# Supplementary material for: Comprehensive Analysis of Placental DNA Methylation Changes and Fetal Birth Weight in Pigs
Source: Int J Mol Sci. 2024 Jul 13;25(14):7702. doi: 10.3390/ijms25147702 (PMC11276634; doi:10.3390/ijms25147702)
Supplement: Supplementary file 1 [file ijms-25-07702-s001.zip]

Archive with 14 entries (12 files):
- Figure/
- Figure/Figure S1.tif
- Figure/Figure S2.tif
- Figure/Figure S3.tif
- Figure/Figure S4.tif
- Figure/Figure S5.tif
- Supplemental Table/
- Supplemental Table/Supplementary Table S1.The information of sows and fetuses.xlsx
- Supplemental Table/Supplementary Table S2.Summary of the mapping of sequencing data.xlsx
- Supplemental Table/Supplementary Table S3.The gene expression of identified DEGs.xlsx
- Supplemental Table/Supplementary Table S4.GO and KEGG enrichment analysis of the DEGs.xlsx
- Supplemental Table/Supplementary Table S5.Identification and annotation of DMRs.xlsx
- Supplemental Table/Supplementary Table S6.Identification and functional enrichment analysis of PNGs.xlsx
- Supplemental Table/Supplementary Table S7.All primers used in this study.xlsx
