# Supplementary material for: Comprehensive Analysis of Placental DNA Methylation Changes and Fetal Birth Weight in Pigs
Source: Int J Mol Sci. 2024 Jul 13;25(14):7702. doi: 10.3390/ijms25147702 (PMC11276634; doi:10.3390/ijms25147702)
Supplement: Supplementary file 1 [file ijms-25-07702-s001.zip › Supplemental Table/Supplementary Table S1.The information of sows and fetuses.xlsx]

## Sheet: Sheet1
Supplementary Table 1. The information of sows and fetuses
Sow	Parity	Litter size	Female/male (Ratio)	Type	Sex	Birth weight	Placenta weight	Used for sequencing in this study
1	3	15	8/7 (1.14)	LBW fetuse	Female	803	183	Yes
				HBW fetuse	Female	1295	496
2	3	17	9/8 (1.125)	LBW fetuse	Female	861	271	Yes
				HBW fetuse	Female	1204	358
3	3	21	9/12 (0.75)	LBW fetuse	Female	851	263	No
				HBW fetuse	Male	1108	382
4	3	21	11/10 (1.3)	LBW fetuse	Male	843	243	No
				HBW fetuse	Female	1001	498
5	3	18	8/10 (0.8)	LBW fetuse	Male	902	210	No
				HBW fetuse	Male	1211	361
6	3	20	10/10 (1)	LBW fetuse	Female	921	345	No
				HBW fetuse	Male	1199	425

## Sheet: Sheet2
Supplementary Table 1. The information of sows and fetuses
Type	Gender	Number	Ratio
HBW Fetuses	Famale	3	0.5
	male	3	0.5
LBW Fetuses	Famale	4	0.667
	male	2	0.333
