# Supplementary material for: Comprehensive Analysis of Placental DNA Methylation Changes and Fetal Birth Weight in Pigs
Source: Int J Mol Sci. 2024 Jul 13;25(14):7702. doi: 10.3390/ijms25147702 (PMC11276634; doi:10.3390/ijms25147702)
Supplement: Supplementary file 1 [file ijms-25-07702-s001.zip › Supplemental Table/Supplementary Table S2.Summary of the mapping of sequencing data.xlsx]

## Sheet: Sheet1
Supplementary Table 1. Summary of the mapping of sequencing data
Sample_ID	Sequencing Type	Raw Reads	Clean Reads	BS Conversion Rate(%)	Unique Mapped Reads	Mapping rate(%)
HBW1	RNA-seq	43040170	42421818	-	39475818	93.06
HBW2	RNA-seq	46375508	45749526	-	42385358	92.65
LBW1	RNA-seq	43685998	43124076	-	39225132	90.96
LBW2	RNA-seq	40491240	39819418	-	35516329	89.19
HBW1	WGBS	311521026	302565917	99.699	244443004	80.79
HBW2	WGBS	322196194	312710955	99.742	240748807	81.81
LBW1	WGBS	307336717	295397310	99.682	255828832	81.5
LBW2	WGBS	314046850	305874688	99.725	248706708	81.31
