# Supplementary material for: Comprehensive Analysis of Placental DNA Methylation Changes and Fetal Birth Weight in Pigs
Source: Int J Mol Sci. 2024 Jul 13;25(14):7702. doi: 10.3390/ijms25147702 (PMC11276634; doi:10.3390/ijms25147702)
Supplement: Supplementary file 1 [file ijms-25-07702-s001.zip › Supplemental Table/Supplementary Table S3.The gene expression of identified DEGs.xlsx]

## Sheet: DEGs
Supplementary Table 2. The gene expression of identified DEGs
geneId	name	HBW_1	LBW_1	HBW_2	LBW_2	LogFC_1	LogFC_2	Avg_FC
ENSSSCG00000008337	AAK1	10.5369	19.0495	11.128	26.1277	-1.84464	-2.39705	-2.12085
ENSSSCG00000005423	ABCA1	14.4268	2.2579	33.2951	3.99346	2.056	1.65995	1.85797
ENSSSCG00000026473	ABCA8	0.205173	0	0.60997	0.0653314	7.07936	1.64235	4.36086
ENSSSCG00000017257	ABCA9	1.15193	0	2.04834	0	9.57305	10.1948	9.88393
ENSSSCG00000000571	ABCC9	0.328959	0.0487762	2.20913	0.120348	1.99127	2.6229	2.30709
ENSSSCG00000040449	ABHD12	35.3718	39.807	44.5596	45.345	-1.01638	-1.10443	-1.06041
ENSSSCG00000017789	ABHD15	2.902	0.784246	3.2826	0.369964	1.27456	1.84649	1.56052
ENSSSCG00000034630	ABI2	1.76008	0.436571	4.56363	0.435914	1.16359	2.30655	1.73507
ENSSSCG00000011959	ABI3BP	1.13578	0.135706	2.8838	0.231999	2.44432	2.3308	2.38756
ENSSSCG00000017694	ACACA	5.27964	0.821961	5.96218	0.652414	2.07007	1.88973	1.9799
ENSSSCG00000029590	ACD	1.784	0.357454	2.45099	0.340406	1.32071	1.67327	1.49699
ENSSSCG00000031154	ACKR2	0.795355	0.0451229	1.82529	0.0984749	3.12938	3.03808	3.08373
ENSSSCG00000008659	ACP1	8.73196	11.4597	10.6734	11.3554	-1.01149	-1.48872	-1.2501
ENSSSCG00000007133	ACSS1	5.40655	0.823814	6.88099	1.27259	2.13912	1.26142	1.70027
ENSSSCG00000007286	ACSS2	3.83675	0.830797	3.7813	0.764202	1.21507	1.13935	1.17721
ENSSSCG00000000939	ACSS3	12.0552	2.71048	20.4255	4.13813	1.1623	1.13735	1.14982
ENSSSCG00000039994	ACTRT3	0.77822	0.094111	0.92638	0	2.37484	6.67724	4.52604
ENSSSCG00000011257	ACVR2B	1.76074	0.191421	1.05377	0.108587	2.17914	1.72861	1.95388
ENSSSCG00000021255	ADA	7.31158	37.3292	14.084	11.1867	-2.97058	-1.06689	-2.01874
ENSSSCG00000035218	ADA2	2.48612	0.55119	5.23381	0.40781	1.54982	2.27718	1.9135
ENSSSCG00000010746	ADAM12	1.30399	0.12831	5.54837	0.391079	2.59059	2.25457	2.42258
ENSSSCG00000008641	ADAM17	3.2015	0.789122	5.36927	0.441338	1.00251	2.05891	1.53071
ENSSSCG00000009646	ADAM7	0.474151	0.0420018	1.8857	0.0499983	2.47889	4.04693	3.26291
ENSSSCG00000015808	ADAM9	61.8897	7.10593	45.8853	4.98114	2.10548	1.65936	1.88242
ENSSSCG00000016816	ADAMTS12	0.843195	0.217603	3.26394	0.334064	1.42506	2.15942	1.79224
ENSSSCG00000015250	ADAMTS15	4.41828	0.613105	13.3751	1.41468	2.27357	2.0675	2.17054
ENSSSCG00000017109	ADAMTS16	0.566324	0.0627085	0.955511	0.0149295	2.16357	4.73704	3.45031
ENSSSCG00000024043	ADAMTS2	4.78726	0.454761	7.26271	0.810566	2.54762	2.08311	2.31536
ENSSSCG00000000795	ADAMTS20	0.18732	0.0162163	0.757995	0.0466801	2.7535	2.44379	2.59865
ENSSSCG00000006359	ADAMTS4	7.56276	1.62468	63.838	1.79844	1.37181	4.06918	2.7205
ENSSSCG00000012027	ADAMTS5	2.09112	0.0879653	4.07059	0.203643	3.94314	3.01505	3.4791
ENSSSCG00000001765	ADAMTS7	5.93486	0.998453	12.9866	2.13024	1.82228	1.03722	1.42975
ENSSSCG00000011496	ADAMTS9	1.5853	0.0502668	5.7419	0.192475	4.43715	3.76874	4.10294
ENSSSCG00000001793	ADAMTSL3	0.275781	2.45295	0.127689	0.194626	-3.9924	-1.67643	-2.83441
ENSSSCG00000006651	ADAMTSL4	1.74493	0.490095	2.9977	0.372247	1.25648	1.83442	1.54545
ENSSSCG00000013433	ADAMTSL5	1.27297	0.177766	1.59772	0.042017	1.81515	3.6732	2.74417
ENSSSCG00000005907	ADCK5	5.0859	5.71865	7.30447	8.54562	-1.15946	-1.39207	-1.27577
ENSSSCG00000039408	ADCY7	2.25139	0.670689	3.96585	0.505729	1.13369	1.66844	1.40106
ENSSSCG00000016672	ADCYAP1R1	0.879354	0.0847207	3.49274	0.0541946	2.60894	4.41496	3.51195
ENSSSCG00000015825	ADGRA2	33.8418	4.58755	83.8337	5.58556	1.86581	2.36363	2.11472
ENSSSCG00000009745	ADGRD1	1.02746	0.0718568	3.04034	0.432002	2.98001	1.7344	2.3572
ENSSSCG00000029756	ADGRG2	10.7745	2.07661	12.425	0.37281	1.75496	3.65379	2.70438
ENSSSCG00000004139	ADGRG6	9.03202	2.82273	14.5543	1.95089	1.05831	1.49939	1.27885
ENSSSCG00000035051	ADORA2B	0.502082	0.156687	0.632921	0.11481	1.10159	1.28477	1.19318
ENSSSCG00000007139	ADRA1D	1.22169	0.242211	4.55221	0.813431	1.74519	1.30875	1.52697
ENSSSCG00000010647	ADRB1	36.6854	1.24879	28.097	5.88521	4.34582	1.12771	2.73676
ENSSSCG00000014291	AFF4	7.80698	1.5527	15.6278	1.61836	1.70999	1.87151	1.79075
ENSSSCG00000001437	AGER	0.290629	1.78191	0.322896	0.611409	-3.22889	-2.31332	-2.7711
ENSSSCG00000038081	AGPAT3	6.56152	1.68462	10.7792	1.76378	1.43477	1.4837	1.45923
ENSSSCG00000010184	AGT	9.73561	1.28995	34.2836	1.10608	2.29499	3.55283	2.92391
ENSSSCG00000011695	AGTR1	2.4602	0.365052	7.1535	0.835892	2.17521	1.92327	2.04924
ENSSSCG00000012600	AGTR2	1.33594	0	4.58001	0	7.32919	8.66663	7.99791
ENSSSCG00000031733	AKAP12	15.6346	2.47264	31.1677	3.1493	2.13416	2.17949	2.15683
ENSSSCG00000002268	AKAP5	1.70304	0.234679	0.90534	0.169577	2.00696	1.33091	1.66894
ENSSSCG00000003491	AKR7A2	6.65359	1.26112	3.48755	0.675022	1.55171	1.28742	1.41957
ENSSSCG00000010872	AKT3	3.33384	0.898697	8.46863	1.34067	1.31715	1.48604	1.40159
ENSSSCG00000028996	ALDH1A1	0.0422076	0.258514	0.111641	0.162443	-3.1874	-1.82847	-2.50793
ENSSSCG00000000839	ALDH1L2	2.76392	0.694902	8.10031	1.4883	1.37132	1.04444	1.20788
ENSSSCG00000009381	ALG11	6.1887	0.142134	4.0564	0.54776	4.57685	1.80554	3.19119
ENSSSCG00000000893	AMDHD1	1.24998	0.251936	5.07007	0.563861	1.67294	1.76238	1.71766
ENSSSCG00000031125	AMPD2	3.31327	0.872683	5.60453	1.23353	1.39792	1.05628	1.2271
ENSSSCG00000015753	ANGPT2	3.53098	0.579898	11.7927	0.95991	1.98507	2.21846	2.10176
ENSSSCG00000005608	ANGPTL2	17.0389	2.65907	26.4024	3.92938	1.83313	1.6686	1.75086
ENSSSCG00000013663	ANGPTL6	2.83945	0.0996905	9.81302	0	4.17071	10.5709	7.37081
ENSSSCG00000013339	ANO3	3.3083	0.816214	11.6658	2.21273	1.17214	1.31875	1.24544
ENSSSCG00000008004	ANTKMT	18.4004	31.5976	16.1954	22.9178	-1.30576	-1.62776	-1.46676
ENSSSCG00000008340	ANTXR1	16.2197	2.34829	42.5415	2.86135	1.77069	2.34985	2.06027
ENSSSCG00000009256	ANTXR2	20.2101	2.37131	25.1297	4.51103	2.10032	1.31185	1.70609
ENSSSCG00000017089	ANXA6	46.3238	10.2583	71.9684	12.0376	1.42675	1.00929	1.21802
ENSSSCG00000006643	ANXA9	0.384368	1.51378	0.617359	0.85572	-2.49941	-1.59592	-2.04767
ENSSSCG00000034288	AP4M1	1.98586	2.72725	3.26968	2.67615	-1.20514	-1.28097	-1.24306
ENSSSCG00000030156	APBB1IP	3.129	0.565403	2.99967	0.360251	1.89042	1.88009	1.88526
ENSSSCG00000039797	APCDD1	81.0811	21.312	183.648	40.1875	1.08154	1.11276	1.09715
ENSSSCG00000048443	APLN	0.945366	0.115444	2.68137	0.296065	2.43818	2.00051	2.21934
ENSSSCG00000036787	APOLD1	3.43401	0.825638	15.0883	1.724	1.44228	1.82745	1.63486
ENSSSCG00000002650	APRT	40.9076	65.7943	43.7607	49.9762	-1.25907	-1.36431	-1.31169
ENSSSCG00000013245	ARFGAP2	8.87028	2.33669	10.7384	1.7099	1.30438	1.25052	1.27745
ENSSSCG00000035304	ARFRP1	27.1443	39.3123	32.7705	40.0569	-1.14655	-1.59099	-1.36877
ENSSSCG00000018058	ARHGAP23	6.34306	0.507899	11.0691	0.828485	2.89065	2.1679	2.52927
ENSSSCG00000006372	ARHGAP30	2.26096	0.27657	2.81463	0.451956	2.41242	1.33509	1.87376
ENSSSCG00000026224	ARHGAP31	5.48852	0.744975	14.0552	1.59295	2.26074	1.74147	2.0011
ENSSSCG00000012790	ARHGAP4	1.87716	0.0190101	1.90968	0.19364	5.88634	1.99329	3.93981
ENSSSCG00000012112	ARHGAP6	4.12846	0.843307	8.98451	0.803295	1.71595	2.30894	2.01245
ENSSSCG00000015129	ARHGEF12	12.5112	2.94949	24.9192	2.26551	1.55851	2.33188	1.9452
ENSSSCG00000024223	ARHGEF16	14.2638	22.9025	14.0463	9.66296	-1.69989	-1.00415	-1.35202
ENSSSCG00000013568	ARHGEF18	4.29176	0.607879	4.70643	0.634684	2.19937	1.49041	1.84489
ENSSSCG00000040621	ARHGEF33	0.204987	0.0307166	0.431451	0.0356413	2.1865	2.45349	2.31999
ENSSSCG00000003559	ARID1A	12.8165	2.21643	18.1535	1.90774	1.51442	1.70606	1.61024
ENSSSCG00000016894	ARL15	0.368991	0.0679264	0.813228	0.121288	1.44495	1.57609	1.51052
ENSSSCG00000015868	ARL6IP6	4.67276	1.15403	8.79758	0.373057	1.44228	3.38151	2.4119
ENSSSCG00000014448	ARSI	1.94727	0.391394	6.21624	0.645896	1.77832	2.13452	1.95642
ENSSSCG00000009122	ARSJ	5.08631	0.816068	11.3342	0.396799	2.10907	3.70028	2.90468
ENSSSCG00000014139	ARSK	1.90862	0.330068	2.55454	0.161809	1.51149	2.43067	1.97108
ENSSSCG00000022129	ARSL	5.52792	12.3589	6.92066	7.63161	-1.734	-1.31368	-1.52384
ENSSSCG00000015333	ASB4	2.35938	0.436807	3.65831	0.276457	1.903	2.59314	2.24807
ENSSSCG00000017861	ASPA	0.492798	0.0731841	0.597391	0.0145195	1.74519	4.10164	2.92342
ENSSSCG00000003217	ASPDH	8.40445	12.6446	10.3058	13.1992	-1.11495	-1.4839	-1.29943
ENSSSCG00000013065	ASRGL1	18.1363	20.9034	30.4126	29.8066	-1.05068	-1.05012	-1.0504
ENSSSCG00000024431	ATG9B	1.11002	2.1518	10.9267	13.6841	-1.52573	-1.49722	-1.51148
ENSSSCG00000008812	ATP10D	1.71595	0.221422	4.09649	0.501329	2.10375	1.94959	2.02667
ENSSSCG00000022638	ATP12A	27.4397	3.07192	12.4498	2.03125	2.14145	1.07123	1.60634
ENSSSCG00000017951	ATP1B2	0.845378	0.180906	2.55001	0.289965	1.6393	1.95813	1.79872
ENSSSCG00000027072	ATP5IF1	68.3477	77.3876	74.6341	84.4654	-1.19595	-1.72223	-1.45909
ENSSSCG00000018081	ATP6	14217.2	77388.9	23284.8	77278.6	-3.43499	-2.89651	-3.16575
ENSSSCG00000016577	ATP6V1F	89.1404	122.372	116.022	101.213	-1.07643	-1.20242	-1.13943
ENSSSCG00000036270	ATP6V1G3	170.326	340.883	111.751	283.266	-1.62028	-2.74109	-2.18068
ENSSSCG00000012437	ATP7A	3.27664	0.650596	4.29577	0.784435	1.71209	1.05323	1.38266
ENSSSCG00000018080	ATP8	13.5829	41.0609	7.54679	95.3103	-2.43745	-4.72778	-3.58262
ENSSSCG00000006550	ATP8B2	5.11664	0.257836	11.5056	0.629193	3.31411	3.02462	3.16937
ENSSSCG00000028712	ATPAF2	23.1457	29.0795	20.316	40.4623	-1.17503	-2.0728	-1.62391
ENSSSCG00000001065	ATXN1	3.1618	0.1704	5.27704	0.371279	3.59412	2.5255	3.05981
ENSSSCG00000038917	ATXN1L	16.4958	2.40853	16.9164	2.54849	2.0275	1.1601	1.5938
ENSSSCG00000038474	AURKAIP1	54.4738	92.2649	62.3483	79.4997	-1.77696	-1.89436	-1.83566
ENSSSCG00000017265	AXIN2	17.4056	2.71239	24.6005	3.03189	1.66447	1.47613	1.5703
ENSSSCG00000038806	AXL	31.0435	3.47441	65.527	5.24091	2.41094	2.07355	2.24225
ENSSSCG00000026246	B3GAT2	0.827167	0.0464648	0.478999	0.0425578	3.54978	2.29898	2.92438
ENSSSCG00000040139	B3GNT9	6.51006	1.06169	13.0841	1.1669	2.0404	2.31263	2.17651
ENSSSCG00000027229	B3GNTL1	5.4977	9.25412	6.80532	7.67894	-1.32445	-1.34673	-1.33559
ENSSSCG00000000433	B4GALNT1	1.10803	0.211921	1.29164	0.0504535	1.38758	3.46556	2.42657
ENSSSCG00000039681	B9D1	6.53779	10.4779	7.56868	7.75594	-1.29916	-1.43389	-1.36653
ENSSSCG00000003013	B9D2	6.85059	7.68673	7.68407	8.35449	-1.15574	-1.28562	-1.22068
ENSSSCG00000004332	BACH2	0.245936	0.0276902	1.16094	0.0281699	2.49487	3.93328	3.21408
ENSSSCG00000013033	BAD	20.8379	27.1786	27.1493	20.1149	-1.39973	-1.11097	-1.25535
ENSSSCG00000022361	BANK1	1.37447	0.257039	1.41277	0.305975	1.42409	1.03853	1.23131
ENSSSCG00000011943	BBX	17.2097	2.41123	18.559	3.10704	1.98886	1.49892	1.74389
ENSSSCG00000027030	BDKRB2	4.49969	0.833067	3.89054	0.558941	1.44127	1.63109	1.53618
ENSSSCG00000038489	BHLHA15	0.0566074	0.483307	0.0875775	0.33902	-4.04185	-3.45088	-3.74637
ENSSSCG00000010204	BICC1	14.653	2.30552	10.6397	1.44198	1.65059	1.33887	1.49473
ENSSSCG00000022302	BICRA	3.96902	0.933363	5.80983	0.989767	1.07035	1.00873	1.03954
ENSSSCG00000015720	BIN1	11.8878	15.1451	14.6217	14.6192	-1.09725	-1.56998	-1.33361
ENSSSCG00000008513	BIRC6	3.77459	1.11736	7.55301	1.12817	1.13653	1.34329	1.23991
ENSSSCG00000027722	BMP2K	6.02216	11.9442	8.04478	11.5055	-1.73558	-2.08619	-1.91089
ENSSSCG00000001478	BMP5	0.658481	0.150738	2.25893	0.217134	1.50505	2.0718	1.78843
ENSSSCG00000016113	BMPR2	8.0497	1.65733	16.7928	2.53862	1.43357	1.64613	1.53985
ENSSSCG00000001560	BNIP5	0.587404	0.125701	0.793368	0.0431743	1.6393	2.99672	2.31801
ENSSSCG00000025826	BOC	3.62663	0.344687	5.92732	1.04987	2.86578	1.36945	2.11762
ENSSSCG00000012939	BRMS1	12.9178	14.0915	15.8314	12.5093	-1.14216	-1.20395	-1.17305
ENSSSCG00000031666	C11orf95	2.13002	0.37642	6.39804	0.282861	1.96982	3.36681	2.66832
ENSSSCG00000009774	C12orf65	2.92139	4.54906	4.06772	2.98428	-1.64997	-1.09365	-1.37181
ENSSSCG00000013757	C19orf53	54.9623	71.1203	59.3804	67.0313	-1.1197	-1.74505	-1.43237
ENSSSCG00000006284	C1orf112	0.585134	1.21656	0.7154	1.21068	-1.57941	-1.88375	-1.73158
ENSSSCG00000015565	C1orf21	8.6606	13.5835	18.7196	17.6639	-1.63962	-1.08201	-1.36081
ENSSSCG00000032380	C1orf53	11.8636	24.353	15.153	17.0108	-1.88174	-1.24493	-1.56333
ENSSSCG00000003524	C1QA	105.845	9.25085	150.504	14.8246	2.66979	2.26422	2.467
ENSSSCG00000033512	C1QB	74.5293	12.353	95.0461	9.58903	2.06687	2.18184	2.12436
ENSSSCG00000038706	C1QC	119.662	8.77456	154.242	13.2534	2.77845	2.37462	2.57653
ENSSSCG00000035511	C1QTNF1	53.1407	14.0886	108.358	13.365	1.3028	1.71765	1.51023
ENSSSCG00000030325	C1QTNF6	5.12722	1.34623	16.4677	1.23792	1.1806	2.16251	1.67155
ENSSSCG00000033025	C21orf91	1.62563	0.288432	3.71555	0.646732	1.64585	1.44199	1.54392
ENSSSCG00000038724	C3orf70	2.64813	0.806535	8.30234	1.54448	1.09469	1.02644	1.06056
ENSSSCG00000015662	C4BPA	0.961055	0.117223	1.35113	0.0366936	2.40753	3.77895	3.09324
ENSSSCG00000009069	C4orf33	0.678682	1.02256	0.704112	0.654911	-1.60389	-1.43522	-1.51956
ENSSSCG00000029371	C5AR1	2.05879	0.214539	5.97043	0.379927	2.63887	2.57265	2.60576
ENSSSCG00000003113	C5AR2	3.5922	0.477007	5.16054	0.21714	1.89218	3.01983	2.456
ENSSSCG00000016859	C7	3.62358	0.0927572	8.90929	0.193229	4.2814	4.35402	4.31771
ENSSSCG00000030668	C7H6orf125	6.41706	10.488	7.50562	8.18829	-1.32074	-1.4267	-1.37372
ENSSSCG00000036192	C7orf26	1.5226	0.230636	2.47731	0.21409	2.17957	2.39135	2.28546
ENSSSCG00000025869	CABP7	0.932376	0.174363	1.54191	0.0259448	1.4178	4.63041	3.02411
ENSSSCG00000017562	CACNA1G	0.472629	0.0172399	0.514898	0.0498297	3.86928	2.27342	3.07135
ENSSSCG00000003255	CACNG8	0.171705	0.311466	0.545052	0.744626	-1.46662	-1.8439	-1.65526
ENSSSCG00000038886	CAGE1	0.541462	0.0371763	0.626012	0.0535076	3.05818	1.95236	2.50527
ENSSSCG00000011141	CALML5	16.8115	330.195	84.5126	71.0205	-4.91355	-1.14835	-3.03095
ENSSSCG00000014443	CAMK2A	0.283988	0	0.676285	0.0853462	7.0095	1.80802	4.40876
ENSSSCG00000036772	CAMTA1	1.8675	2.54796	2.18966	2.26969	-1.0602	-1.35283	-1.20652
ENSSSCG00000011582	CAND2	1.88067	0.0838349	4.62452	0.294954	3.71888	2.39647	3.05768
ENSSSCG00000038130	CANT1	14.8724	4.33735	16.5497	1.78318	1.20367	2.04039	1.62203
ENSSSCG00000004728	CAPN3	1.57242	0.305605	2.28959	0.27981	1.7391	1.62911	1.68411
ENSSSCG00000012911	CARNS1	0.994629	0.109773	2.37457	0.506355	2.17605	1.06186	1.61895
ENSSSCG00000013302	CAT	19.9905	5.41899	37.9345	5.47682	1.135	1.22152	1.17826
ENSSSCG00000012959	CATSPER1	0.996417	1.95438	0.340998	1.51413	-1.81445	-3.21659	-2.51552
ENSSSCG00000016634	CAV1	25.8916	4.54545	76.1454	3.74616	1.89664	3.04274	2.46969
ENSSSCG00000026618	CAVIN2	20.9809	2.32665	23.1395	3.30755	2.32613	1.7269	2.02651
ENSSSCG00000034339	CBARP	2.09796	3.61152	2.60735	7.52102	-1.35616	-2.69991	-2.02803
ENSSSCG00000015115	CBL	8.24225	1.39897	11.1118	1.50653	1.94575	1.58096	1.76335
ENSSSCG00000003083	CBLC	0.910605	1.20492	0.866225	0.649649	-1.1505	-1.15318	-1.15184
ENSSSCG00000040334	CBX6	2.41455	0.459404	6.81164	0.440812	1.81568	2.77283	2.29425
ENSSSCG00000013761	CC2D1A	9.02558	13.0582	10.9268	10.0486	-1.10629	-1.05183	-1.07906
ENSSSCG00000016002	CCDC141	0.311359	0.00861043	0.179989	0	4.30554	6.67724	5.49139
ENSSSCG00000036178	CCDC167	0.979121	1.96507	1.24925	1.50639	-1.57721	-1.44176	-1.50948
ENSSSCG00000013336	CCDC34	2.06822	4.99432	2.40977	7.06022	-1.79647	-2.67652	-2.2365
ENSSSCG00000011768	CCDC39	3.77819	0.338532	2.34315	0.391394	2.62888	1.49922	2.06405
ENSSSCG00000011928	CCDC80	8.72128	1.15327	7.21691	0.970535	2.07204	1.81451	1.94328
ENSSSCG00000008396	CCDC85A	3.47706	0.586898	13.2273	2.61311	1.71862	1.26002	1.48932
ENSSSCG00000012968	CCDC85B	19.469	48.6615	40.5648	46.0094	-1.93343	-1.48294	-1.70818
ENSSSCG00000008406	CCDC88A	1.43346	0.228976	2.99056	0.398883	1.65349	1.73933	1.69641
ENSSSCG00000010966	CCL19	2.59739	10.3288	8.15652	9.24844	-2.51176	-1.30696	-1.90936
ENSSSCG00000017705	CCL5	2.45296	6.1912	3.32728	5.47835	-1.94378	-2.0172	-1.98049
ENSSSCG00000005946	CCN4	6.36392	1.46352	8.06562	1.31436	1.2737	1.53732	1.40551
ENSSSCG00000037900	CCND1	11.3273	14.5553	15.4944	18.0532	-1.35204	-1.38618	-1.36911
ENSSSCG00000024344	CCR5	5.87565	0.381097	4.43831	0.977045	3.41485	1.05546	2.23516
ENSSSCG00000012934	CCS	16.7349	17.9588	15.4322	16.1019	-1.09217	-1.22693	-1.15955
ENSSSCG00000014369	CD14	17.0832	3.87786	26.8065	3.85621	1.52638	1.49547	1.51093
ENSSSCG00000033146	CD163	23.8349	0.555936	28.2534	1.09548	4.89388	3.56088	4.22738
ENSSSCG00000006736	CD2	0.113668	0.356535	0.151433	0.258789	-2.62264	-1.92718	-2.27491
ENSSSCG00000011925	CD200R1	1.38425	0.302049	1.9731	0.0905702	1.4429	2.85696	2.14993
ENSSSCG00000013579	CD209	93.3938	1.83253	73.5944	1.6895	5.04791	4.04201	4.54496
ENSSSCG00000006309	CD247	0.832752	1.11884	0.971069	2.12275	-1.26968	-2.20467	-1.73717
ENSSSCG00000017237	CD300LB	1.25662	0	2.742	0.222146	7.77042	2.44567	5.10805
ENSSSCG00000036050	CD302	4.49681	0.540682	4.26034	0.697755	2.52748	1.48188	2.00468
ENSSSCG00000000687	CD4	1.33778	0.146356	0.798833	0	2.4333	8.05318	5.24324
ENSSSCG00000006379	CD48	1.26624	0.287267	1.42995	0.265699	1.28608	1.3409	1.31349
ENSSSCG00000006800	CD53	24.7179	1.48147	18.5856	1.2339	3.04068	2.36664	2.70366
ENSSSCG00000017956	CD68	34.951	2.25136	53.703	3.90437	3.10801	2.70134	2.90467
ENSSSCG00000017283	CD79B	6.20795	15.8109	55.2497	41.7454	-2.36382	-1.13947	-1.75165
ENSSSCG00000006381	CD84	0.54246	0.0335981	0.492745	0.0389848	3.45686	2.51561	2.98624
ENSSSCG00000004403	CDC40	6.48585	1.27254	7.16112	1.56436	1.82111	1.06638	1.44375
ENSSSCG00000010862	CDC42BPA	6.34887	1.87816	15.6463	2.91069	1.13753	1.02674	1.08214
ENSSSCG00000036686	CDC42SE2	0.0906005	0.259163	0.10635	0.33175	-2.11534	-2.92801	-2.52167
ENSSSCG00000002795	CDH11	8.2486	2.57535	15.2287	0.86924	1.05963	2.7301	1.89487
ENSSSCG00000035772	CDH5	39.4419	8.06578	135.808	10.9419	1.27274	2.08956	1.68115
ENSSSCG00000032931	CDH6	0.747181	0.102083	2.49875	0.28428	2.3324	2.00544	2.16892
ENSSSCG00000025401	CDK10	11.1897	15.9832	17.8088	17.5283	-1.36019	-1.05627	-1.20823
ENSSSCG00000017524	CDK5RAP3	16.4347	18.8164	13.8606	16.5392	-1.21195	-1.79848	-1.50521
ENSSSCG00000014219	CDO1	0.30049	0.401686	0.294374	0.281795	-1.02686	-1.23284	-1.12985
ENSSSCG00000022504	CDON	0.228128	0	0.992493	0.104742	7.27067	2.07117	4.67092
ENSSSCG00000017218	CDR2L	27.8192	4.63912	21.123	3.1116	1.56686	1.2188	1.39283
ENSSSCG00000013233	CELF1	1.45816	3.68113	1.61378	5.14567	-1.90867	-2.8447	-2.37668
ENSSSCG00000017143	CEP131	0.728939	2.05515	2.3071	2.57575	-2.10389	-1.45925	-1.78157
ENSSSCG00000030502	CEP170	1.42791	0.322219	3.99348	0.641977	1.61972	1.50917	1.56444
ENSSSCG00000016556	CEP41	2.50234	0.169693	2.4887	0.1969	3.3413	2.52414	2.93272
ENSSSCG00000004249	CEP85L	2.41639	0.431293	5.465	0.744909	1.73599	1.30389	1.51994
ENSSSCG00000028925	CEP95	8.78109	12.981	7.98665	10.2411	-1.08949	-1.4854	-1.28744
ENSSSCG00000013595	CERS4	1.71418	3.57053	7.49369	6.80663	-1.67537	-1.26011	-1.46774
ENSSSCG00000014081	CERT1	4.07133	0.834395	6.59808	0.870193	1.29549	1.75606	1.52578
ENSSSCG00000001826	CFAP100	0.189455	0.478303	0.66518	1.64483	-2.29691	-2.46286	-2.37989
ENSSSCG00000017569	CHAD	1.09299	0.0824429	1.93628	0.229031	3.0869	1.77203	2.42947
ENSSSCG00000008094	CHCHD5	15.6328	24.499	19.432	19.9748	-1.63787	-1.20503	-1.42145
ENSSSCG00000033591	CHD9	3.05351	0.474473	5.99705	0.539972	1.93688	1.90211	1.9195
ENSSSCG00000015476	CHI3L1	2.78988	0.455883	16.994	0.624078	1.61842	3.59716	2.60779
ENSSSCG00000023677	CHMP1A	58.8674	61.4389	70.5396	67.4168	-1.05211	-1.10044	-1.07628
ENSSSCG00000017140	CHMP6	23.2267	46.1327	26.6389	42.3934	-1.51554	-1.7971	-1.65632
ENSSSCG00000039677	CHRNA4	0.579287	0	1.13287	0.0916296	8.80884	2.22031	5.51457
ENSSSCG00000023662	CHST3	0.501531	0.089605	23.2102	1.17487	1.94639	3.17625	2.56132
ENSSSCG00000004825	CHSY1	7.26709	1.38521	17.0972	2.3506	1.39988	1.69629	1.54808
ENSSSCG00000035069	CHSY3	0.636911	0.0182421	2.11489	0.185582	4.38321	2.10293	3.24307
ENSSSCG00000010548	CHUK	14.9993	2.48554	10.9758	1.56662	1.57506	1.26335	1.41921
ENSSSCG00000013934	CILP2	1.62943	0.0279844	1.4772	0.0999365	4.80945	2.70521	3.75733
ENSSSCG00000033593	CIP2A	0.480039	0.118425	0.830479	0.11339	1.39484	1.46895	1.43189
ENSSSCG00000027516	CIR1	39.5402	53.8011	36.3132	90.6584	-1.46113	-2.86368	-2.1624
ENSSSCG00000022187	CISD3	8.24204	12.0775	10.1683	11.171	-1.56757	-1.67907	-1.62332
ENSSSCG00000009713	CLCN3	16.5939	4.12755	9.17972	1.59611	1.01669	1.35776	1.18723
ENSSSCG00000023026	CLCN5	10.6919	0.92309	9.39105	1.43426	2.54223	1.54459	2.04341
ENSSSCG00000022961	CLMP	3.51498	0.0269091	3.04062	0.233333	6.11818	2.61877	4.36847
ENSSSCG00000022659	CLTC	45.9903	7.43487	48.5882	5.62176	2.00942	1.71187	1.86064
ENSSSCG00000031346	CMKLR1	3.71361	0.741033	6.96874	0.517824	1.57621	2.17872	1.87746
ENSSSCG00000032632	CMTM4	3.15831	0.405269	2.12107	0.317742	1.9428	1.19316	1.56798
ENSSSCG00000013614	CNN1	15.8465	24.0916	55.0336	75.4829	-1.45022	-1.53509	-1.49266
ENSSSCG00000002799	CNOT1	14.2184	3.08503	13.7296	1.89645	1.63051	1.68274	1.65663
ENSSSCG00000010974	CNTFR	9.10745	1.60774	13.9466	2.7834	1.88751	1.02288	1.45519
ENSSSCG00000017398	COASY	16.0137	18.9046	17.8117	25.9005	-1.2562	-2.08389	-1.67004
ENSSSCG00000004484	COL12A1	18.8232	3.51334	53.8176	5.16367	1.67343	1.81111	1.74227
ENSSSCG00000005997	COL14A1	8.76422	1.34526	32.0804	2.60532	2.12947	2.44903	2.28925
ENSSSCG00000003603	COL16A1	4.32589	0.910299	7.71451	1.08231	1.63509	1.5313	1.5832
ENSSSCG00000036135	COL1A1	227.604	13.4588	290.259	36.8451	3.08931	1.81194	2.45063
ENSSSCG00000015326	COL1A2	224.244	21.706	337.898	53.1755	2.37835	1.5019	1.94013
ENSSSCG00000015342	COL28A1	0.00718022	0.157063	0.00730461	0.094538	-4.86058	-4.76765	-4.81412
ENSSSCG00000025523	COL2A1	0.779283	0.159182	0.546995	0.0364493	1.71004	2.7055	2.20777
ENSSSCG00000016034	COL3A1	254.127	31.5476	325.264	31.24	2.43626	2.20723	2.32174
ENSSSCG00000012571	COL4A6	1.04186	0.072166	2.74039	0.548286	2.98887	1.24075	2.11481
ENSSSCG00000005751	COL5A1	33.1631	5.00003	75.3956	7.05146	1.98138	1.84797	1.91468
ENSSSCG00000016035	COL5A2	26.2516	6.1287	84.5585	8.42125	1.3506	1.75733	1.55397
ENSSSCG00000013667	COL5A3	2.61959	0.195766	8.87473	0.911882	2.74665	2.11606	2.43136
ENSSSCG00000027331	COL6A3	3.9929	1.26122	20.3323	1.86101	1.04993	2.14787	1.5989
ENSSSCG00000033641	COL8A2	10.2798	0.128131	14.9088	0.814764	5.46358	3.11222	4.2879
ENSSSCG00000040554	COL9A3	3.9022	0.84765	10.2361	1.81579	1.67334	1.36682	1.52008
ENSSSCG00000029324	COLEC10	5.88206	1.7379	26.8488	1.92585	1.1844	2.62751	1.90595
ENSSSCG00000025629	COLEC11	28.7275	1.92206	79.2837	3.05119	3.28687	3.39695	3.34191
ENSSSCG00000040397	COLEC12	21.302	0.142433	19.1337	0.461701	6.1887	3.82501	5.00685
ENSSSCG00000011662	COPB2	12.938	2.59328	12.6445	1.60095	1.70597	1.67951	1.69274
ENSSSCG00000016553	COPG2	14.2945	2.63664	12.0723	2.02423	1.81896	1.17648	1.49772
ENSSSCG00000018051	COPS3	0.70167	2.27831	1.2715	3.29788	-2.30865	-2.67461	-2.49163
ENSSSCG00000020790	COPS9	89.6422	148.513	104.54	157.988	-1.30178	-1.76842	-1.5351
ENSSSCG00000018075	COX1	13493.4	88273.1	18529.6	66261.7	-3.32208	-3.13984	-3.23096
ENSSSCG00000018023	COX10	1.75535	0.359136	1.40125	0.225854	1.29715	1.46505	1.3811
ENSSSCG00000002316	COX16	2.72219	3.13174	3.58219	4.54522	-1.04521	-1.41986	-1.23254
ENSSSCG00000018078	COX2	10243.8	61738.4	21070.1	63416.9	-3.21083	-2.98921	-3.10002
ENSSSCG00000018082	COX3	13497.3	93327.2	22763.6	76076	-3.31548	-2.86783	-3.09165
ENSSSCG00000029034	COX4I1	94.8065	316.697	56.724	309.824	-2.26575	-3.57623	-2.92099
ENSSSCG00000036789	COX6A2	15.0638	26.6536	17.8316	28.6063	-1.44227	-2.08089	-1.76158
ENSSSCG00000008854	CPE	37.4014	7.88456	119.311	16.2047	1.25528	1.7143	1.48479
ENSSSCG00000016618	CPED1	1.2182	0.386818	4.79732	0.6567	1.04074	1.56637	1.30356
ENSSSCG00000023933	CRACR2B	0.761322	1.16523	0.70802	1.08005	-1.22942	-2.0011	-1.61526
ENSSSCG00000008026	CRAMP1	5.26033	0.679243	7.39905	1.14057	2.20407	1.12683	1.66545
ENSSSCG00000013263	CREB3L1	16.7291	2.3227	27.9879	2.38975	1.83057	2.0052	1.91788
ENSSSCG00000008504	CRIM1	46.0803	11.3557	45.9439	6.89973	1.00371	1.19121	1.09746
ENSSSCG00000000164	CRY1	5.91758	1.64956	9.50007	1.34054	1.09416	1.25397	1.17407
ENSSSCG00000022895	CRYBG3	3.79756	0.683452	7.89551	0.805821	1.62718	2.21239	1.91979
ENSSSCG00000037449	CSF1	15.5438	1.25466	26.8122	2.67222	3.01714	2.02486	2.521
ENSSSCG00000014441	CSF1R	44.3966	5.66605	53.6156	8.04974	2.39612	1.56263	1.97937
ENSSSCG00000000136	CSF2RB	14.9504	1.66473	32.0923	1.73935	2.41798	2.63458	2.52628
ENSSSCG00000001873	CSPG4	5.54425	1.45723	15.6359	2.98581	1.08129	1.30916	1.19523
ENSSSCG00000020976	CSRP1	41.8708	55.5298	103.296	74.2401	-1.42424	-1.06745	-1.24585
ENSSSCG00000006051	CTHRC1	12.1432	3.83207	26.723	2.7983	1.13712	2.12698	1.63205
ENSSSCG00000011274	CTNNB1	82.992	22.1297	78.1452	17.4696	1.06089	1.08196	1.07143
ENSSSCG00000023666	CTSB	837.983	33.4084	322.164	46.6249	3.63163	1.24464	2.43813
ENSSSCG00000014924	CTSC	16.0895	4.61728	33.629	4.31876	1.18148	1.56138	1.37143
ENSSSCG00000010948	CTSL	227.025	32.2443	359.306	78.9447	1.82512	1.02044	1.42278
ENSSSCG00000006648	CTSS	12.0174	1.02545	18.3957	1.94325	2.93022	1.84289	2.38656
ENSSSCG00000012970	CTSW	0.475066	0.746772	0.751603	0.716549	-1.39323	-1.49518	-1.44421
ENSSSCG00000016625	CTTNBP2	0.58627	0.0794315	3.85342	0.505599	2.34253	1.80141	2.07197
ENSSSCG00000009831	CUX2	0.446768	0.618868	0.754225	0.629589	-1.08736	-1.13717	-1.11226
ENSSSCG00000024024	CX3CR1	1.01416	0.0584294	2.21268	0.321099	3.48361	1.60598	2.5448
ENSSSCG00000025049	CYBRD1	35.5257	4.68267	69.7875	4.64921	1.90621	2.3637	2.13495
ENSSSCG00000000046	CYP2D6	0.548271	2.63175	2.24461	2.91578	-2.77612	-1.50194	-2.13903
ENSSSCG00000003894	CYP4B1	1.60351	9.44591	13.7321	12.8506	-3.54381	-1.06975	-2.30678
ENSSSCG00000022092	CYP7B1	7.04537	0.62279	9.43543	0.652397	2.50491	2.68443	2.59467
ENSSSCG00000008617	CYRIA	5.0866	0.276279	5.2108	0.490751	3.18191	1.86325	2.52258
ENSSSCG00000018094	CYTB	3704.68	19135.7	5643.11	17910	-2.98826	-3.06574	-3.027
ENSSSCG00000000130	CYTH4	6.37692	1.18665	5.97358	1.30551	1.89828	1.06602	1.48215
ENSSSCG00000003850	CZIB	13.0816	20.7958	19.3473	18.1714	-1.28777	-1.30871	-1.29824
ENSSSCG00000001595	DAAM2	6.57823	1.57624	21.0921	2.64433	1.31267	1.42505	1.36886
ENSSSCG00000031856	DACT1	4.54293	1.29652	19.9938	1.70695	1.06013	1.97897	1.51955
ENSSSCG00000015492	DARS2	2.33123	0.397357	2.95682	0.45995	1.93194	1.37872	1.65533
ENSSSCG00000037238	DBF4B	0.109875	0.156267	0.136106	0.149943	-1.24688	-1.69834	-1.47261
ENSSSCG00000011977	DCBLD2	4.30174	0.764755	6.61944	0.596828	1.74256	1.89964	1.8211
ENSSSCG00000029189	DCHS1	6.05337	1.13681	10.7147	2.36418	1.83854	1.00715	1.42284
ENSSSCG00000000915	DCN	278.388	21.3893	305.375	30.0244	2.685	1.80233	2.24366
ENSSSCG00000015818	DDHD2	7.35982	2.1359	17.4945	2.59236	1.03634	1.18383	1.11008
ENSSSCG00000006338	DDR2	3.29143	0.0925652	9.02974	0.0888189	4.3786	5.07712	4.72786
ENSSSCG00000009771	DDX55	4.2833	4.56459	6.03181	9.20146	-1.10804	-2.1525	-1.63027
ENSSSCG00000016745	DDX56	11.4431	14.1413	10.8058	17.1051	-1.32201	-2.20602	-1.76402
ENSSSCG00000014396	DELE1	5.4261	1.00293	6.70352	0.941052	1.44419	1.66567	1.55493
ENSSSCG00000016497	DENND2A	4.56869	0.788664	10.8476	1.27913	1.54269	1.9176	1.73015
ENSSSCG00000005170	DENND4C	5.12394	0.448186	6.43507	0.40659	2.76496	2.41225	2.5886
ENSSSCG00000020785	DES	9.89636	14.2462	35.3428	52.5018	-1.13774	-1.87235	-1.50505
ENSSSCG00000031802	DHRS7B	6.64888	11.4319	6.17056	11.3029	-1.35533	-2.04583	-1.70058
ENSSSCG00000039064	DHX33	5.00697	1.21121	7.26326	0.817952	1.02963	1.60529	1.31746
ENSSSCG00000017416	DHX58	0.434045	0.92905	2.00729	1.389	-1.83784	-1.0376	-1.43772
ENSSSCG00000003797	DIRAS3	0.998717	1.74978	1.00038	2.68363	-1.42672	-2.81999	-2.12336
ENSSSCG00000010170	DISC1	0.300724	0.00993889	0.893282	0	3.78222	8.81828	6.30025
ENSSSCG00000032094	DKK2	5.15095	0.640912	16.7691	1.22953	2.4771	2.6411	2.5591
ENSSSCG00000012375	DLG3	4.98214	0.993272	5.4986	0.507109	1.79825	2.3078	2.05302
ENSSSCG00000035805	DLK1	4.35404	0.305465	4.96636	0.125615	3.07959	3.72399	3.40179
ENSSSCG00000002374	DLST	15.7286	2.37817	16.4726	1.66419	1.70776	1.76242	1.73509
ENSSSCG00000031354	DMAC2L	2.95575	0.865866	2.17181	0.487991	1.24267	1.02373	1.1332
ENSSSCG00000034096	DMAP1	10.8393	24.0724	11.0509	22.5537	-1.99663	-2.10793	-2.05228
ENSSSCG00000032517	DMXL2	0.968787	0.133189	2.27611	0.276638	2.23886	1.63951	1.93919
ENSSSCG00000037032	DNASE1L1	30.6462	35.2547	31.3373	27.5874	-1.21884	-1.35985	-1.28935
ENSSSCG00000032019	DNASE1L3	1.81317	0.271657	2.75424	0.339605	2.1211	1.71553	1.91832
ENSSSCG00000034635	DOC2A	3.55172	5.94653	4.70978	6.81398	-1.5884	-1.6112	-1.5998
ENSSSCG00000016237	DOCK10	0.675582	0.0625779	2.37839	0.190986	2.79861	2.23548	2.51704
ENSSSCG00000017008	DOCK2	1.38749	0.0663321	1.5816	0.0506289	3.79226	3.77316	3.78271
ENSSSCG00000003818	DOCK7	3.64534	0.784252	3.00754	0.535545	1.6038	1.18756	1.39568
ENSSSCG00000009612	DOK2	6.52009	2.03858	7.94058	1.622	1.14936	1.16243	1.1559
ENSSSCG00000029165	DOK4	2.70597	6.31725	4.83771	6.23734	-1.84197	-1.7657	-1.80383
ENSSSCG00000008702	DOK7	0.182766	0.627403	0.182395	0.292548	-2.34301	-1.8448	-2.09391
ENSSSCG00000010565	DPCD	7.58916	18.2354	10.8381	23.4077	-2.25406	-2.27584	-2.26495
ENSSSCG00000021971	DPEP1	0.146039	0.635988	0.0350322	0.590363	-2.60212	-4.97304	-3.78758
ENSSSCG00000032481	DPM2	7.27967	8.97242	7.28897	8.60307	-1.14726	-1.31796	-1.23261
ENSSSCG00000027063	DPY19L1	3.35257	1.01936	7.90588	0.984693	1.10472	1.70318	1.40395
ENSSSCG00000022521	DPY19L3	1.93622	0.387828	4.58406	0.36667	1.30112	2.09843	1.69978
ENSSSCG00000006098	DPY19L4	3.6207	5.92056	5.28862	6.73971	-1.32823	-1.74863	-1.53843
ENSSSCG00000030130	DPYSL2	7.20713	1.85446	22.5675	3.11618	1.1119	1.77676	1.44433
ENSSSCG00000008560	DPYSL5	0.492707	0	0.827341	0.0147538	7.85251	4.58545	6.21898
ENSSSCG00000008576	DTNB	4.12811	7.90025	3.47223	9.4136	-1.50973	-2.61122	-2.06047
ENSSSCG00000001062	DTNBP1	8.08088	25.9882	14.9634	19.79	-2.30407	-1.80246	-2.05327
ENSSSCG00000040352	DUS1L	26.6166	40.0111	35.1098	37.5401	-1.1138	-1.22356	-1.16868
ENSSSCG00000006347	DUSP12	1.37279	2.73835	1.77468	2.01801	-1.56679	-1.35594	-1.46137
ENSSSCG00000007232	DUSP15	1.01746	2.82483	4.18015	3.40853	-2.08225	-1.00648	-1.54437
ENSSSCG00000033585	DUSP23	7.42207	11.8199	12.7046	12.3353	-1.51517	-1.03569	-1.27543
ENSSSCG00000032141	DUT	17.7386	28.7446	21.4226	27.0589	-1.30834	-1.63802	-1.47318
ENSSSCG00000001425	DXO	0.624384	1.04234	0.876205	1.06011	-1.26352	-1.40063	-1.33208
ENSSSCG00000033937	DYNC2H1	0.225146	0.0264376	0.513139	0.0891675	2.08261	1.35519	1.7189
ENSSSCG00000005655	DYNC2I2	2.71509	5.00745	5.41193	5.52015	-1.8993	-1.57218	-1.73574
ENSSSCG00000037510	DYNLRB1	8.96859	12.2026	10.2693	10.339	-1.05643	-1.31106	-1.18375
ENSSSCG00000031421	DYNLRB2	0.959683	2.47792	2.4498	2.06161	-2.36291	-1.28821	-1.82556
ENSSSCG00000026780	EDIL3	0.327605	0	0.454971	0.0120912	7.59073	3.74069	5.66571
ENSSSCG00000009477	EDNRB	14.3119	1.47267	48.8051	5.74912	2.66036	1.68593	2.17314
ENSSSCG00000040401	EEF1A2	5.25033	0.754739	8.36845	0.580236	1.80585	2.68158	2.24371
ENSSSCG00000006954	EEF1D	34.7428	59.719	44.5403	51.8275	-1.77193	-1.3844	-1.57816
ENSSSCG00000038701	EFNA2	2.69602	0.17679	3.65589	0.280598	2.92082	2.52707	2.72394
ENSSSCG00000022933	EFR3B	1.57468	0.0962473	3.11027	0.536056	3.49272	1.40826	2.45049
ENSSSCG00000002026	EFS	3.21071	0.374573	5.66165	1.01891	2.4803	1.17147	1.82589
ENSSSCG00000009134	EGF	0.239469	0.0115874	0.325518	0.0215123	3.7237	2.74861	3.23615
ENSSSCG00000010224	EGR2	16.1668	1.36906	15.1906	1.3786	2.71386	2.38102	2.54744
ENSSSCG00000009630	EGR3	8.20877	0	10.4705	0	10.2995	10.4426	10.371
ENSSSCG00000035987	EHD3	7.97149	1.02071	32.0475	3.86711	2.34399	1.65101	1.9975
ENSSSCG00000013300	EHF	0.0805875	0.22227	0.0676603	0.0868734	-1.97904	-1.47604	-1.72754
ENSSSCG00000015213	EI24	0.938892	1.54649	1.46716	1.60918	-1.56448	-1.21172	-1.3881
ENSSSCG00000039061	EIF2AK4	4.75685	1.63239	6.42222	0.873045	1.01672	1.75099	1.38385
ENSSSCG00000000141	EIF3D	60.071	87.3378	78.5538	89.2407	-1.15224	-1.48545	-1.31884
ENSSSCG00000022301	EIF4EBP1	33.936	80.1116	47.6038	61.6908	-1.76492	-1.501	-1.63296
ENSSSCG00000008180	EIF5B	22.4979	63.7762	25.0881	93.1066	-2.11553	-3.19331	-2.65442
ENSSSCG00000028755	EIPR1	13.6177	15.4201	16.1529	18.3667	-1.02502	-1.26423	-1.14462
ENSSSCG00000024479	ELAC1	0.938309	1.36165	1.31406	1.75192	-1.15421	-1.8114	-1.4828
ENSSSCG00000025182	ELK4	2.75933	0.29698	4.68183	0.406069	2.46509	1.95548	2.21029
ENSSSCG00000002786	ELMO3	13.2788	30.3693	12.7431	18.9034	-1.76684	-1.74149	-1.75417
ENSSSCG00000008061	ELOB	73.7732	114.24	57.4563	122.008	-1.64781	-2.63032	-2.13906
ENSSSCG00000039550	EMC4	8.60922	1.91447	8.24958	1.55575	1.55476	1.10391	1.32933
ENSSSCG00000026812	EMG1	11.7016	19.4155	16.8825	17.4002	-1.30377	-1.21619	-1.25998
ENSSSCG00000009975	EMID1	2.4273	0.471332	9.34005	0.411144	1.78861	3.33047	2.55954
ENSSSCG00000003694	EMILIN2	26.3912	2.72393	32.2353	4.49897	2.42957	1.76135	2.09546
ENSSSCG00000004199	EPB41L2	7.80963	1.88038	26.3346	2.82546	1.44146	1.91868	1.68007
ENSSSCG00000029860	EPB41L4A	6.19216	9.95871	6.71108	7.04963	-1.53117	-1.14999	-1.34058
ENSSSCG00000004714	EPB42	0.381126	0.65403	0.299356	0.320626	-1.78379	-1.62733	-1.70556
ENSSSCG00000021072	EPG5	1.15493	0.121645	2.51901	0.338258	2.62011	1.49548	2.05779
ENSSSCG00000013618	EPOR	2.27817	0.147475	4.62265	0.175552	2.93555	3.53396	3.23476
ENSSSCG00000026417	EPS8L1	3.5114	7.21291	6.9038	6.97179	-2.05431	-1.55756	-1.80593
ENSSSCG00000037572	EPSTI1	1.67154	0.0396218	2.89883	0.0380182	4.52704	4.58545	4.55624
ENSSSCG00000032154	ERF	55.4032	17.2878	59.1353	8.44725	1.10641	1.63428	1.37034
ENSSSCG00000022318	ERG	8.378	2.31542	23.2836	2.49943	1.10648	1.6485	1.37749
ENSSSCG00000004010	ERMARD	4.41484	8.2985	7.54387	7.02644	-1.52222	-1.19862	-1.36042
ENSSSCG00000035774	ERRFI1	32.9413	4.41254	83.1625	3.72906	2.28681	3.17656	2.73169
ENSSSCG00000016900	ESM1	33.4858	5.73007	69.8735	9.275	1.55617	1.74734	1.65176
ENSSSCG00000002906	ETV2	1.99186	2.30407	1.94141	2.17837	-1.2206	-1.70169	-1.46115
ENSSSCG00000032637	EVC	2.55345	0.199201	5.04944	0.602341	2.82519	1.98585	2.40552
ENSSSCG00000017750	EVI2B	1.73036	0.126234	2.08213	0.0924961	3.17943	3.29637	3.2379
ENSSSCG00000017192	EVPL	49.7614	96.4687	32.0563	49.8049	-1.97196	-2.17959	-2.07578
ENSSSCG00000005925	EXOSC4	15.1607	23.9638	19.1718	19.3406	-1.23376	-1.1852	-1.20948
ENSSSCG00000024310	F13A1	32.5812	0.662836	42.0638	1.82876	5.08976	3.39564	4.2427
ENSSSCG00000035355	F2R	3.27031	0.0443887	7.58495	0.105679	5.14845	4.97449	5.06147
ENSSSCG00000037582	F2RL2	7.11606	1.26076	16.2274	0.780874	1.64743	3.29164	2.46954
ENSSSCG00000003901	FAAH	0.601663	0.833147	1.12445	1.06545	-1.04057	-1.09354	-1.06705
ENSSSCG00000000206	FAIM2	1.26001	0.0918735	1.50973	0.226871	3.14547	1.42875	2.28711
ENSSSCG00000031074	FAM110D	5.35113	13.1042	25.6669	20.5195	-1.91031	-1.07638	-1.49335
ENSSSCG00000000014	FAM118A	2.04893	0.353744	2.04388	0.334446	1.51088	1.06361	1.28725
ENSSSCG00000029697	FAM120B	4.46996	0.778039	5.32015	0.631156	1.50484	1.53094	1.51789
ENSSSCG00000010209	FAM13C	0.59626	0	2.03111	0.217555	8.48771	2.13926	5.31348
ENSSSCG00000040130	FAM155A	2.48431	0.334896	4.50101	0.735661	2.03482	1.53022	1.78252
ENSSSCG00000010652	FAM160B1	9.14088	1.11895	12.2204	1.07041	2.45409	2.33838	2.39623
ENSSSCG00000026990	FAM162A	44.1321	54.0516	30.5038	63.6848	-1.28277	-2.2273	-1.75503
ENSSSCG00000032852	FAM167A	1.53061	0.321481	3.96256	0.601768	1.40125	1.63775	1.5195
ENSSSCG00000003616	FAM167B	2.71563	16.5356	17.0429	20.8878	-3.12667	-1.41994	-2.27331
ENSSSCG00000039996	FAM168A	2.73398	0.364045	5.90417	0.485387	1.88933	2.05911	1.97422
ENSSSCG00000010837	FAM177B	0.938738	4.28343	0.964732	1.09602	-2.93257	-1.74889	-2.34073
ENSSSCG00000032993	FAM240B	1.01559	5.91364	1.93432	2.13655	-3.15117	-1.53776	-2.34446
ENSSSCG00000012075	FAM3B	3.94784	9.06863	2.40352	5.20717	-2.04495	-2.19299	-2.11897
ENSSSCG00000025303	FAM50A	7.89053	14.3371	10.9097	22.6196	-1.43504	-2.2247	-1.82987
ENSSSCG00000007351	FAM83D	0.0691475	0.240941	0.186538	0.165136	-2.51824	-1.38337	-1.9508
ENSSSCG00000036964	FAM83H	7.75092	8.91285	8.28074	10.2514	-1.19184	-1.47362	-1.33273
ENSSSCG00000035604	FAM89B	0.0291111	0.553218	0.135114	1.45541	-5.06134	-4.92442	-4.99288
ENSSSCG00000001546	FANCE	3.05868	0.831715	4.38385	0.46211	1.26464	1.94153	1.60308
ENSSSCG00000015896	FAP	11.0163	0.840477	19.8493	2.67129	2.6929	1.34911	2.02101
ENSSSCG00000003465	FBLIM1	6.76214	1.58111	14.3929	3.17302	1.52254	1.00844	1.26549
ENSSSCG00000000010	FBLN1	101.533	14.253	127.262	12.7063	1.81553	1.78012	1.79783
ENSSSCG00000004658	FBN1	13.4778	4.14293	31.7401	1.67174	1.17587	3.11937	2.14762
ENSSSCG00000014256	FBN2	17.8223	0.108979	23.7139	0.620874	6.59714	3.68384	5.14049
ENSSSCG00000025667	FBXO2	2.29063	9.76486	1.5408	3.39722	-3.10593	-2.68032	-2.89313
ENSSSCG00000020879	FBXW7	3.52228	10.9613	5.17617	15.8268	-2.25693	-3.01161	-2.63427
ENSSSCG00000014820	FCHSD2	4.35858	0.909523	10.0062	1.65099	1.64035	1.19962	1.41999
ENSSSCG00000037153	FEM1A	12.1929	1.74612	15.2782	0.387573	2.18248	3.89323	3.03785
ENSSSCG00000001572	FGD2	4.46376	1.36876	10.3468	1.51387	1.17794	1.64449	1.41122
ENSSSCG00000015815	FGFR1	39.8355	6.42171	64.6491	11.8554	2.10688	1.31988	1.71338
ENSSSCG00000035818	FHIT	0.826388	2.93747	1.44121	1.64405	-2.43549	-1.48804	-1.96177
ENSSSCG00000009945	FICD	2.68056	0.142258	3.11873	0.205629	3.23686	2.75179	2.99433
ENSSSCG00000025588	FJX1	12.2584	1.74342	14.0833	1.62366	2.06424	1.54519	1.80471
ENSSSCG00000033757	FKBP2	103.85	188.722	96.6525	194.994	-1.38753	-2.13955	-1.76354
ENSSSCG00000013905	FKBP8	47.0475	55.2631	69.4668	67.7387	-1.22263	-1.12944	-1.17604
ENSSSCG00000009320	FLT1	22.8807	4.33533	52.8359	7.42398	1.55365	1.75182	1.65274
ENSSSCG00000022630	FLYWCH2	6.25802	1.72994	12.1732	2.3681	1.23925	1.05881	1.14903
ENSSSCG00000015270	FMOD	127.168	5.08721	123.774	9.56202	4.03082	2.39257	3.21169
ENSSSCG00000027093	FOLH1B	1.33824	0.321014	2.21733	0.303501	1.0401	1.32276	1.18143
ENSSSCG00000012967	FOSL1	4.51534	8.19059	5.01292	6.63755	-1.38384	-1.53092	-1.45738
ENSSSCG00000030017	FOXRED1	3.52801	6.09893	5.91283	6.32236	-1.53659	-1.66611	-1.60135
ENSSSCG00000000142	FOXRED2	3.86595	0.261506	5.29119	0.781035	3.30699	1.58631	2.44665
ENSSSCG00000005626	FPGS	4.97739	0.404538	4.6539	0.935415	2.76859	1.23377	2.00118
ENSSSCG00000024359	FRA10AC1	1.0214	1.48705	1.92643	1.5275	-1.1597	-1.06368	-1.11169
ENSSSCG00000008991	FRAS1	0.188062	0.0469066	0.596977	0.0520573	1.3764	2.11329	1.74484
ENSSSCG00000005027	FRMD6	3.33446	0.763483	4.37758	0.578077	1.55195	1.74673	1.64934
ENSSSCG00000012561	FRMPD3	0.170406	0	0.378035	0.0428817	7.14599	1.72605	4.43602
ENSSSCG00000008826	FRYL	5.33928	1.53093	8.22177	0.962215	1.18954	1.79302	1.49128
ENSSSCG00000026155	FSCN2	0.847039	3.72719	1.93534	2.86904	-2.70329	-1.73779	-2.22054
ENSSSCG00000039426	FSTL1	141.337	29.8008	291.255	31.9725	1.63329	1.88583	1.75956
ENSSSCG00000003153	FTL	1404.69	2348.73	2244.98	2238.14	-1.48965	-1.56603	-1.52784
ENSSSCG00000012817	FUNDC2	8.45723	14.413	8.14272	12.8177	-1.29482	-1.78147	-1.53814
ENSSSCG00000010791	FUOM	11.1255	27.6954	15.5904	14.315	-1.92767	-1.17808	-1.55288
ENSSSCG00000014920	FZD4	0.266641	0.0254205	0.580703	0.0400561	2.33822	2.29719	2.31771
ENSSSCG00000035249	GADD45G	9.97328	86.146	30.1246	57.0641	-3.63527	-2.04839	-2.84183
ENSSSCG00000034859	GADD45GIP1	2.58397	5.61993	2.69356	4.77241	-1.69261	-1.99586	-1.84424
ENSSSCG00000026146	GALNT5	0.193498	0	0.354455	0	6.69037	7.50114	7.09575
ENSSSCG00000010969	GALT	18.2796	35.9517	19.3021	20.0493	-1.59489	-1.4539	-1.5244
ENSSSCG00000002690	GAN	2.05967	0.194861	2.9107	0.356952	2.81385	1.84996	2.33191
ENSSSCG00000011125	GATA3	67.4964	149.924	79.3538	174.602	-1.99738	-2.21698	-2.10718
ENSSSCG00000022383	GATA4	3.39286	0.2145	8.32983	1.00308	3.36501	1.75162	2.55832
ENSSSCG00000025525	GATD3A	7.34825	12.8131	8.47246	8.48555	-1.42142	-1.4016	-1.41151
ENSSSCG00000004672	GATM	2.80578	0.0432136	3.6393	0.278427	5.35811	2.30437	3.83124
ENSSSCG00000006923	GBP2	1.7569	2.95604	2.69462	3.62384	-1.27544	-1.55372	-1.41458
ENSSSCG00000032022	GCHFR	0.90516	1.73917	0.796403	1.12735	-1.55251	-1.80002	-1.67627
ENSSSCG00000000363	GDF11	2.0428	0.262863	1.86517	0.196202	1.93597	1.70011	1.81804
ENSSSCG00000034943	GDF6	26.1548	0.843719	13.8604	2.21136	4.42077	1.51943	2.9701
ENSSSCG00000011137	GDI2	128.046	175.467	169.507	229.058	-1.20254	-2.00476	-1.60365
ENSSSCG00000012376	GDPD2	4.39998	5.15055	1.9662	1.9217	-1.21729	-1.13182	-1.17455
ENSSSCG00000014853	GDPD5	2.65156	13.8507	12.275	8.5161	-3.13225	-1.04284	-2.08754
ENSSSCG00000008482	GEMIN6	2.5982	2.61636	2.35529	1.61737	-1.02611	-1.00069	-1.0134
ENSSSCG00000014012	GFPT2	7.94285	0.800631	14.0783	1.16983	2.29186	2.04435	2.1681
ENSSSCG00000009605	GFRA2	2.21659	0.123484	3.41194	0.471255	3.57184	1.68025	2.62604
ENSSSCG00000031698	GFUS	10.9086	21.4276	17.3828	15.904	-1.59313	-1.27104	-1.43209
ENSSSCG00000010055	GGT5	0.158042	0.0178066	0.233394	0	2.09878	7.62974	4.86426
ENSSSCG00000027826	GIMAP4	6.25527	0.810031	8.10009	0.863305	2.32703	1.82875	2.07789
ENSSSCG00000016213	GLB1L	0.278968	0.0276191	0.541082	0	2.29311	7.67018	4.98164
ENSSSCG00000016763	GLI3	0.979521	0.0211884	1.9688	0.220473	4.6421	2.07637	3.35924
ENSSSCG00000000848	GLT8D2	2.36113	0.502456	5.34434	0.897173	1.23838	1.40675	1.32256
ENSSSCG00000007931	GLYR1	9.48151	2.12855	10.1314	1.46466	1.13785	1.24573	1.19179
ENSSSCG00000037583	GNB4	21.5704	4.88043	30.3601	2.63937	1.52423	2.12381	1.82402
ENSSSCG00000008228	GNLY	2.32592	3.97894	1.63815	1.99329	-1.38338	-1.57828	-1.48083
ENSSSCG00000011741	GOLIM4	32.5444	5.74826	31.5859	4.51643	1.6549	1.72642	1.69066
ENSSSCG00000036246	GP91-PHOX	3.87202	0.135725	5.34781	0.164984	3.80844	3.46931	3.63887
ENSSSCG00000005912	GPAA1	46.2666	76.9923	57.4433	46.859	-1.34701	-1.00762	-1.17731
ENSSSCG00000002387	GPATCH2L	0.467662	0.0101039	0.646217	0.129561	4.83413	1.14142	2.98778
ENSSSCG00000012680	GPC3	196.236	12.8871	246.097	15.2279	3.40243	2.88714	3.14479
ENSSSCG00000012679	GPC4	11.5934	1.65793	22.3754	1.76104	1.8146	2.50084	2.15772
ENSSSCG00000009489	GPC6	1.24416	0.0528952	2.61494	0.290582	3.91148	1.76749	2.83948
ENSSSCG00000001089	GPLD1	5.0655	0.0118055	1.94971	0.264221	7.99712	1.48085	4.73899
ENSSSCG00000012126	GPM6B	4.73782	0.811669	9.85975	0.583534	1.52738	2.53351	2.03044
ENSSSCG00000036844	GPR171	0.0871907	0.723361	0	1.11054	-3.73255	-9.11276	-6.42266
ENSSSCG00000024958	GPR173	2.95775	0.260914	7.09892	0.21459	2.74664	3.46962	3.10813
ENSSSCG00000022309	GPR34	2.77845	0.20895	5.98551	0.458271	2.97942	2.13509	2.55725
ENSSSCG00000017940	GPS2	25.0491	25.89	35.4665	34.075	-1.03788	-1.10789	-1.07288
ENSSSCG00000015901	GRB14	0.303796	2.55103	1.09873	1.13363	-3.57993	-1.16932	-2.37463
ENSSSCG00000003640	GRIK3	1.02089	0.0973275	2.73361	0.214708	2.36483	2.12352	2.24418
ENSSSCG00000003133	GRIN2D	0.265315	0	0.254917	0	6.85874	6.59561	6.72718
ENSSSCG00000032796	GRINA	37.4447	57.5044	42.5484	46.7274	-1.46483	-1.21436	-1.3396
ENSSSCG00000009956	GRK3	0.831528	0.216366	1.79165	0.288847	1.19097	1.06078	1.12587
ENSSSCG00000017355	GRN	1814.05	31.6758	335.603	54.144	5.09161	1.06144	3.07652
ENSSSCG00000013539	GTF2F1	6.95958	16.7087	8.57787	15.3332	-1.78911	-1.96484	-1.87698
ENSSSCG00000008866	GUCY1A1	0.766684	0.0786824	4.00779	0.374649	2.27277	2.24924	2.261
ENSSSCG00000024613	GUCY1A2	0.651639	0.167696	5.29042	0.207053	1.33907	3.36793	2.3535
ENSSSCG00000008870	GUCY1B1	4.66698	1.13816	13.9605	2.08787	1.50889	1.61371	1.5613
ENSSSCG00000033672	H1-4	0.555069	6.60861	6.37365	6.32733	-4.37734	-1.06664	-2.72199
ENSSSCG00000034598	H2AC20	3.01958	12.2259	5.42788	21.3936	-2.8522	-3.05122	-2.95171
ENSSSCG00000039307	H2AJ	90.2075	169.867	96.4398	110.316	-1.66095	-1.76415	-1.71255
ENSSSCG00000005164	HACD4	2.42341	0.140717	3.34848	0.548612	3.55583	1.47935	2.51759
ENSSSCG00000008003	HAGHL	1.22315	2.39777	1.97303	2.54588	-1.81542	-1.44608	-1.63075
ENSSSCG00000031537	HAND2	27.2514	4.60524	61.4128	12.9021	1.57358	1.08487	1.32922
ENSSSCG00000014137	HAPLN1	49.5463	1.74125	73.638	3.58215	4.08154	2.79079	3.43616
ENSSSCG00000030597	HAPLN3	1.91421	0.54608	8.82659	1.28321	1.0601	1.21117	1.13564
ENSSSCG00000035673	HBP1	17.931	3.22684	13.5006	2.51296	1.94803	1.29817	1.6231
ENSSSCG00000024777	HDAC4	3.49938	1.10906	4.50057	0.573916	1.04472	1.66844	1.35658
ENSSSCG00000015368	HDAC9	0.342333	0.0362758	0.569809	0.116501	2.38018	1.20845	1.79432
ENSSSCG00000035432	HDGFL3	2.14586	0.53408	6.74166	0.768698	1.25669	1.56118	1.40894
ENSSSCG00000039861	HDHD3	1.26026	6.49104	1.53906	1.42613	-3.35334	-1.05497	-2.20415
ENSSSCG00000001971	HECTD1	12.4523	1.20414	10.4993	0.784262	2.35278	2.19819	2.27548
ENSSSCG00000020912	HECTD2	1.70474	0.522334	4.10261	0.651175	1.13083	1.48116	1.306
ENSSSCG00000000477	HELB	0.801312	0.189739	1.58837	0.259369	1.4619	1.31096	1.38643
ENSSSCG00000012363	HEPH	1.03831	0.127359	2.44823	0.186733	2.4058	2.40674	2.40627
ENSSSCG00000015853	HERC2	6.86611	1.55167	7.45739	1.37811	1.29939	1.35643	1.32791
ENSSSCG00000030548	HERC5	0.5533	3.35672	1.25547	1.61948	-3.17011	-1.53863	-2.35437
ENSSSCG00000017128	HEXD	0.875453	2.3483	2.35504	2.02263	-2.0416	-1.17952	-1.61056
ENSSSCG00000038956	HEYL	8.2311	2.78269	26.0984	3.35207	1.03822	1.83328	1.43575
ENSSSCG00000015403	HGF	1.40052	0.21675	3.07384	0.338227	2.11438	2.00938	2.06188
ENSSSCG00000025717	HIC1	5.26147	0.430182	12.9596	1.55396	2.85759	1.48851	2.17305
ENSSSCG00000036472	HIC2	27.0435	3.45209	28.9729	4.1773	2.34917	1.39395	1.87156
ENSSSCG00000007700	HIP1	6.34858	0.489312	18.7255	0.970954	3.07959	2.96594	3.02276
ENSSSCG00000009786	HIP1R	8.94508	12.6325	5.0433	15.5093	-1.11728	-3.01979	-2.06854
ENSSSCG00000004138	HIVEP2	3.21031	0.616527	4.11175	0.818796	1.80563	1.15479	1.48021
ENSSSCG00000001453	HLA-DRA	8.49245	0.972101	8.7462	1.08822	2.55197	1.83303	2.1925
ENSSSCG00000025293	HLTF	2.60369	0.582999	4.89049	0.843867	1.63159	1.40707	1.51933
ENSSSCG00000003555	HMGN2	0.191318	0	0.41089	0.0215297	6.85874	2.90829	4.88352
ENSSSCG00000028190	HOMEZ	2.59612	0.50556	2.41713	0.150452	1.36695	2.82732	2.09714
ENSSSCG00000024486	HOOK3	1.78142	2.44179	3.59746	3.04123	-1.47139	-1.30142	-1.3864
ENSSSCG00000034741	HOXD11	1.52279	0.14737	4.26173	0.752387	2.78677	1.36897	2.07787
ENSSSCG00000015979	HOXD13	1.23855	0.0480015	2.07082	0.388479	3.80218	1.33198	2.56708
ENSSSCG00000031513	HRAS	29.4917	51.8031	40.6601	43.9381	-1.65849	-1.19099	-1.42474
ENSSSCG00000039318	HS3ST3B1	0.466311	0.0416563	2.68463	0.270676	2.9203	2.1791	2.5497
ENSSSCG00000035147	HSD17B1	0.180476	0.573555	0.292467	0.355818	-2.4988	-1.35478	-1.92679
ENSSSCG00000002792	HSF4	3.25592	3.44344	5.96409	8.03722	-1.09615	-1.97308	-1.53461
ENSSSCG00000012007	HSPA13	13.9028	1.06064	13.5037	0.872532	2.86406	2.87025	2.86715
ENSSSCG00000047932	HSPA6	2.64751	10.5093	37.0293	31.9707	-2.60001	-1.08952	-1.84476
ENSSSCG00000039962	HSPB1	117.5	781.539	320.506	631.48	-3.25942	-2.10547	-2.68244
ENSSSCG00000017413	HSPB9	7.99905	12.4777	4.93593	11.8202	-1.25167	-2.55562	-1.90364
ENSSSCG00000010459	HTR7	0.844687	0	0.962714	0.119396	8.23572	1.6002	4.91796
ENSSSCG00000029392	HUNK	7.61479	0.369014	5.6175	0.470991	3.34402	2.02927	2.68665
ENSSSCG00000009827	HVCN1	0.495968	0.0899669	0.941816	0.104601	1.82956	1.76184	1.7957
ENSSSCG00000003940	HYI	3.43714	9.68167	4.5547	4.06901	-2.11293	-1.23644	-1.67469
ENSSSCG00000024913	HYLS1	0.606437	1.73576	1.48991	1.37586	-2.25406	-1.45077	-1.85242
ENSSSCG00000008640	IAH1	9.12314	10.2859	10.9107	12.4301	-1.01898	-1.26724	-1.14311
ENSSSCG00000029763	IFI35	13.8144	30.5008	16.8428	32.9307	-1.71571	-2.1396	-1.92766
ENSSSCG00000034378	IFNGR2	16.2651	4.32479	35.5307	3.51282	1.1627	1.76753	1.46511
ENSSSCG00000000857	IGF1	0.688757	0	0.504675	0.0752691	8.46179	1.56791	5.01485
ENSSSCG00000030560	IGF1R	6.13491	1.28382	16.957	1.86663	1.26554	2.01708	1.64131
ENSSSCG00000008913	IGFBP7	168.298	32.632	221.361	36.2635	1.34966	1.06582	1.20774
ENSSSCG00000027967	IGSF6	0.962069	0.0736765	1.96791	0.0235649	2.9203	4.71634	3.81832
ENSSSCG00000038345	IKZF1	0.8984	0.0557098	1.09815	0.154582	3.14154	1.74323	2.44239
ENSSSCG00000015085	IL10RA	7.62652	0.966154	12.0552	1.08848	1.9884	2.30186	2.14513
ENSSSCG00000040725	IL11	12.8511	1.42508	30.2491	1.66454	2.54922	2.78128	2.66525
ENSSSCG00000028331	IL1R2	2.18305	4.07503	26.1069	20.6584	-1.6461	-1.23251	-1.4393
ENSSSCG00000038848	IL22RA1	0.0186856	2.25678	0.57374	0.543863	-7.23365	-1.04584	-4.13975
ENSSSCG00000028427	IL25	2.10432	0	3.6475	0.219528	7.63779	2.89749	5.26764
ENSSSCG00000016916	IL6ST	20.8095	4.32669	45.3694	6.20946	1.27527	1.70324	1.48925
ENSSSCG00000016339	ILKAP	8.23849	17.0629	10.5937	15.3354	-1.57604	-1.66058	-1.61831
ENSSSCG00000015734	IMP4	19.2295	25.7215	18.2998	21.3376	-1.43639	-1.76527	-1.60083
ENSSSCG00000009050	INPP4B	0.836098	0.193391	3.4293	0.35426	1.53221	2.09928	1.81575
ENSSSCG00000030345	INPP5J	0.328265	0.529985	0.583864	0.647321	-1.21382	-1.27399	-1.2439
ENSSSCG00000013566	INSR	2.29786	3.97177	5.66351	3.90983	-1.80553	-1.0091	-1.40732
ENSSSCG00000003339	INTS11	1.13922	0.321474	1.7878	0.149206	1.29635	2.44915	1.87275
ENSSSCG00000011881	IQCB1	1.21515	0.244109	1.00915	0.0753497	1.69286	2.41389	2.05337
ENSSSCG00000011570	IRAK2	6.07748	0.632122	5.02441	0.250823	2.27146	3.14998	2.71072
ENSSSCG00000014277	IRF1	12.5807	2.61704	18.3071	3.99323	1.27398	1.03056	1.15227
ENSSSCG00000034980	IRF8	4.77508	0.736361	7.05268	1.45257	1.70387	1.11276	1.40832
ENSSSCG00000040575	ISG15	14.0949	17.4805	27.6219	31.0202	-1.15568	-1.24617	-1.20092
ENSSSCG00000007073	ISM1	0.692707	0.048504	2.70284	0.0733725	2.79618	3.64716	3.22167
ENSSSCG00000004961	ITGA11	5.2665	0.257819	7.60962	0.53183	3.81961	2.70946	3.26454
ENSSSCG00000016887	ITGA2	39.0324	1.77212	15.8335	1.50126	3.71197	1.82754	2.76976
ENSSSCG00000016009	ITGA4	2.0717	0.0645712	2.27593	0.195118	4.00358	2.37565	3.18962
ENSSSCG00000011046	ITGA8	2.41918	0.156194	6.14998	0.5902	3.32503	1.98027	2.65265
ENSSSCG00000016027	ITGAV	7.74685	1.41856	22.7006	2.19166	1.43171	1.82838	1.63004
ENSSSCG00000011101	ITGB1	126.697	19.4123	136.898	14.434	1.68934	1.70155	1.69544
ENSSSCG00000025133	ITGB2	3.93389	0.866798	5.42131	0.83312	1.60742	1.52835	1.56789
ENSSSCG00000017306	ITGB3	0.48106	0.0873089	0.695368	0.0757067	1.60467	2.10666	1.85566
ENSSSCG00000011128	ITIH2	1.35215	0.0427916	5.58168	0.333145	4.34536	2.88828	3.61682
ENSSSCG00000011129	ITIH5	38.9635	6.15416	80.1025	10.7485	1.91431	1.32723	1.62077
ENSSSCG00000012448	ITM2A	32.5359	8.33193	81.3611	15.8957	1.39128	1.18268	1.28698
ENSSSCG00000035995	ITPA	5.81184	8.26508	5.28611	5.72806	-1.08118	-1.28807	-1.18463
ENSSSCG00000000555	ITPR2	3.4233	0.726234	7.73675	0.789004	1.21924	1.74909	1.48417
ENSSSCG00000039337	ITPRIPL2	7.24235	0.633763	17.329	1.04771	2.88774	2.64497	2.76636
ENSSSCG00000013455	IZUMO4	1.04177	1.53977	0.969315	0.91884	-1.08592	-1.04584	-1.06588
ENSSSCG00000009071	JADE1	1.11461	2.34811	2.47402	2.11666	-1.68643	-1.07608	-1.38126
ENSSSCG00000024633	JAKMIP3	0.184102	0.0196984	0.571906	0.0180421	2.59546	3.76587	3.18066
ENSSSCG00000011020	JCAD	11.6586	2.15368	35.5031	4.19039	1.44577	1.91682	1.6813
ENSSSCG00000014112	JMY	2.44929	0.440676	5.61232	0.521504	1.72341	1.85537	1.78939
ENSSSCG00000006174	JPH1	0.449318	1.13056	0.287423	1.01717	-1.85165	-2.93933	-2.39549
ENSSSCG00000013735	JUNB	372.118	89.6872	479.393	52.3526	1.06224	2.02894	1.54559
ENSSSCG00000039194	KANK2	9.80974	1.96788	23.7735	3.16666	1.47115	1.82878	1.64997
ENSSSCG00000003821	KANK4	2.23503	0.574757	8.49783	1.44212	1.11165	1.47893	1.29529
ENSSSCG00000022643	KATNAL2	0.149863	0.666613	0.411787	1.09378	-3.11546	-2.56508	-2.84027
ENSSSCG00000029796	KBTBD11	2.92138	0.449718	4.47044	0.321202	1.70283	2.62334	2.16309
ENSSSCG00000008563	KCNK3	4.28784	0.19466	15.8772	1.87721	3.41999	1.53498	2.47749
ENSSSCG00000017005	KCNMB1	0.1184	1.09535	1.62082	2.72025	-3.77769	-2.14225	-2.95997
ENSSSCG00000003975	KCNQ4	0.823457	0.151195	2.39507	0.0571786	1.41989	3.82042	2.62015
ENSSSCG00000009388	KCNRG	0.101845	2.38237	0.279209	2.97998	-5.04287	-4.5308	-4.78683
ENSSSCG00000042089	KCTD11	7.58047	0.707511	10.1336	0.528016	2.66086	2.67945	2.67016
ENSSSCG00000003567	KDF1	10.6567	12.963	8.52658	9.16868	-1.0303	-1.67434	-1.35232
ENSSSCG00000012262	KDM6A	9.09236	1.95464	7.13757	1.03305	1.46926	1.21752	1.34339
ENSSSCG00000017962	KDM6B	19.0637	3.6791	23.1283	5.02722	1.84721	1.07458	1.4609
ENSSSCG00000016501	KDM7A	5.67164	1.7213	8.59176	1.94802	1.19407	1.01363	1.10385
ENSSSCG00000008844	KDR	24.1839	3.57763	65.8398	8.07176	1.73974	1.48395	1.61185
ENSSSCG00000005941	KHDRBS3	3.62986	0.50434	8.09024	1.25419	2.22508	1.28919	1.75713
ENSSSCG00000016401	KIF1A	0.457369	0	1.00217	0.0956652	8.74579	2.25554	5.50066
ENSSSCG00000029509	KIF22	1.64511	3.7014	1.74534	1.71378	-1.77996	-1.27312	-1.52654
ENSSSCG00000003931	KIF2C	0.397992	1.97436	1.12612	1.11755	-3.14556	-1.06587	-2.10572
ENSSSCG00000006453	KIRREL1	3.74899	0.153159	13.1725	0.771544	4.02714	2.9191	3.47312
ENSSSCG00000032404	KLHL11	1.20032	0.355952	2.06686	0.25616	1.00321	1.43875	1.22098
ENSSSCG00000003379	KLHL21	21.8046	3.32711	9.87495	1.33855	1.695	1.3386	1.5168
ENSSSCG00000008593	KLHL29	0.456563	0.0699284	1.33994	0.167746	1.94229	1.42303	1.68266
ENSSSCG00000023074	KLK4	0.617438	3.41604	1.95997	3.7031	-3.07091	-2.31106	-2.69098
ENSSSCG00000025686	KMO	1.37945	0.0735964	1.64294	0.32372	3.58534	1.03914	2.31224
ENSSSCG00000020663	KMT2C	7.57905	1.67584	8.37886	0.943913	1.56459	1.84827	1.70643
ENSSSCG00000000253	KRT18	71.3591	199.857	100.395	188.931	-2.23378	-2.48256	-2.35817
ENSSSCG00000012787	L1CAM	0.225291	0.0223049	0.376282	0.0398271	2.29311	2.04801	2.17056
ENSSSCG00000005710	LAMC3	15.3752	3.43871	73.4221	7.57571	1.58672	2.10376	1.84524
ENSSSCG00000006499	LAMTOR2	7.45354	11.7293	7.61669	12.2296	-1.22761	-1.85583	-1.54172
ENSSSCG00000013266	LARGE2	1.02775	1.46659	2.25653	2.07362	-1.12968	-1.27578	-1.20273
ENSSSCG00000012366	LAS1L	4.96501	6.56248	6.49597	8.16197	-1.02166	-1.72862	-1.37514
ENSSSCG00000033768	LAX1	1.81492	0.15993	2.19369	0.246537	2.64578	2.06755	2.35666
ENSSSCG00000033854	LGALS1	56.115	79.7078	138.965	109.714	-1.25425	-1.2294	-1.24182
ENSSSCG00000028536	LHFPL2	16.5588	3.56427	20.6681	3.41515	1.19862	1.05318	1.1259
ENSSSCG00000035554	LHFPL3	0.930064	0	4.45122	0.392574	8.10784	1.92868	5.01826
ENSSSCG00000016850	LIFR	1.87565	0.0498312	5.09453	0.00471126	4.20453	8.43411	6.31932
ENSSSCG00000002898	LIN37	16.0067	18.8617	15.1092	24.7969	-1.25319	-2.25786	-1.75553
ENSSSCG00000003157	LIN7B	3.49961	15.3025	13.4076	10.6191	-2.87272	-1.23318	-2.05295
ENSSSCG00000010450	LIPA	9.39657	2.27376	17.3426	2.43793	1.47306	1.65746	1.56526
ENSSSCG00000011793	LIPH	2.23459	3.10227	5.52257	4.4455	-1.22017	-1.2568	-1.23848
ENSSSCG00000026502	LIX1L	5.0446	1.30369	16.7744	2.65823	1.20324	1.08699	1.14511
ENSSSCG00000037471	LLCFC1	3.30377	4.65907	0.690821	4.46972	-1.33761	-3.73965	-2.53863
ENSSSCG00000014232	LOX	3.50882	0.247592	9.65605	1.06449	3.20402	1.8786	2.54131
ENSSSCG00000033608	LOXL2	8.47755	1.18867	17.2055	2.19106	2.25931	1.79981	2.02956
ENSSSCG00000008266	LOXL3	7.97535	0.530559	8.70026	0.715779	2.91751	2.43639	2.67695
ENSSSCG00000013932	LPAR2	3.08289	6.80527	7.00481	5.10407	-2.15672	-1.08644	-1.62158
ENSSSCG00000015603	LPGAT1	4.28598	1.06958	6.9375	0.749451	1.15576	2.12985	1.6428
ENSSSCG00000011854	LRCH3	0.74308	0.136704	1.66604	0.150691	1.91043	2.33524	2.12283
ENSSSCG00000011499	LRIG1	1.61605	0.30709	3.86753	0.248055	1.40224	2.79215	2.0972
ENSSSCG00000004101	LRP11	5.01891	0.322899	16.8994	0.598021	3.33777	3.51596	3.42687
ENSSSCG00000013248	LRP4	3.01452	0.223633	4.41159	0.316124	2.75863	2.6346	2.69662
ENSSSCG00000008701	LRPAP1	57.1722	73.6341	89.8179	104.779	-1.11306	-1.79268	-1.45287
ENSSSCG00000010267	LRRC20	0.602458	0.0572975	1.22579	0.106117	2.72578	2.20817	2.46697
ENSSSCG00000036963	LRRC25	1.51493	0.221956	2.70501	0.0967719	2.14404	3.38971	2.76687
ENSSSCG00000034616	LRRC58	13.3588	2.48825	13.4517	2.27903	1.85033	1.388	1.61916
ENSSSCG00000028019	LRRC59	4.00427	0.70485	4.10895	0.58618	1.51445	1.64213	1.57829
ENSSSCG00000008832	LRRC66	3.31636	0.805908	6.97404	0.723402	1.2916	1.69745	1.49452
ENSSSCG00000001676	LRRC73	0.473054	1.66714	0.534722	0.851754	-2.40945	-1.95426	-2.18185
ENSSSCG00000037101	LRRC8B	1.03264	0	1.99216	0.0925408	7.85251	3.3178	5.58516
ENSSSCG00000006917	LRRC8C	3.02314	0.689538	6.6899	0.803027	1.11491	1.51413	1.31452
ENSSSCG00000000760	LRTM2	0.334093	0.0344078	0.612692	0.0220102	2.49487	3.18276	2.83881
ENSSSCG00000027941	LSAMP	3.4649	0.226015	6.72891	0.462984	2.91487	2.31523	2.61505
ENSSSCG00000038248	LSM11	1.84741	0	4.88207	0.777299	8.3247	1.24823	4.78647
ENSSSCG00000013463	LSM7	11.0642	11.5876	11.164	19.2745	-1.05686	-1.95321	-1.50503
ENSSSCG00000017555	LUC7L3	16.946	27.6949	15.4457	53.8066	-1.32099	-3.10198	-2.21148
ENSSSCG00000000916	LUM	24.5389	2.72638	43.1467	1.90779	2.1788	3.33236	2.75558
ENSSSCG00000026991	LURAP1	0.568641	0.14567	1.02706	0.0901463	1.43331	2.37459	1.90395
ENSSSCG00000006375	LY9	1.14457	0.0747207	2.53814	0.322635	3.15947	1.40176	2.28062
ENSSSCG00000029886	LYVE1	31.2608	1.25592	20.1957	1.57829	3.78875	2.59654	3.19265
ENSSSCG00000028559	LZTS1	12.4504	1.54104	10.0103	1.81696	2.1671	1.38193	1.77452
ENSSSCG00000013043	MACROD1	3.21359	7.6886	3.24637	4.1027	-2.10368	-1.41628	-1.75998
ENSSSCG00000013235	MADD	0.546271	0.0758284	0.706664	0.112831	1.85222	1.47769	1.66495
ENSSSCG00000023235	MAN1C1	10.4879	0.891024	9.05559	1.31866	2.56509	1.61314	2.08912
ENSSSCG00000032960	MANEAL	2.01097	0.581071	5.78331	0.985229	1.16919	1.15268	1.16093
ENSSSCG00000013884	MAP1S	0.3455	1.13324	0.715652	1.5253	-2.55485	-2.16874	-2.3618
ENSSSCG00000002962	MAP4K1	0.428133	0.87614	0.907474	0.704355	-1.77229	-1.2005	-1.4864
ENSSSCG00000032328	MAP6D1	0.582871	0.0740915	0.593081	0.0262685	1.94639	2.92295	2.43467
ENSSSCG00000008852	MAP9	0.216387	1.75848	0.412133	1.74103	-3.62831	-3.46862	-3.54846
ENSSSCG00000033171	MAPK11	3.69921	8.09316	9.99256	17.2008	-1.70196	-1.95594	-1.82895
ENSSSCG00000038774	MAPK13	7.92161	17.912	10.19	11.2634	-2.02242	-1.22338	-1.6229
ENSSSCG00000003738	MAPRE2	2.42138	0.611388	4.99468	0.436588	1.13906	2.43572	1.78739
ENSSSCG00000039175	MARCHF1	0.655894	0.0345411	0.968923	0.116001	3.63265	1.88245	2.75755
ENSSSCG00000015716	MARCO	2.06208	0.553795	2.5503	0.326173	1.27309	1.56116	1.41713
ENSSSCG00000010527	MARVELD1	13.1491	2.71152	34.4311	5.82884	1.74695	1.43382	1.59039
ENSSSCG00000003913	MAST2	7.08689	9.74865	7.43192	5.76549	-1.47675	-1.17745	-1.3271
ENSSSCG00000022300	MAT2A	12.412	1.07984	7.99506	0.865411	2.94807	2.03389	2.49098
ENSSSCG00000013494	MATK	0.131758	0.99792	0.170963	0.978924	-3.89409	-3.66952	-3.78181
ENSSSCG00000008603	MATN3	4.3911	0	12.3127	0.441323	9.41991	3.71323	6.56657
ENSSSCG00000000031	MCAT	1.80674	2.37985	2.30909	1.92274	-1.4124	-1.27822	-1.34531
ENSSSCG00000006205	MCMDC2	0.342898	0.513001	0.488548	1.05595	-1.56616	-2.27297	-1.91956
ENSSSCG00000039424	MCRIP1	58.8962	81.537	101.062	102	-1.45964	-1.1791	-1.31937
ENSSSCG00000009141	MCUB	6.645	1.18206	10.0943	2.11065	1.49712	1.09053	1.29382
ENSSSCG00000001582	MDGA1	1.34416	0.0477053	3.54798	0.258836	4.15514	2.37209	3.26362
ENSSSCG00000017672	MED13	5.26123	1.33277	7.85974	0.817603	1.36114	1.86484	1.61299
ENSSSCG00000004196	MED23	5.21004	1.63388	9.74092	1.7165	1.05312	1.10469	1.07891
ENSSSCG00000009331	MEDAG	5.95939	0.150581	9.4081	0.23118	4.53292	3.76434	4.14863
ENSSSCG00000030351	MEF2B	0.457648	1.83509	1.1469	2.0269	-2.61306	-2.21606	-2.41456
ENSSSCG00000005506	MEGF9	1.34827	0.0719129	5.60925	0.389974	3.22488	2.67838	2.95163
ENSSSCG00000032188	METTL26	1.04741	1.81313	1.19237	1.37473	-1.36389	-1.37688	-1.37039
ENSSSCG00000007717	METTL27	0.910683	1.37948	0.278037	0.851464	-1.57963	-2.73758	-2.1586
ENSSSCG00000021750	MEX3D	19.0183	5.36241	32.4895	4.53843	1.07821	1.26909	1.17365
ENSSSCG00000003479	MFAP2	33.7744	5.67356	36.1691	4.64675	1.55613	1.41605	1.48609
ENSSSCG00000001834	MFGE8	87.6673	16.7428	251.084	41.1509	1.76894	1.2096	1.48927
ENSSSCG00000006870	MFSD14A	23.9225	1.73543	16.7624	1.87515	2.76655	1.61538	2.19096
ENSSSCG00000021487	MFSD4A	8.79308	0.43641	18.6633	1.78055	3.74765	2.21525	2.98145
ENSSSCG00000004739	MGA	3.62839	0.378969	6.01907	0.516466	2.64468	2.24024	2.44246
ENSSSCG00000035611	MGAT2	12.4854	24.3051	14.9367	16.6946	-1.48641	-1.28725	-1.38683
ENSSSCG00000010834	MIA3	15.0396	3.12562	14.8559	1.9245	1.27586	1.7823	1.52908
ENSSSCG00000017496	MIEN1	33.6629	48.2691	36.371	34.96	-1.13919	-1.34221	-1.2407
ENSSSCG00000010067	MIF	57.839	75.7066	69.2888	66.1796	-1.13636	-1.50414	-1.32025
ENSSSCG00000017209	MIF4GD	1.89777	2.85254	3.25729	2.97437	-1.19959	-1.16994	-1.18477
ENSSSCG00000003435	MIIP	2.56222	4.93937	3.35838	3.02602	-1.51974	-1.02202	-1.27088
ENSSSCG00000011581	MKRN2OS	3.19031	7.58754	2.0395	2.74744	-1.86633	-1.82309	-1.84471
ENSSSCG00000004836	MKRN3	1.32294	0.0844271	1.15694	0.0810102	3.19801	2.24924	2.72363
ENSSSCG00000022064	MLNR	7.50738	0.105803	5.47731	1.10092	5.23854	1.23211	3.23532
ENSSSCG00000032849	MLPH	0.121734	1.36764	0.690554	1.09606	-4.03728	-1.83556	-2.93642
ENSSSCG00000009794	MLXIP	12.6187	2.32448	18.4115	1.71288	1.59402	2.34607	1.97005
ENSSSCG00000000368	MMP19	2.34713	0.681964	6.23639	0.916113	1.2044	1.59105	1.39773
ENSSSCG00000002829	MMP2	50.6762	10.2451	111.798	12.54	1.68679	1.75664	1.72171
ENSSSCG00000007436	MMP9	1.33617	0	0.934529	0.0966626	9.4857	1.96204	5.72387
ENSSSCG00000009202	MMRN1	0.232485	0	5.53081	0.324585	7.38543	2.51813	4.95178
ENSSSCG00000004344	MMS22L	0.339129	0.0533722	0.374763	0.00630756	1.6393	4.25308	2.94619
ENSSSCG00000001732	MMUT	13.1526	3.87098	15.2982	2.42568	1.0162	1.08604	1.05112
ENSSSCG00000037847	MOB2	25.2889	37.9492	34.335	36.3181	-1.57582	-1.24667	-1.41125
ENSSSCG00000008480	MORN2	1.13322	3.23867	1.61649	2.04576	-2.0856	-1.51073	-1.79817
ENSSSCG00000023255	MOSPD3	4.1238	4.44907	6.23765	4.63509	-1.12605	-1.11526	-1.12066
ENSSSCG00000005191	MPDZ	3.1188	0.658866	9.05303	1.12757	1.62941	1.70319	1.6663
ENSSSCG00000011038	MRC1	30.0859	0.816006	33.4906	1.98048	4.45482	2.509	3.48191
ENSSSCG00000017300	MRC2	26.4678	4.77024	40.484	5.73377	1.45498	1.27573	1.36535
ENSSSCG00000016175	MREG	0.142011	0.43305	0.134263	0.33401	-2.15738	-2.45808	-2.30773
ENSSSCG00000033148	MRPL12	112.404	214.666	91.0832	250.542	-1.95022	-3.00357	-2.4769
ENSSSCG00000024693	MRPL17	8.68865	12.2119	10.259	9.40713	-1.10331	-1.17629	-1.1398
ENSSSCG00000033374	MRPL20	70.5975	72.5708	57.9552	83.0366	-1.03013	-1.68439	-1.35726
ENSSSCG00000006469	MRPL24	23.544	28.4662	29.8713	22.475	-1.29059	-1.13333	-1.21196
ENSSSCG00000023783	MRPL27	14.0542	20.0605	13.7423	16.7148	-1.5299	-1.82599	-1.67794
ENSSSCG00000007984	MRPL28	0.225899	0.246036	0.43845	0.304804	-1.13458	-1.01663	-1.0756
ENSSSCG00000002040	MRPL52	21.8964	36.7947	29.5079	34.5728	-1.49637	-1.79847	-1.64742
ENSSSCG00000034647	MRPS15	34.6382	50.4671	34.0298	33.1187	-1.15512	-1.26207	-1.20859
ENSSSCG00000034318	MRPS25	4.69247	9.19794	5.25726	7.09018	-1.54426	-1.60406	-1.57416
ENSSSCG00000007165	MRPS26	37.6785	65.3085	51.7211	39.0999	-1.54132	-1.16665	-1.35398
ENSSSCG00000028020	MRPS9	7.86577	9.67762	7.30165	8.25199	-1.14483	-1.25548	-1.20015
ENSSSCG00000034814	MRTO4	3.35466	4.18038	3.38966	4.51079	-1.33398	-1.95564	-1.64481
ENSSSCG00000013102	MS4A7	6.70411	0.317825	13.0413	1.01654	3.63018	2.10691	2.86855
ENSSSCG00000006979	MSR1	3.49692	0.0787444	2.94258	0.200271	4.8318	2.47182	3.65181
ENSSSCG00000023684	MT1A	1.77201	2.38107	2.47229	3.84578	-1.03529	-1.93499	-1.48514
ENSSSCG00000029088	MTG1	11.2446	17.0451	12.4553	17.3404	-1.21915	-1.87631	-1.54773
ENSSSCG00000004092	MTHFD1L	3.10075	0.74128	6.06762	0.926692	1.45003	1.40826	1.42915
ENSSSCG00000012743	MTMR1	8.26198	1.27634	11.1716	0.408227	1.9446	3.19872	2.57166
ENSSSCG00000039290	MTPN	71.4738	15.5865	63.6604	13.3943	1.67106	1.12153	1.3963
ENSSSCG00000012076	MX2	3.80905	0.682962	7.0233	0.702241	1.95216	2.19386	2.07301
ENSSSCG00000021880	MXRA8	30.8679	5.12179	71.5838	11.9941	1.84268	1.00672	1.4247
ENSSSCG00000002029	MYH7	0.0234167	0.108317	0.038328	0.0421328	-2.80509	-1.52099	-2.16304
ENSSSCG00000001063	MYLIP	43.6999	7.70429	64.2525	7.81216	1.65757	1.9604	1.80898
ENSSSCG00000016742	MYO1G	0.638261	1.24059	0.54466	0.609709	-1.70312	-1.72744	-1.71528
ENSSSCG00000004979	MYO9A	1.89459	0.438921	5.86871	0.250418	1.36071	2.97813	2.16942
ENSSSCG00000013876	MYO9B	9.63171	1.93236	16.1624	2.18487	1.30014	1.34284	1.32149
ENSSSCG00000029239	MZB1	1.52397	4.29602	2.16357	5.53224	-2.50123	-2.88992	-2.69558
ENSSSCG00000012791	NAA10	0.452235	1.33703	0.315046	2.4982	-2.1284	-4.14298	-3.13569
ENSSSCG00000023871	NAALADL2	12.2147	1.76123	7.1974	1.08256	2.26666	1.60448	1.93557
ENSSSCG00000000411	NAB2	16.387	3.5262	13.3469	2.24581	1.22538	1.40459	1.31498
ENSSSCG00000017231	NAT9	4.13108	6.92037	4.19658	9.54814	-1.59003	-2.26487	-1.92745
ENSSSCG00000015559	NCF2	6.57892	0.383192	7.06912	1.0251	3.48254	1.48298	2.48276
ENSSSCG00000018065	ND1	1028.22	5135.05	1165.39	4921.26	-3.31072	-3.24403	-3.27737
ENSSSCG00000018069	ND2	1607.08	9104.42	2114.4	6842.79	-3.25015	-3.26476	-3.25746
ENSSSCG00000018084	ND3	2874.24	18829.1	4081.12	25750.4	-3.28534	-3.83044	-3.55789
ENSSSCG00000018087	ND4	3937.98	18542.9	4217.82	11961.5	-3.25229	-3.0478	-3.15005
ENSSSCG00000018086	ND4L	2295.8	18506.3	3312.96	10659.8	-3.63035	-3.08551	-3.35793
ENSSSCG00000018091	ND5	803.587	5445.76	872.282	3442.59	-3.37296	-3.28212	-3.32754
ENSSSCG00000018092	ND6	809.496	5343.37	634.287	4333.53	-3.29627	-3.94518	-3.62073
ENSSSCG00000016349	NDUFA10	115.093	128.314	57.5345	111.884	-1.17378	-2.50331	-1.83854
ENSSSCG00000027307	NDUFA11	6.65297	10.3138	4.6476	22.0913	-1.4773	-3.32556	-2.40143
ENSSSCG00000039183	NDUFAF8	101.197	144.065	71.3182	146.148	-1.49965	-2.2002	-1.84992
ENSSSCG00000003653	NDUFS5	113.689	149.883	118.548	140.957	-1.14667	-1.82003	-1.48335
ENSSSCG00000029626	NECAB3	1.73647	0.243858	3.1662	0.574338	2.24326	1.28647	1.76487
ENSSSCG00000037499	NEDD4	2.42371	0.575286	6.47272	0.702598	1.08344	2.03677	1.5601
ENSSSCG00000000802	NELL2	0.752349	0.21131	2.59329	0.338699	1.25188	1.76032	1.5061
ENSSSCG00000006474	NES	4.3822	0.80084	8.56636	1.39329	1.83824	1.31818	1.57821
ENSSSCG00000016992	NEURL1B	3.32026	0.801754	10.2229	0.502298	1.03227	2.80152	1.9169
ENSSSCG00000007430	NEURL2	1.00257	3.46752	1.16692	2.78753	-2.40556	-2.65093	-2.52825
ENSSSCG00000017748	NF1	4.56597	1.43463	6.67055	0.868225	1.14403	1.81399	1.47901
ENSSSCG00000002755	NFAT5	3.44272	6.87489	6.52014	9.95642	-1.8434	-1.6898	-1.7666
ENSSSCG00000007477	NFATC2	1.08455	0.16002	1.58204	0.257192	1.7391	1.07528	1.40719
ENSSSCG00000007808	NFATC2IP	2.89547	0.956821	6.36974	0.888181	1.06961	1.71312	1.39136
ENSSSCG00000023243	NFIA	0.908256	0.103933	3.01747	0.349045	2.36857	1.53947	1.95402
ENSSSCG00000005190	NFIB	1.57454	2.60951	3.25219	4.47439	-1.71775	-1.62533	-1.67154
ENSSSCG00000009592	NFIL3	17.1087	2.75717	33.148	6.47937	1.78636	1.27535	1.53085
ENSSSCG00000001402	NFKBIL1	15.2418	20.2967	15.5863	21.1679	-1.40331	-1.60699	-1.50515
ENSSSCG00000025007	NFU1	0.57282	0.997833	0.533933	0.546929	-1.32463	-1.15973	-1.24218
ENSSSCG00000010645	NHLRC2	2.62513	0.574534	4.44239	0.741743	1.34449	1.50201	1.42325
ENSSSCG00000037746	NHLRC3	1.62133	0.347865	3.14058	0.353891	1.59951	1.74878	1.67415
ENSSSCG00000012408	NHSL2	0.398099	0.0330275	1.52462	0.221836	2.81469	1.20834	2.01152
ENSSSCG00000031594	NICN1	4.75849	0.879548	5.02787	0.557649	1.5867	2.0885	1.8376
ENSSSCG00000026819	NID1	27.4174	2.21151	51.5764	2.91854	3.05792	2.97027	3.01409
ENSSSCG00000016873	NIM1K	0.610422	0.0830464	1.60465	0.112647	2.22346	2.4118	2.31763
ENSSSCG00000005022	NIN	1.69223	0.417513	5.93334	0.90478	1.40581	1.41142	1.40861
ENSSSCG00000031267	NIPAL2	4.85056	0.7973	4.01292	0.412079	1.5868	1.73791	1.66235
ENSSSCG00000039875	NKD1	6.21007	0.97368	13.5841	2.44921	1.82571	1.39181	1.60876
ENSSSCG00000003231	NKG7	15.3067	1.31906	15.6733	1.22443	3.00512	2.5469	2.77601
ENSSSCG00000003251	NLRP12	0.609362	0.0201961	0.770202	0	4.18058	7.85694	6.01876
ENSSSCG00000013940	NLRP3	0.754829	0.171883	0.935369	0.151231	1.14102	1.45905	1.30003
ENSSSCG00000007986	NME4	2.20432	0.253215	4.31289	0.404944	2.33822	1.8275	2.08286
ENSSSCG00000003400	NMNAT1	1.05612	1.36374	1.48701	1.23862	-1.11561	-1.30552	-1.21057
ENSSSCG00000002753	NOB1	11.5973	15.0291	13.7264	10.7405	-1.12158	-1.21606	-1.16882
ENSSSCG00000038073	NOD2	0.692126	0.0717425	1.76549	0.121642	2.63197	2.4513	2.54163
ENSSSCG00000008693	NOP14	1.15901	0.183113	1.53544	0.24838	2.03138	1.22352	1.62745
ENSSSCG00000027676	NOP56	28.0188	31.6276	27.7713	46.6353	-1.02072	-1.82694	-1.42383
ENSSSCG00000039013	NOTUM	85.2401	6.83525	144.854	7.69894	3.02754	2.93194	2.97974
ENSSSCG00000012485	NOX1	0	0.249401	0.196042	0.346363	-7.59534	-1.97234	-4.78384
ENSSSCG00000036201	NPR3	18.8892	3.89468	49.8154	7.38121	1.7519	1.62746	1.68968
ENSSSCG00000017144	NPTX1	1.07372	0.292155	9.86566	0.297216	1.25513	3.64929	2.45221
ENSSSCG00000011594	NR2C2	1.98248	0.383957	3.35593	0.284392	1.61866	1.98855	1.80361
ENSSSCG00000014157	NR2F1	6.24948	9.85205	18.0797	14.8704	-1.67317	-1.26189	-1.46753
ENSSSCG00000002254	NR2F2	11.0192	3.30075	18.4053	3.56676	1.21291	1.24005	1.22648
ENSSSCG00000015871	NR4A2	5.39524	1.55808	21.5463	2.43924	1.04298	1.57194	1.30746
ENSSSCG00000010640	NRAP	0.37585	0.0534464	0.890558	0.19018	2.27042	1.09781	1.68411
ENSSSCG00000021038	NRIP1	2.97871	0.771601	3.89864	0.37049	1.33539	2.09206	1.71373
ENSSSCG00000011102	NRP1	16.8287	2.88605	48.508	3.87347	1.92403	2.2468	2.08541
ENSSSCG00000026383	NRP2	4.86123	0.696205	10.051	1.15066	1.81244	1.9605	1.88647
ENSSSCG00000023527	NRROS	4.92415	0.859639	12.4654	1.58282	1.76747	1.40601	1.58674
ENSSSCG00000007187	NSFL1C	13.8992	18.9511	18.961	16.2112	-1.06652	-1.1733	-1.11991
ENSSSCG00000036275	NSMCE1	4.5504	5.4705	4.92912	4.46232	-1.25587	-1.02204	-1.13895
ENSSSCG00000008039	NTHL1	3.515	4.40961	3.75572	4.96248	-1.17255	-1.48056	-1.32656
ENSSSCG00000015253	NTM	0.994543	0.209917	0.976272	0.141372	1.62359	1.47794	1.55076
ENSSSCG00000005723	NTNG2	0.850943	0.0354077	1.04289	0.0648609	3.89258	2.79022	3.3414
ENSSSCG00000010959	NTRK2	0.500785	0.0329189	0.49865	0.0509288	3.3613	2.14827	2.75478
ENSSSCG00000008014	NUBP2	16.1607	23.2207	22.6743	22.5436	-1.14206	-1.39089	-1.26647
ENSSSCG00000035999	NUDT16L1	0.352741	0.468231	0.951583	0.994837	-1.15369	-1.63279	-1.39324
ENSSSCG00000009615	NUDT18	4.16286	4.86434	2.93855	5.15295	-1.21435	-1.97455	-1.59445
ENSSSCG00000031593	NUDT3	67.8993	71.488	59.0058	92.3226	-1.06479	-1.81164	-1.43822
ENSSSCG00000011610	NUP210	0.526497	1.24258	1.76816	2.19702	-1.76212	-1.43967	-1.6009
ENSSSCG00000040162	NUPR1	507.793	1317.96	718.32	2282.7	-2.39292	-3.21198	-2.80245
ENSSSCG00000030337	NYAP1	1.27056	0.10101	3.12744	0.385381	2.79532	1.93896	2.36714
ENSSSCG00000036307	OAF	22.1819	0.794555	23.7447	0.400644	3.77781	4.33282	4.05531
ENSSSCG00000032116	OGFOD3	5.45269	7.3351	6.8979	8.82803	-1.44449	-1.89959	-1.67204
ENSSSCG00000004750	OIP5	5.77317	11.2594	4.8468	11.8645	-1.57557	-2.59221	-2.08389
ENSSSCG00000027434	OLFM2	0.723159	0	2.56702	0.583261	7.27067	1.05555	4.16311
ENSSSCG00000023247	OPTN	6.51978	11.5966	6.90707	11.2966	-1.57852	-2.27971	-1.92911
ENSSSCG00000023133	OSBPL6	1.48388	0.433858	2.46616	0.49104	1.15896	1.02524	1.0921
ENSSSCG00000002138	OSGEP	5.11502	5.21507	4.86512	8.0309	-1.01735	-1.88719	-1.45227
ENSSSCG00000009997	OSM	6.15367	0.206032	3.96058	0.233187	4.27399	2.77657	3.52528
ENSSSCG00000016851	OSMR	4.57959	0.491505	10.1476	1.13651	2.37128	2.07819	2.22473
ENSSSCG00000031478	OSTN	10.9676	2.22153	32.183	2.06216	1.77142	2.83098	2.3012
ENSSSCG00000033788	OXLD1	3.98313	13.52	8.69386	6.64348	-2.77488	-1.15429	-1.96459
ENSSSCG00000022405	P2RX1	0.659804	1.14953	0.834348	1.6545	-1.54433	-2.55205	-2.04819
ENSSSCG00000011713	P2RY12	0.74602	0.0990636	2.1146	0.104066	1.88493	2.79194	2.33843
ENSSSCG00000010292	P4HA1	16.7544	3.48827	20.898	3.74206	1.64424	1.08175	1.36299
ENSSSCG00000002023	PABPN1	23.6733	32.5889	28.0247	36.613	-1.20911	-1.95604	-1.58257
ENSSSCG00000015598	PACC1	0.924634	0.26483	3.25566	0.334078	1.18138	1.8827	1.53204
ENSSSCG00000040208	PAG1	1.28694	0.224826	3.15173	0.590118	1.66849	1.337	1.50274
ENSSSCG00000036446	PALD1	2.09692	0.23219	2.7004	0.465924	2.18139	1.36809	1.77474
ENSSSCG00000013767	PALM3	3.34885	14.3637	4.80334	3.53579	-2.84725	-1.12758	-1.98742
ENSSSCG00000028338	PAMR1	5.58284	0.883002	5.49991	0.974427	2.03936	1.09637	1.56787
ENSSSCG00000005498	PAPPA	1.56458	0	1.48272	0.0416448	10.0176	4.00258	7.01008
ENSSSCG00000011683	PAQR9	9.27152	0.484001	11.9065	0.678504	3.23861	2.58725	2.91293
ENSSSCG00000023376	PARD6G	6.83904	2.01538	4.96694	0.683432	1.14233	1.45929	1.30081
ENSSSCG00000003385	PARK7	124.398	143.568	107.515	134.231	-1.19721	-1.48593	-1.34157
ENSSSCG00000032749	PCDH18	13.053	0.380279	25.46	1.66844	4.10705	2.76514	3.43609
ENSSSCG00000008765	PCDH7	2.54476	0.0127947	4.57288	0.384607	6.66196	2.48903	4.57549
ENSSSCG00000023485	PCDHGB5	1.76798	0.0996658	1.2899	0	3.27285	8.19851	5.73568
ENSSSCG00000021328	PCSK1N	0.633784	4.24451	0.704275	3.33968	-3.56908	-3.30576	-3.43742
ENSSSCG00000005785	PCSK6	20.1841	3.67362	42.9868	5.43329	1.83813	1.58426	1.7112
ENSSSCG00000002860	PDCD5	15.5766	18.4255	19.6922	17.8017	-1.23246	-1.01995	-1.12621
ENSSSCG00000004027	PDE10A	1.18728	0.239982	4.07842	0.525838	1.68011	1.55332	1.61672
ENSSSCG00000023924	PDE1A	0.505173	0.146011	2.43043	0.326905	1.03882	1.32234	1.18058
ENSSSCG00000028662	PDE3A	1.23212	0.28769	4.54911	0.588897	1.48165	1.64631	1.56398
ENSSSCG00000013388	PDE3B	1.26205	0.228301	5.0458	0.605303	1.88793	1.88508	1.88651
ENSSSCG00000009106	PDE5A	8.82666	2.24293	34.1693	4.62512	1.13014	1.80566	1.4679
ENSSSCG00000030016	PDE9A	2.1257	5.51391	5.86223	5.08583	-2.12157	-1.36486	-1.74322
ENSSSCG00000033327	PDGFB	40.4328	5.77503	66.5231	9.76803	1.79026	1.2236	1.50693
ENSSSCG00000008841	PDGFRA	12.2215	0.319267	25.2834	0.615202	4.40855	4.27987	4.34421
ENSSSCG00000022741	PDGFRB	22.6421	5.90944	97.7752	14.1657	1.18975	1.2166	1.20317
ENSSSCG00000006988	PDGFRL	27.7244	3.60182	29.2548	3.90359	1.95311	1.73937	1.84624
ENSSSCG00000016810	PDZD2	8.1533	0.853832	9.81602	1.67369	2.26422	1.38604	1.82513
ENSSSCG00000011521	PDZRN3	2.19134	0.221289	4.0747	0.190742	2.77375	3.2827	3.02822
ENSSSCG00000001869	PEAK1	2.67377	0.505567	8.48301	0.532422	1.78866	2.69091	2.23979
ENSSSCG00000036049	PEG10	188.603	17.7127	276.245	26.4662	2.83878	2.2108	2.52479
ENSSSCG00000003326	PEG3	19.8665	0.259906	37.7431	0.758791	5.67431	4.46152	5.06792
ENSSSCG00000002868	PEPD	76.3413	14.6298	67.3707	8.51057	1.77099	1.68305	1.72702
ENSSSCG00000034876	PET100	49.9485	77.3826	39.4015	94.0709	-1.25068	-2.65426	-1.95247
ENSSSCG00000011133	PFKFB3	6.85325	2.07306	15.212	0.744344	1.10537	2.95271	2.02904
ENSSSCG00000021027	PGBD5	1.25752	0.166	2.63103	0.321107	1.92462	1.86576	1.89519
ENSSSCG00000003812	PGM1	3.93793	0.683379	5.51354	0.672977	1.77614	1.46221	1.61917
ENSSSCG00000001052	PHACTR1	7.08537	1.53611	17.1195	3.57031	1.67899	1.13423	1.40661
ENSSSCG00000030467	PHC3	0.914424	0.169392	2.16495	0.293821	1.43956	1.71407	1.57682
ENSSSCG00000038492	PHETA2	4.03007	0.817941	5.73222	1.04491	1.30827	1.28849	1.29838
ENSSSCG00000026722	PHF14	2.32403	4.51993	2.95307	7.39109	-1.57145	-2.6244	-2.09793
ENSSSCG00000005665	PHYHD1	0.82871	2.13729	2.9824	4.37493	-2.2089	-1.6311	-1.92
ENSSSCG00000000114	PICK1	14.8993	20.1841	14.3695	21.8733	-1.28377	-1.68512	-1.48445
ENSSSCG00000034765	PIEZO2	0.409901	0.0946333	2.26227	0.178792	1.48924	2.2587	1.87397
ENSSSCG00000010509	PIK3AP1	2.25543	0.165451	2.58016	0.29483	3.01247	1.55642	2.28445
ENSSSCG00000003395	PIK3CD	1.1195	0.091709	2.3411	0.17864	2.60892	2.54143	2.57517
ENSSSCG00000027272	PIK3CG	3.13211	0.0774818	2.21103	0.117208	4.29477	2.68263	3.4887
ENSSSCG00000016147	PIKFYVE	3.36873	0.524025	4.62503	0.563155	1.93514	1.46663	1.70088
ENSSSCG00000000436	PIP4K2C	1.81272	0.437495	2.24396	0.104947	1.29945	2.833	2.06623
ENSSSCG00000013490	PIP5K1C	2.32698	0.640043	5.13354	0.749151	1.24196	1.37649	1.30922
ENSSSCG00000012903	PITPNM1	4.83964	0.322337	5.38898	0.616833	3.0581	2.04609	2.5521
ENSSSCG00000036741	PITX1	6.02414	1.27406	18.0808	3.06749	1.62765	1.25749	1.44257
ENSSSCG00000034708	PITX2	5.92371	1.66337	14.2368	1.86551	1.0839	1.36119	1.22255
ENSSSCG00000008041	PKD1	5.38493	1.19412	13.334	1.41579	1.55323	1.83566	1.69444
ENSSSCG00000027302	PKP3	8.584	34.853	13.7574	12.6396	-2.63363	-1.17911	-1.90637
ENSSSCG00000001723	PLA2G7	2.95334	0.681051	7.00448	0.828875	1.50166	1.77595	1.6388
ENSSSCG00000004127	PLAGL1	70.4582	6.96793	122.438	4.9353	2.58962	3.062	2.82581
ENSSSCG00000007032	PLAT	51.8332	15.5244	147.701	11.4074	1.21335	2.56733	1.89034
ENSSSCG00000016083	PLCL1	0.797524	0.0666316	2.90167	0.173888	2.95823	2.75629	2.85726
ENSSSCG00000011750	PLD1	4.45488	0.961729	6.79404	1.20843	1.22047	1.32475	1.27261
ENSSSCG00000008456	PLEKHH2	0.483406	0.0210217	0.749846	0.0596245	3.47593	2.10199	2.78896
ENSSSCG00000011690	PLSCR4	11.7179	0.597533	15.6581	1.08757	3.6769	2.54471	3.1108
ENSSSCG00000007435	PLTP	34.9394	1.52546	62.1668	4.83089	3.66877	2.60577	3.13727
ENSSSCG00000021562	PLXNA4	1.68141	0.0351195	3.25574	0.02608	5.02947	5.81137	5.42042
ENSSSCG00000000907	PLXNC1	1.92575	0.245084	2.21062	0.189585	2.44364	2.41219	2.42791
ENSSSCG00000037832	PMP22	11.2323	2.02775	18.8121	3.21897	1.85671	1.24526	1.55099
ENSSSCG00000007590	PMS2	1.17841	0.286673	1.94743	0.175467	1.18885	2.38363	1.78624
ENSSSCG00000001838	POLG	10.4923	2.79138	14.3812	2.3551	1.29748	1.30844	1.30296
ENSSSCG00000016755	POLM	7.05468	8.44088	6.2162	6.91814	-1.10435	-1.23299	-1.16867
ENSSSCG00000025298	POLR1F	6.86616	9.53522	7.23544	11.6322	-1.09286	-2.0839	-1.58838
ENSSSCG00000020754	POLR1G	5.59579	7.83902	6.7548	9.87581	-1.50269	-2.09134	-1.79702
ENSSSCG00000028278	POLR2A	21.0466	4.54288	21.7929	3.69282	1.36567	1.48154	1.42361
ENSSSCG00000000116	POLR2F	38.6975	54.3575	55.8749	56.0594	-1.48038	-1.17036	-1.32537
ENSSSCG00000039196	POLR2I	18.2358	28.0174	25.6922	48.9378	-1.60958	-2.09506	-1.85232
ENSSSCG00000000169	POLR3B	0.545827	0.752931	0.706089	0.653888	-1.4531	-1.05406	-1.25358
ENSSSCG00000024793	PORCN	0.853552	0.0762491	2.26802	0.318506	2.90153	1.69692	2.29923
ENSSSCG00000009361	POSTN	37.8175	5.04909	103.049	9.31748	2.28537	2.06763	2.1765
ENSSSCG00000000006	PPARA	0.607957	0.152654	2.42801	0.106277	1.45716	3.37111	2.41414
ENSSSCG00000027478	PPCDC	1.90097	2.77127	3.80331	3.66248	-1.06715	-1.07131	-1.06923
ENSSSCG00000036542	PPP1R13L	5.50479	9.07612	5.67521	9.94083	-1.3404	-2.20754	-1.77397
ENSSSCG00000038077	PPP1R14A	56.6887	171.76	257.249	253.631	-2.12479	-1.10663	-1.61571
ENSSSCG00000000997	PPP1R3G	1.27508	0	2.68501	0.357834	7.14599	1.72259	4.43429
ENSSSCG00000015329	PPP1R9A	1.14118	0.33269	1.56868	0.120339	1.1572	2.29965	1.72843
ENSSSCG00000001654	PPP2R5D	2.28845	0.626059	3.88925	0.390862	1.02256	2.2324	1.62748
ENSSSCG00000025264	PQBP1	17.5547	47.6223	22.104	51.4614	-1.9653	-2.34599	-2.15564
ENSSSCG00000024810	PRAM1	5.62052	7.42924	6.73791	7.16566	-1.01459	-1.38996	-1.20227
ENSSSCG00000031118	PREX1	6.35056	0.561078	11.286	0.554253	2.8795	2.94696	2.91323
ENSSSCG00000006199	PREX2	1.76622	0.378651	5.54819	0.787113	1.23007	1.65093	1.4405
ENSSSCG00000011495	PRICKLE2	2.27439	0.525138	4.39191	0.715592	1.12325	1.45104	1.28715
ENSSSCG00000000185	PRKAG1	4.66489	6.29606	4.35119	4.15587	-1.00549	-1.1057	-1.0556
ENSSSCG00000007542	PRKAR1B	0.172936	0.638034	0.823283	0.787129	-2.62035	-1.50328	-2.06181
ENSSSCG00000011363	PRKAR2A	13.636	2.72616	19.7165	1.81226	1.30489	1.89872	1.60181
ENSSSCG00000017268	PRKCA	0.908829	0.236668	3.78635	0.26299	1.32071	2.53904	1.92988
ENSSSCG00000033674	PRKCB	0.434634	0.140667	0.80674	0.184342	1.09745	1.00043	1.04894
ENSSSCG00000030361	PRKCZ	7.06739	10.6076	4.95369	6.92989	-1.33377	-2.0545	-1.69414
ENSSSCG00000026152	PRKD2	10.9856	12.8635	24.6909	18.0933	-1.24436	-1.09534	-1.16985
ENSSSCG00000010429	PRKG1	1.74107	0.102013	6.23323	0.515998	3.23208	2.51276	2.87242
ENSSSCG00000007039	PRNP	0.440426	0.0370541	0.70655	0	2.90153	7.85694	5.37923
ENSSSCG00000014347	PROB1	0.996077	0.0631706	1.04817	0.0243449	3.09368	4.25308	3.67338
ENSSSCG00000025463	PROS1	13.8002	2.34673	26.8172	5.19246	1.70949	1.28921	1.49935
ENSSSCG00000000145	protein_coding	40.4389	3.4792	86.8692	3.99414	2.78986	2.87178	2.83082
ENSSSCG00000000295	protein_coding	3.46225	0.244776	3.40317	0.38537	2.82794	1.97483	2.40138
ENSSSCG00000000297	protein_coding	2.00749	0.551686	4.11716	0.743384	1.33499	1.34095	1.33797
ENSSSCG00000001021	protein_coding	14.4123	2.50775	16.2372	2.4127	1.90918	1.44826	1.67872
ENSSSCG00000001394	protein_coding	5.98795	1.46297	13.4458	0.386998	1.0401	3.93668	2.48839
ENSSSCG00000001455	protein_coding	2.93729	0.751406	7.26197	1.13969	1.34591	1.27144	1.30868
ENSSSCG00000002259	protein_coding	15.8101	2.09542	18.2227	1.98579	1.92456	2.03164	1.9781
ENSSSCG00000002709	protein_coding	3.07527	0.441371	17.4791	1.08512	2.17685	2.60865	2.39275
ENSSSCG00000003690	protein_coding	1.16793	0.252558	3.73297	0.590442	1.67998	1.53234	1.60616
ENSSSCG00000004071	protein_coding	2.39849	0.419413	10.7558	1.52899	1.5197	1.64719	1.58344
ENSSSCG00000004179	protein_coding	1.32016	0	1.55462	0.129375	7.14599	2.41798	4.78198
ENSSSCG00000004246	protein_coding	2.42393	0.402134	2.36737	0.373286	2.053	1.52931	1.79115
ENSSSCG00000004441	protein_coding	3.43673	0.243054	7.53422	0.358796	3.06454	2.81731	2.94093
ENSSSCG00000004547	protein_coding	6.63372	1.1001	8.64493	1.10694	2.01711	1.79144	1.90427
ENSSSCG00000005508	protein_coding	3.70599	1.06036	3.98547	0.366696	1.2779	2.3106	1.79425
ENSSSCG00000007023	protein_coding	3.50353	0.244411	4.65922	0.47096	2.991	2.22527	2.60813
ENSSSCG00000007527	protein_coding	9.6667	0.533066	19.8842	0.685012	3.55797	3.45784	3.5079
ENSSSCG00000007705	protein_coding	5.77984	1.14449	5.04885	0.606885	1.76168	1.88218	1.82193
ENSSSCG00000007789	protein_coding	1.5649	0.0718596	1.73785	0.211728	3.82103	1.73343	2.77723
ENSSSCG00000008240	protein_coding	3.01296	0.248945	5.38387	0.441306	2.56637	2.05954	2.31295
ENSSSCG00000008335	protein_coding	13.8123	3.1187	12.5134	1.19886	1.12917	1.83774	1.48345
ENSSSCG00000009347	protein_coding	0.542433	0.0233308	1.04096	0	3.89258	8.25278	6.07268
ENSSSCG00000009348	protein_coding	3.87389	0.799983	16.2325	0.795673	1.65996	3.04591	2.35294
ENSSSCG00000009501	protein_coding	5.68809	0.555585	18.7505	0.484466	2.72018	3.85874	3.28946
ENSSSCG00000009683	protein_coding	6.59457	0.82891	7.37203	0.415283	2.14244	3.06352	2.60298
ENSSSCG00000011121	protein_coding	0.93433	0.162678	2.78371	0.548673	1.52652	1.17602	1.35127
ENSSSCG00000011355	protein_coding	1.71657	0.437985	6.13761	0.717093	1.34987	1.6972	1.52354
ENSSSCG00000011859	protein_coding	8.0086	1.81775	23.7011	3.52445	1.39079	1.17885	1.28482
ENSSSCG00000012104	protein_coding	2.67438	0.557268	7.21944	0.392124	1.51279	2.62942	2.0711
ENSSSCG00000012875	protein_coding	10.8808	2.14683	13.0418	2.46517	1.49484	1.32363	1.40924
ENSSSCG00000013078	protein_coding	0.530437	0.0116849	1.34716	0.0321072	4.8062	4.18547	4.49584
ENSSSCG00000013100	protein_coding	3.66851	0.152759	6.71752	0.898068	4.04599	1.77462	2.91031
ENSSSCG00000014242	protein_coding	1.00628	0	1.89689	0.149878	7.77042	2.3436	5.05701
ENSSSCG00000014314	protein_coding	0.26128	0.03387	0.655568	0.0723848	2.33822	1.99496	2.16659
ENSSSCG00000014575	protein_coding	0.678086	0.0286692	1.41282	0.248594	3.65699	1.42303	2.54001
ENSSSCG00000015036	protein_coding	1.97653	0	3.17255	0.400367	8.17319	1.67679	4.92499
ENSSSCG00000015810	protein_coding	1.17392	0.185231	2.11682	0.220497	1.65814	2.084	1.87107
ENSSSCG00000016119	protein_coding	2.95756	0.256703	5.73359	0.45172	2.53089	2.49758	2.51423
ENSSSCG00000017146	protein_coding	1.27731	0.299907	2.35415	0.337848	1.24346	1.72048	1.48197
ENSSSCG00000017640	protein_coding	4.37416	0.302922	1.38621	0.12978	3.31683	2.27614	2.79648
ENSSSCG00000020967	protein_coding	6.09904	0.247466	8.97247	0.872052	3.59511	1.81722	2.70616
ENSSSCG00000021222	protein_coding	8.05928	0.786416	20.9737	2.76937	2.72907	1.5199	2.12449
ENSSSCG00000021656	protein_coding	0.44577	0.090775	1.85067	0.18388	1.5381	1.75691	1.64751
ENSSSCG00000022345	protein_coding	3.91745	1.13363	14.9459	1.64908	1.21382	2.00616	1.60999
ENSSSCG00000023324	protein_coding	3.16108	0.456614	6.4483	0.353996	1.77345	2.64207	2.20776
ENSSSCG00000023419	protein_coding	1.95704	0.502164	5.74923	0.181431	1.11185	3.88721	2.49953
ENSSSCG00000023857	protein_coding	10.8446	1.19182	29.961	0.57179	2.43449	4.13524	3.28486
ENSSSCG00000024411	protein_coding	0.855522	0.0351198	0.496908	0	3.55548	7.20341	5.37945
ENSSSCG00000024759	protein_coding	1.71807	0.319613	2.54554	0	1.56257	7.82147	4.69202
ENSSSCG00000025041	protein_coding	0.55321	0	1.23858	0.123151	6.85874	2.1443	4.50152
ENSSSCG00000026818	protein_coding	1.50692	0	2.88369	0	7.54208	8.08344	7.81276
ENSSSCG00000027196	protein_coding	4.00307	0.84304	9.87932	1.61784	1.49152	1.03748	1.2645
ENSSSCG00000027348	protein_coding	9.31115	3.15201	22.3298	4.87648	1.03652	1.06779	1.05215
ENSSSCG00000027725	protein_coding	0.652197	0.0693304	1.74282	0.360704	2.37412	1.19158	1.78285
ENSSSCG00000027903	protein_coding	0.440633	0.066005	0.50917	0.0806067	2.14797	1.47794	1.81295
ENSSSCG00000028066	protein_coding	2.28173	0.622301	2.67038	0.540389	1.34595	1.17585	1.2609
ENSSSCG00000028092	protein_coding	1.59497	0.336415	3.67242	0.555216	1.4937	1.15384	1.32377
ENSSSCG00000028203	protein_coding	2.97514	1.02242	9.03028	0.687258	1.01395	2.58666	1.8003
ENSSSCG00000028677	protein_coding	0.819354	0.0652571	1.32621	0.125232	2.84529	1.81564	2.33046
ENSSSCG00000030362	protein_coding	1.01777	0.325307	3.12685	0.30197	1.11726	2.24237	1.67982
ENSSSCG00000031139	protein_coding	1.62294	0.206134	2.87604	0.169675	2.35857	2.77618	2.56737
ENSSSCG00000031141	protein_coding	0.164884	0	0.172601	0	7.20967	7.20341	7.20654
ENSSSCG00000031342	protein_coding	2.01713	0.358726	2.33838	0.350343	1.86801	1.3365	1.60226
ENSSSCG00000031533	protein_coding	2.29621	0.371606	3.31648	0.176942	1.61881	3.01742	2.31812
ENSSSCG00000031640	protein_coding	97.9099	5.42203	127.151	17.7428	3.1838	1.67536	2.42958
ENSSSCG00000031776	protein_coding	4.93357	0.410054	4.03525	0.854213	2.59356	1.07285	1.83321
ENSSSCG00000032334	protein_coding	13.9177	0.342121	11.1246	0.328275	4.53507	3.46556	4.00031
ENSSSCG00000033010	protein_coding	29.9581	7.81634	61.2013	2.20892	1.36467	3.61899	2.49183
ENSSSCG00000033089	protein_coding	0.795296	0.111709	2.21473	0.316843	1.80912	1.26013	1.53462
ENSSSCG00000033623	protein_coding	2.51865	0.087792	3.60364	0.462813	3.8341	1.79273	2.81341
ENSSSCG00000033807	protein_coding	1.03036	0.0504415	1.155	0.116636	3.48195	2.22031	2.85113
ENSSSCG00000033918	protein_coding	2.98982	0.775025	3.76532	0.834534	1.41852	1.04476	1.23164
ENSSSCG00000034284	protein_coding	7.86175	1.05336	11.7159	1.22827	1.87961	1.70783	1.79372
ENSSSCG00000035525	protein_coding	2.60544	0.135159	4.47852	0.125138	3.26492	3.9817	3.62331
ENSSSCG00000035585	protein_coding	9.04161	1.68698	14.3301	0.953447	1.80165	2.5085	2.15507
ENSSSCG00000035736	protein_coding	31.2533	1.46045	20.45	1.09654	3.80378	2.91655	3.36017
ENSSSCG00000035856	protein_coding	9.29518	1.79412	15.5534	1.31378	1.62438	1.9941	1.80924
ENSSSCG00000036306	protein_coding	11.0675	1.35388	13.7191	2.00065	2.0389	1.61084	1.82487
ENSSSCG00000036556	protein_coding	5.2339	0.901842	10.0271	1.00957	1.78713	1.7405	1.76382
ENSSSCG00000036822	protein_coding	0.658916	0.034983	2.94614	0.249123	3.55548	2.15858	2.85703
ENSSSCG00000038062	protein_coding	0.826395	0.0338718	1.83778	0.146729	4.04117	2.51348	3.27733
ENSSSCG00000038144	protein_coding	4.20315	0.952754	9.11073	0.842489	1.61501	2.30731	1.96116
ENSSSCG00000038260	protein_coding	1.03806	0.0382397	1.32293	0.24316	3.88548	1.36154	2.62351
ENSSSCG00000038326	protein_coding	37.8354	10.8697	58.0701	4.67837	1.17856	2.23045	1.7045
ENSSSCG00000038362	protein_coding	49.6216	5.01384	58.9113	2.40546	2.55566	3.03834	2.797
ENSSSCG00000038960	protein_coding	5.25921	1.46895	7.70906	1.00231	1.22688	1.64072	1.4338
ENSSSCG00000039007	protein_coding	2.79308	0	2.00009	0.0311695	8.80884	4.36373	6.58628
ENSSSCG00000039191	protein_coding	5.53711	1.05577	10.7674	0.798539	1.37295	2.20806	1.7905
ENSSSCG00000040016	protein_coding	1.08387	0.154578	1.02175	0.153738	2.2763	1.60073	1.93851
ENSSSCG00000040100	protein_coding	5.61286	1.12346	16.9745	2.48318	1.47218	1.69267	1.58242
ENSSSCG00000041114	protein_coding	1.78921	0.15289	2.89553	0.237401	2.92318	2.20607	2.56462
ENSSSCG00000044051	protein_coding	267.187	10.9986	1029.09	33.5514	3.85407	3.36834	3.6112
ENSSSCG00000044105	protein_coding	2.23885	0	5.44727	0.613714	8.35318	2.06447	5.20883
ENSSSCG00000044574	protein_coding	93.7822	0.819076	25.5164	0.749689	5.98758	4.00452	4.99605
ENSSSCG00000045701	protein_coding	13.001	2.51044	22.4708	2.71742	1.79027	1.86903	1.82965
ENSSSCG00000045919	protein_coding	1.84741	0	4.83809	0.477289	7.59073	1.931	4.76086
ENSSSCG00000046700	protein_coding	15.3139	2.97246	31.6243	2.20813	1.61415	2.26627	1.94021
ENSSSCG00000047003	protein_coding	1.44162	0.269241	2.07148	0.103895	1.79798	2.90971	2.35385
ENSSSCG00000048323	protein_coding	2.02443	0.566843	6.87537	0.815852	1.08451	1.50213	1.29332
ENSSSCG00000048408	protein_coding	0.729624	0.094065	1.37964	0.184619	2.36632	1.72392	2.04512
ENSSSCG00000049158	protein_coding	0.859845	0.055871	4.36153	0.198936	3.30939	3.05164	3.18052
ENSSSCG00000049831	protein_coding	0.744753	0.0831553	1.40133	0.0471712	2.12526	3.3178	2.72153
ENSSSCG00000050398	protein_coding	3.60192	0.195024	7.69144	0.650146	3.57016	2.25834	2.91425
ENSSSCG00000000021	protein_coding	13.4716	17.2585	16.5814	13.4343	-1.10511	-1.26642	-1.18576
ENSSSCG00000000207	protein_coding	52.5988	142.75	73.7302	82.3405	-1.96587	-1.28624	-1.62605
ENSSSCG00000000298	protein_coding	0.441542	2.01218	0.773607	0.670793	-2.78981	-1.09139	-1.9406
ENSSSCG00000001517	protein_coding	1.51062	2.60948	2.06498	2.93959	-1.62744	-1.58331	-1.60538
ENSSSCG00000001696	protein_coding	6.83456	11.3534	7.16727	10.3357	-1.34434	-1.82933	-1.58684
ENSSSCG00000002953	protein_coding	13.609	54.8191	15.4573	16.8945	-2.58344	-1.30094	-1.94219
ENSSSCG00000003042	protein_coding	115.544	227.348	103.259	210.319	-1.50229	-2.15339	-1.82784
ENSSSCG00000003261	protein_coding	35.3733	44.3269	34.4244	42.8833	-1.1713	-1.39596	-1.28363
ENSSSCG00000003336	protein_coding	0.0646401	0.300625	0.339195	0.509766	-2.99917	-1.65679	-2.32798
ENSSSCG00000003965	protein_coding	0.017396	0.727277	0.383915	0.600092	-5.80475	-1.76758	-3.78617
ENSSSCG00000004150	protein_coding	8.28451	28.692	8.03433	8.86699	-2.63778	-1.22126	-1.92952
ENSSSCG00000004760	protein_coding	0.942405	2.50013	2.31376	2.86953	-2.01643	-1.70474	-1.86058
ENSSSCG00000004831	protein_coding	0.587098	2.19183	1.69693	2.10313	-2.60212	-1.86158	-2.23185
ENSSSCG00000004970	protein_coding	3800.64	4627	2359.2	4804.1	-1.1299	-2.10528	-1.61759
ENSSSCG00000006531	protein_coding	1.81591	2.32203	2.68899	2.29667	-1.36837	-1.31416	-1.34127
ENSSSCG00000006691	protein_coding	1.80978	2.68259	2.12313	1.99877	-1.14081	-1.08524	-1.11303
ENSSSCG00000006928	protein_coding	7.83993	25.2486	17.0458	18.5114	-2.30614	-1.51825	-1.9122
ENSSSCG00000006958	protein_coding	0.614716	1.02103	0.840304	1.13325	-1.57454	-1.50813	-1.54133
ENSSSCG00000007421	protein_coding	0.544896	2.03428	1.10247	1.82182	-2.60212	-2.26637	-2.43424
ENSSSCG00000007552	protein_coding	2.02045	2.72949	4.58834	5.94928	-1.27687	-1.45249	-1.36468
ENSSSCG00000007642	protein_coding	0.0150515	0.790182	0.658427	0.746967	-6.11969	-1.4797	-3.7997
ENSSSCG00000008057	protein_coding	11.4046	32.8896	10.6465	36.1633	-2.51816	-2.92956	-2.72386
ENSSSCG00000008121	protein_coding	0.742205	0.953935	3.82756	4.57388	-1.37391	-1.79975	-1.58683
ENSSSCG00000008170	protein_coding	835.02	1134.1	739.253	1225.69	-1.28772	-1.80876	-1.54824
ENSSSCG00000008183	protein_coding	5.53446	8.18722	7.16744	7.95027	-1.41048	-1.22848	-1.31948
ENSSSCG00000008686	protein_coding	1.41759	1.65553	3.90895	5.23399	-1.06862	-1.49983	-1.28423
ENSSSCG00000008767	protein_coding	0.838532	2.92139	0.804595	2.10919	-2.29691	-2.48282	-2.38987
ENSSSCG00000008850	protein_coding	0.226292	0.599262	0.489021	0.565506	-1.9667	-1.37762	-1.67216
ENSSSCG00000009374	protein_coding	1.53045	4.11324	1.00698	1.93265	-1.9474	-2.05957	-2.00349
ENSSSCG00000010007	protein_coding	5.30494	11.7219	5.50624	8.27712	-1.75508	-1.88832	-1.8217
ENSSSCG00000010103	protein_coding	1.4257	3.50846	1.52292	5.27043	-1.9074	-3.08721	-2.4973
ENSSSCG00000010104	protein_coding	8.64488	12.6259	7.25784	14.3753	-1.11963	-2.15798	-1.6388
ENSSSCG00000010531	protein_coding	13.8268	16.507	19.8548	22.043	-1.27203	-1.69434	-1.48319
ENSSSCG00000011559	protein_coding	6.81447	16.6849	12.6843	14.1303	-2.30789	-1.69925	-2.00357
ENSSSCG00000012061	protein_coding	1.62357	3.213	1.90759	2.39315	-1.50911	-1.45292	-1.48101
ENSSSCG00000012178	protein_coding	0	29.1529	34.5042	28.4064	-13.792	-1.11889	-7.45544
ENSSSCG00000012961	protein_coding	87.6409	168.577	103.229	129.435	-1.46948	-1.4534	-1.46144
ENSSSCG00000012997	protein_coding	3.1814	9.85372	5.4437	5.22722	-2.37823	-1.51139	-1.94481
ENSSSCG00000013038	protein_coding	22.2221	29.7947	30.1513	31.9844	-1.03529	-1.38651	-1.2109
ENSSSCG00000013471	protein_coding	0.523717	0.734549	0.310382	0.432054	-1.47574	-1.63774	-1.55674
ENSSSCG00000013613	protein_coding	31.9204	32.4485	26.6458	39.2622	-1.01397	-1.72471	-1.36934
ENSSSCG00000013723	protein_coding	5.22185	8.10301	4.44899	6.06589	-1.15868	-1.57271	-1.36569
ENSSSCG00000013889	protein_coding	174.22	243.815	135.749	273.851	-1.47536	-2.17826	-1.82681
ENSSSCG00000014569	protein_coding	339.574	391.627	271.3	376.613	-1.22271	-2.01714	-1.61992
ENSSSCG00000014910	protein_coding	42.1542	70.7706	48.8016	49.5584	-1.27285	-1.14889	-1.21087
ENSSSCG00000016571	protein_coding	1.04305	5.85465	0.667225	5.24725	-2.98214	-4.04347	-3.51281
ENSSSCG00000017332	protein_coding	0.256821	1.20221	0.24281	1.62966	-2.76876	-3.8803	-3.32453
ENSSSCG00000017507	protein_coding	0.734317	1.17855	1.28933	1.34931	-1.25151	-1.23566	-1.24359
ENSSSCG00000017509	protein_coding	182.878	277.016	167.77	323.302	-1.21848	-2.34589	-1.78219
ENSSSCG00000018027	protein_coding	0.783368	1.15067	0.737943	1.15136	-1.57057	-2.18427	-1.87742
ENSSSCG00000018055	protein_coding	14.4072	24.6268	12.2847	20.7279	-1.39264	-2.15382	-1.77323
ENSSSCG00000021155	protein_coding	0.760807	1.40163	1.60084	1.54489	-1.86758	-1.11288	-1.49023
ENSSSCG00000021374	protein_coding	2.55533	4.14432	6.80618	7.74151	-1.22125	-1.31194	-1.2666
ENSSSCG00000021991	protein_coding	4.68232	5.31559	5.21746	7.20997	-1.17335	-1.6323	-1.40283
ENSSSCG00000023305	protein_coding	4.01423	6.01315	0	3.93396	-1.15075	-8.11537	-4.63306
ENSSSCG00000024765	protein_coding	0.0529087	0.39344	1.39972	0.991935	-3.81036	-1.04483	-2.4276
ENSSSCG00000024911	protein_coding	23.2139	56.8178	20.3636	40.45	-2.2806	-2.15452	-2.21756
ENSSSCG00000024974	protein_coding	316.321	468.668	410.34	391.81	-1.18659	-1.33286	-1.25972
ENSSSCG00000026229	protein_coding	10.2034	12.0457	10.8514	9.97914	-1.22935	-1.0444	-1.13687
ENSSSCG00000026387	protein_coding	1.94093	3.56772	2.22527	3.13089	-1.72059	-1.56865	-1.64462
ENSSSCG00000026414	protein_coding	126.653	153.954	132.113	226.202	-1.02956	-2.34609	-1.68783
ENSSSCG00000026430	protein_coding	0.024234	35.0607	32.3261	38.4486	-11.306	-1.79408	-6.55002
ENSSSCG00000027916	protein_coding	8.34621	11.1436	13.5693	11.627	-1.02916	-1.07847	-1.05382
ENSSSCG00000027991	protein_coding	0.510511	0.811169	0.801964	0.552179	-1.67907	-1.00265	-1.34086
ENSSSCG00000028414	protein_coding	28.3846	37.8275	28.3592	30.8485	-1.02661	-1.42277	-1.22469
ENSSSCG00000028571	protein_coding	20.0064	35.1958	25.2774	21.8225	-1.56271	-1.35815	-1.46043
ENSSSCG00000031140	protein_coding	0.821401	1.64502	1.16488	1.7272	-1.57234	-1.73854	-1.65544
ENSSSCG00000031686	protein_coding	5.75622	7.14325	7.5568	7.28528	-1.15722	-1.0263	-1.09176
ENSSSCG00000032003	protein_coding	42.5053	146.675	81.2294	56.0703	-2.53486	-1.03564	-1.78525
ENSSSCG00000032110	protein_coding	11.5897	19.6402	14.8285	22.929	-1.60665	-1.70779	-1.65722
ENSSSCG00000032231	protein_coding	0.883711	5.01029	1.18524	1.86098	-3.07228	-1.82076	-2.44652
ENSSSCG00000032235	protein_coding	29.0277	41.2329	28.478	48.3005	-1.07994	-1.93497	-1.50745
ENSSSCG00000032661	protein_coding	0	3.0948	2.88955	5.46555	-11.652	-2.48908	-7.07055
ENSSSCG00000032748	protein_coding	19.8144	28.2109	18.1066	24.3634	-1.12164	-1.72901	-1.42532
ENSSSCG00000032946	protein_coding	0.180046	2.68869	1.71732	4.1278	-4.62168	-2.83231	-3.727
ENSSSCG00000033249	protein_coding	0.45566	2.49182	0.875601	3.69195	-3.04167	-3.36399	-3.20283
ENSSSCG00000033262	protein_coding	283.093	439.518	384.48	410.593	-1.38267	-1.66522	-1.52394
ENSSSCG00000033368	protein_coding	39.8237	61.3955	37.2812	43.7663	-1.23664	-1.53255	-1.38459
ENSSSCG00000033566	protein_coding	11.9781	17.4761	20.534	20.7145	-1.29072	-1.58107	-1.4359
ENSSSCG00000033620	protein_coding	17.431	25.2608	18.4211	21.8977	-1.10875	-1.42215	-1.26545
ENSSSCG00000033697	protein_coding	251.916	349.493	232.246	247.986	-1.31839	-1.17392	-1.24615
ENSSSCG00000033734	protein_coding	0	116.929	68.313	74.7309	-15.2607	-1.43097	-8.34585
ENSSSCG00000033744	protein_coding	141.848	213.23	127.19	210.485	-1.20028	-2.02797	-1.61413
ENSSSCG00000033952	protein_coding	3.92195	39.3965	12.389	13.7214	-3.8996	-1.31971	-2.60965
ENSSSCG00000034474	protein_coding	0.283252	5.85091	0.525865	2.83223	-5.34209	-3.94938	-4.64574
ENSSSCG00000034715	protein_coding	1.23494	2.27616	1.64002	3.17243	-1.62812	-2.51982	-2.07397
ENSSSCG00000034843	protein_coding	0.548085	0.833091	0.891284	0.905675	-1.44666	-1.10053	-1.2736
ENSSSCG00000035728	protein_coding	30.0599	42.3957	36.4164	36.5144	-1.24391	-1.57406	-1.40898
ENSSSCG00000036545	protein_coding	0.253962	1.95846	1.33587	1.98387	-3.89548	-2.10298	-2.99923
ENSSSCG00000036595	protein_coding	19.1269	44.4361	24.5146	23.1816	-1.7419	-1.0464	-1.39415
ENSSSCG00000037098	protein_coding	2.29694	2.41077	0.57626	1.93978	-1.08352	-3.27228	-2.1779
ENSSSCG00000037251	protein_coding	16.6803	27.1009	16.7233	15.3024	-1.31159	-1.17235	-1.24197
ENSSSCG00000038360	protein_coding	13.0045	32.9901	8.39111	34.9398	-1.95461	-3.35775	-2.65618
ENSSSCG00000038364	protein_coding	23.8667	71.4915	31.3919	53.3881	-2.20204	-2.16551	-2.18377
ENSSSCG00000038805	protein_coding	4.45644	7.4084	6.51432	6.54857	-1.30642	-1.18012	-1.24327
ENSSSCG00000038829	protein_coding	3.67064	5.14629	5.76486	15.7327	-1.06018	-2.62024	-1.84021
ENSSSCG00000038991	protein_coding	13.5337	16.9423	11.9704	19.9685	-1.34092	-2.28203	-1.81148
ENSSSCG00000039506	protein_coding	146.04	177.682	230.145	219.819	-1.03095	-1.50419	-1.26757
ENSSSCG00000039612	protein_coding	56.7122	84.6138	49.4619	115.29	-1.42299	-2.29972	-1.86135
ENSSSCG00000039731	protein_coding	38.8762	52.8515	122.883	82.9098	-1.19097	-1.00272	-1.09684
ENSSSCG00000039774	protein_coding	0.424308	0.671937	0.407136	0.665315	-1.18333	-1.8273	-1.50532
ENSSSCG00000040273	protein_coding	118.055	155.398	132.359	152.293	-1.01591	-1.6019	-1.30891
ENSSSCG00000040586	protein_coding	15.7575	22.0115	18.2181	13.3764	-1.22995	-1.12444	-1.1772
ENSSSCG00000041494	protein_coding	0.111843	0.618589	0.129307	0.890331	-3.19337	-4.32717	-3.76027
ENSSSCG00000041571	protein_coding	0	0.233813	0.0565506	0.144318	-8.17782	-2.48282	-5.33032
ENSSSCG00000041656	protein_coding	0	0.225812	0.0279864	0.209613	-7.7466	-3.95427	-5.85044
ENSSSCG00000041978	protein_coding	0	0.224708	0.0593233	0.19707	-8.28057	-3.0996	-5.69008
ENSSSCG00000042577	protein_coding	0.0384502	0.506063	0.024596	0.594106	-4.17474	-5.60102	-4.88788
ENSSSCG00000043034	protein_coding	0	0.118586	0	0.159301	-7.3338	-8.2524	-7.7931
ENSSSCG00000043131	protein_coding	0	0.687647	0.228163	1.06042	-8.23011	-3.75757	-5.99384
ENSSSCG00000043390	protein_coding	0.0150936	0.324274	0.00724136	0.919304	-4.84605	-7.88031	-6.36318
ENSSSCG00000043451	protein_coding	0	0.232709	0	0.16501	-7.7466	-7.70206	-7.72433
ENSSSCG00000043584	protein_coding	0.0250187	0.313144	0.0744547	0.51248	-4.16237	-4.13506	-4.14872
ENSSSCG00000044013	protein_coding	0.829907	1.12366	1.03626	0.919626	-1.18018	-1.39231	-1.28624
ENSSSCG00000046002	protein_coding	0	0.756259	0.0275712	0.628311	-9.32708	-5.78916	-7.55812
ENSSSCG00000046182	protein_coding	23.1595	53.8067	37.0779	56.8954	-2.06149	-1.69662	-1.87905
ENSSSCG00000046257	protein_coding	0	0.975161	0	0.644836	-7.7466	-7.49668	-7.62164
ENSSSCG00000046350	protein_coding	0.084789	0.522935	0.0336438	1.06399	-3.17869	-6.14973	-4.66421
ENSSSCG00000046648	protein_coding	3.05465	8.15902	2.93102	6.91512	-1.9267	-2.34503	-2.13587
ENSSSCG00000047029	protein_coding	0.050798	0.460139	0.0194968	0.394273	-3.66409	-5.34515	-4.50462
ENSSSCG00000047468	protein_coding	0.970197	3.5663	1.56893	2.57411	-2.494	-2.1111	-2.30255
ENSSSCG00000047538	protein_coding	0.490639	0.801497	0.475818	0.636059	-1.69396	-1.57985	-1.63691
ENSSSCG00000047701	protein_coding	0.051844	0.588989	0.0395706	0.926174	-4.46103	-5.66523	-5.06313
ENSSSCG00000047841	protein_coding	0.361027	1.25326	0.558907	1.4626	-2.39994	-2.68319	-2.54156
ENSSSCG00000048278	protein_coding	0	0.22669	0.0214936	0.748823	-7.81667	-6.08095	-6.94881
ENSSSCG00000048333	protein_coding	0.0350185	1.81287	0.0674777	0.880901	-6.36958	-5.22789	-5.79873
ENSSSCG00000048637	protein_coding	0.0676406	0.25615	0.0619531	0.474316	-2.87939	-4.06283	-3.47111
ENSSSCG00000048968	protein_coding	0	0.19833	0.0696879	1.40277	-7.51332	-5.36947	-6.44139
ENSSSCG00000048973	protein_coding	0	0.717196	0.0438948	0.394516	-9.17532	-4.23565	-6.70549
ENSSSCG00000048993	protein_coding	0	0.769089	0	0.567632	-9.09301	-9.0005	-9.04675
ENSSSCG00000049039	protein_coding	0	0.876739	0.0511192	0.987746	-9.2277	-5.35702	-7.29236
ENSSSCG00000049288	protein_coding	0	1.00452	0.287669	3.22159	-10.0917	-5.01974	-7.55572
ENSSSCG00000049515	protein_coding	9.60433	17.0629	24.6309	30.403	-1.81889	-1.46931	-1.6441
ENSSSCG00000049691	protein_coding	0.00923784	0.496627	0.106803	0.150018	-6.2893	-2.04134	-4.16532
ENSSSCG00000050050	protein_coding	0	0.710353	0.0189331	0.29779	-8.37648	-4.874	-6.62524
ENSSSCG00000050172	protein_coding	0.554908	0.959216	0.870376	0.780667	-1.40738	-1.24129	-1.32433
ENSSSCG00000050244	protein_coding	9.22672	25.9373	14.5213	47.4165	-2.01654	-2.83398	-2.42526
ENSSSCG00000050322	protein_coding	0.056152	0.661559	0.102861	1.68752	-4.44512	-5.14103	-4.79307
ENSSSCG00000050436	protein_coding	0.0860787	0.508389	0.157626	1.0113	-3.13511	-3.95674	-3.54592
ENSSSCG00000050442	protein_coding	0.0213541	0.357525	0.0197743	0.642993	-4.70932	-5.87028	-5.2898
ENSSSCG00000050581	protein_coding	1.27542	1.88417	1.48211	1.42536	-1.40628	-1.02097	-1.21362
ENSSSCG00000051327	protein_coding	0	0.740427	0.0217802	0.50025	-9.62922	-5.56713	-7.59817
ENSSSCG00000051486	protein_coding	0.15999	0.313954	0.389846	0.499918	-1.96868	-1.89387	-1.93127
ENSSSCG00000003263	PRPF31	9.92875	15.4489	16.678	15.7573	-1.257	-1.31742	-1.28721
ENSSSCG00000029119	PRPF6	17.5693	22.1109	21.6158	19.8245	-1.34857	-1.41909	-1.38383
ENSSSCG00000003024	PRR19	1.70483	2.71807	3.13303	3.95595	-1.19666	-1.46214	-1.3294
ENSSSCG00000036244	PRR33	0.74799	0.904238	1.2663	1.04627	-1.01764	-1.29138	-1.15451
ENSSSCG00000013292	PRR5L	1.98214	0.363941	3.70544	0.60215	1.42304	1.07552	1.24928
ENSSSCG00000005715	PRRC2B	16.4802	4.16597	25.1211	3.66311	1.45806	1.65056	1.55431
ENSSSCG00000015480	PRRC2C	13.9955	22.5512	21.546	42.8886	-1.30054	-2.29462	-1.79758
ENSSSCG00000031503	PRRX1	0.616172	0.109708	2.02632	0.130617	1.86339	2.64423	2.25381
ENSSSCG00000022744	PRSS21	0.674056	0	0.71864	0	6.85874	6.82783	6.84329
ENSSSCG00000038439	PRX	1.7184	2.0577	8.82219	5.96919	-1.00721	-1.00663	-1.00692
ENSSSCG00000007034	PSD3	0.818405	0.180285	1.6436	0.148613	1.60587	2.29126	1.94857
ENSSSCG00000031781	PSMB10	1.86484	1.9767	2.76741	3.2777	-1.10022	-1.78737	-1.44379
ENSSSCG00000026951	PSMB8	3.41712	4.29134	9.06339	7.16857	-1.0759	-1.23165	-1.15377
ENSSSCG00000013239	PSMC3	8.20232	11.5109	9.87558	9.88027	-1.23681	-1.57098	-1.4039
ENSSSCG00000017287	PSMC5	23.0215	33.1435	19.2548	30.625	-1.09934	-1.8423	-1.47082
ENSSSCG00000002004	PSME2	2.89784	5.19252	2.18486	10.0025	-1.41332	-3.36398	-2.38865
ENSSSCG00000007556	PSMG3	15.9075	23.0803	19.2719	21.7154	-1.11	-1.34451	-1.22725
ENSSSCG00000036988	PSMG4	15.9589	20.1356	19.1604	22.2512	-1.18106	-1.29471	-1.23788
ENSSSCG00000031788	PTAFR	1.39523	0.230999	2.61045	0.0906753	2.01366	3.65861	2.83614
ENSSSCG00000005252	PTAR1	0.916598	0.0671588	1.97809	0.133276	3.17712	2.71194	2.94453
ENSSSCG00000037427	PTDSS2	26.3714	34.4891	32.887	59.7005	-1.00647	-2.25957	-1.63302
ENSSSCG00000013106	PTGDR2	0.286888	0	0.827204	0.0211768	8.17319	3.8561	6.01465
ENSSSCG00000026602	PTGIR	1.2072	0.211364	1.92694	0.354918	1.93194	1.26509	1.59852
ENSSSCG00000016522	PTN	48.9189	4.69206	67.2566	5.42232	2.63324	2.06178	2.34751
ENSSSCG00000010908	PTPRC	2.99003	0.223306	3.29429	0.375528	2.8917	2.05118	2.47144
ENSSSCG00000005194	PTPRD	0.733258	0.0378755	0.940276	0.138763	3.67057	1.58323	2.6269
ENSSSCG00000011485	PTPRG	3.77029	0.756394	9.33586	1.43947	1.74277	1.52399	1.63338
ENSSSCG00000028612	PTPRS	11.0548	2.10134	23.1588	3.27557	1.77549	1.42203	1.59876
ENSSSCG00000011727	PTX3	146.455	3.12152	209.8	6.21462	4.93124	3.67714	4.30419
ENSSSCG00000003591	PUM1	18.4199	4.47105	22.6183	1.82058	1.5164	2.50718	2.01179
ENSSSCG00000050498	PURA	10.0253	10.4497	13.8398	13.9761	-1.07618	-1.55753	-1.31685
ENSSSCG00000032464	PURB	19.5862	3.48454	30.4889	3.54491	1.86945	1.70351	1.78648
ENSSSCG00000023681	PWWP2B	4.9698	7.39155	5.59236	5.68975	-1.56258	-1.19026	-1.37642
ENSSSCG00000029570	PXDN	25.0743	5.48461	85.4441	9.57504	1.17566	1.61359	1.39463
ENSSSCG00000015535	QSOX1	95.8056	9.51613	132.634	8.12303	2.48533	2.94968	2.71751
ENSSSCG00000038026	RAB12	1.86235	0.216533	3.17197	0.143054	2.24326	3.36804	2.80565
ENSSSCG00000005514	RAB14	3.26098	0.622807	4.74496	0.718211	1.39533	1.55586	1.4756
ENSSSCG00000033878	RAB38	0.23583	1.05979	0.713484	1.79575	-2.70389	-2.49142	-2.59766
ENSSSCG00000031723	RAB39A	1.30579	0.381031	0.937049	0.0860259	1.02488	1.85608	1.44048
ENSSSCG00000016928	RAB3D	8.9393	2.45326	10.9677	1.89589	1.28933	1.35707	1.3232
ENSSSCG00000013074	RAB3IL1	3.32387	0.728008	4.91217	0.865956	1.57004	1.10372	1.33688
ENSSSCG00000007575	RADIL	0.24271	0.0115416	0.63339	0.0961895	3.6627	1.41042	2.53656
ENSSSCG00000012153	RAI2	0.909892	0.135296	1.7205	0.110151	2.16433	2.78128	2.4728
ENSSSCG00000007275	RALY	12.6152	17.5984	14.9474	16.0322	-1.09256	-1.40248	-1.24752
ENSSSCG00000038366	RAP2B	11.4852	2.8813	25.1961	4.36014	1.41767	1.35619	1.38693
ENSSSCG00000014146	RASA1	9.83752	2.80173	9.49223	1.6032	1.28576	1.43819	1.36198
ENSSSCG00000009567	RASA3	2.72023	0.732702	6.42113	1.37143	1.36522	1.09958	1.2324
ENSSSCG00000002960	RASGRP4	2.58946	0.282257	4.41422	0.631946	2.44221	1.23214	1.83718
ENSSSCG00000036746	RASL10B	1.83729	0.251251	2.27179	0.207059	1.87235	2.2807	2.07653
ENSSSCG00000038071	RASL12	22.9108	5.38086	85.1482	12.577	1.47028	1.35951	1.41489
ENSSSCG00000012854	RASSF7	6.82849	26.8792	8.55763	7.95164	-2.58831	-1.19497	-1.89164
ENSSSCG00000038581	RBIS	6.79593	9.72619	7.26168	9.56881	-1.13614	-1.79678	-1.46646
ENSSSCG00000011420	RBM15B	19.2555	3.57551	23.7244	1.86038	1.41153	2.12775	1.76964
ENSSSCG00000011664	RBP1	0.928867	7.6833	5.97083	10.3362	-3.65725	-2.18939	-2.92332
ENSSSCG00000001866	RCN2	43.0695	5.43953	29.0292	6.42388	2.13859	1.09643	1.61751
ENSSSCG00000006307	RCSD1	2.79087	0.408347	8.96368	1.00576	2.15159	1.75574	1.95366
ENSSSCG00000005338	RECK	4.48075	0.551891	7.40182	1.29904	2.49345	1.38286	1.93816
ENSSSCG00000014825	RELT	0.97562	0.156864	1.90041	0.355989	2.0096	1.01505	1.51233
ENSSSCG00000025703	REV3L	2.01907	0.570116	2.97367	0.367551	1.21103	1.71341	1.46222
ENSSSCG00000040666	REX1BD	31.055	31.4563	35.4534	24.4022	-1.03526	-1.00485	-1.02006
ENSSSCG00000009854	RFC5	1.54518	0.21111	1.91872	0.293948	2.3324	1.57363	1.95301
ENSSSCG00000035760	RFLNA	0.266879	0.377742	0.22359	0.286196	-1.11002	-1.65142	-1.38072
ENSSSCG00000040385	RFNG	18.6105	42.0579	27.0402	41.2849	-1.74968	-1.78323	-1.76646
ENSSSCG00000011198	RFTN1	5.89265	0.588728	9.36496	0.741244	2.33066	2.49186	2.41126
ENSSSCG00000005225	RFX3	0.296549	0.496922	0.422932	0.38273	-1.31611	-1.02733	-1.17172
ENSSSCG00000015563	RGL1	5.30523	0.599038	10.7584	1.3196	2.39713	1.45645	1.92679
ENSSSCG00000001506	RGL2	3.45651	8.71903	5.67399	8.60997	-2.08252	-2.17178	-2.12715
ENSSSCG00000032416	RGS1	13.1909	4.092	32.7697	4.18803	1.16186	1.84003	1.50094
ENSSSCG00000033945	RGS18	3.17362	0.786579	3.5534	0.487082	1.38942	1.46268	1.42605
ENSSSCG00000006335	RGS4	8.12178	0.927743	29.5999	4.23937	2.28138	1.72391	2.00264
ENSSSCG00000037821	RGS5	5.40531	1.27073	17.3857	1.72367	1.46849	1.93428	1.70138
ENSSSCG00000016243	RHBDD1	1.96095	0.654545	2.78294	0.582273	1.05568	1.1285	1.09209
ENSSSCG00000017734	RHBDL3	0.78167	0.0351341	2.50546	0.206053	3.82204	2.29811	3.06008
ENSSSCG00000022726	RHOD	12.5528	25.0514	21.1703	20.9022	-1.74419	-1.55152	-1.64785
ENSSSCG00000008794	RHOH	0.8216	0.1282	0.798354	0.105679	2.09609	1.73635	1.91622
ENSSSCG00000001987	RIPK3	1.9354	0.305696	2.53615	0.11781	1.80572	3.3178	2.56176
ENSSSCG00000004765	RMDN3	0.56744	0.172588	0.583365	0.0728214	1.18442	1.8598	1.52211
ENSSSCG00000022149	RMI2	3.95791	0.783953	5.48579	0.910597	1.31663	1.04559	1.18111
ENSSSCG00000011387	RNF123	5.09714	1.18012	8.29141	0.92206	1.36214	1.59764	1.47989
ENSSSCG00000017043	RNF145	15.3617	2.6409	21.3041	2.71157	1.96595	1.80062	1.88328
ENSSSCG00000021285	RNF216	8.77071	1.70134	11.6234	1.965	1.34862	1.02022	1.18442
ENSSSCG00000016202	RNF25	9.01815	14.4194	9.71361	19.3327	-1.66699	-2.15812	-1.91255
ENSSSCG00000032010	RNH1	20.198	35.6275	38.7122	29.7867	-1.83563	-1.16581	-1.50072
ENSSSCG00000012001	ROBO1	0.189835	0	1.52954	0.0461439	7.32919	3.73331	5.53125
ENSSSCG00000012002	ROBO2	1.14179	0.0430621	2.62355	0.312364	4.09535	1.76715	2.93125
ENSSSCG00000008629	ROCK2	5.46382	1.32037	8.04078	1.38829	1.20261	1.45443	1.32852
ENSSSCG00000007932	ROGDI	7.38817	11.5528	5.60246	8.57244	-1.4908	-1.69263	-1.59172
ENSSSCG00000007308	ROMO1	120.137	123.857	76.5712	129.033	-1.03429	-1.91823	-1.47626
ENSSSCG00000003811	ROR1	2.98753	0.183246	4.31002	0.306179	3.49307	2.68487	3.08897
ENSSSCG00000027701	RP2	5.67155	0.82227	5.51486	0.854946	2.17186	1.38691	1.77938
ENSSSCG00000038919	RP9	5.86991	11.4413	6.61949	16.4709	-1.5359	-2.48732	-2.01161
ENSSSCG00000001543	RPL10A	0.196221	0.348077	0.253864	0.541975	-1.39323	-2.25929	-1.82626
ENSSSCG00000039460	RPL28	160.224	225.203	155.781	227.871	-1.48162	-1.7145	-1.59806
ENSSSCG00000034227	RPL35	177.227	229.241	160.058	229.3	-1.36175	-1.68446	-1.52311
ENSSSCG00000033326	RPL37	144.307	165.455	122.509	147.158	-1.21424	-1.80843	-1.51134
ENSSSCG00000017239	RPL38	399.759	409.009	263.144	628.667	-1.02349	-2.42223	-1.72286
ENSSSCG00000004945	RPL4	186.773	262.403	119.766	263.562	-1.01634	-2.26503	-1.64068
ENSSSCG00000029830	RPL8	808.949	860.705	650.768	605.176	-1.10643	-1.43917	-1.2728
ENSSSCG00000012842	RPLP2	1176.12	2744.85	1433.66	2462.06	-1.97071	-2.35057	-2.16064
ENSSSCG00000021130	RPP21	19.5493	22.0051	19.0213	20.7186	-1.01596	-1.20163	-1.1088
ENSSSCG00000003165	RPS11	1309.85	1657.25	1135.04	1916.29	-1.32989	-1.92139	-1.62564
ENSSSCG00000033169	RPS15	195.569	285.872	213.125	203.472	-1.12132	-1.10601	-1.11366
ENSSSCG00000040470	RPS20	157.299	237.982	125.761	202.806	-1.17098	-1.86229	-1.51664
ENSSSCG00000021825	RPS21	750.194	1287.49	747.782	1449.6	-1.30506	-2.08204	-1.69355
ENSSSCG00000005169	RPS6	167.416	253.111	152.257	208.765	-1.16996	-1.62825	-1.39911
ENSSSCG00000003930	RPS8	744.194	1167.72	795.12	827.097	-1.2623	-1.35837	-1.31034
ENSSSCG00000008000	RPUSD1	15.0726	22.532	19.5723	23.2329	-1.15344	-1.42001	-1.28673
ENSSSCG00000036060	RRAD	11.9102	58.1963	40.9936	28.5526	-3.036	-1.04849	-2.04224
ENSSSCG00000003183	RRAS	46.4146	66.7245	107.175	121.934	-1.51391	-1.35187	-1.43289
ENSSSCG00000037061	RRP1	17.7556	23.2004	23.3085	39.0309	-1.37605	-1.90929	-1.64267
ENSSSCG00000032240	RSPO1	5.37154	0.567093	5.28193	1.05282	2.70747	1.19702	1.95224
ENSSSCG00000004218	RSPO3	17.8685	2.35046	23.263	3.25263	2.31283	1.53635	1.92459
ENSSSCG00000027981	RTL9	1.05805	0.0267615	1.22267	0.0337354	4.24614	3.61189	3.92901
ENSSSCG00000035537	RUNX1	1.08184	0.204963	2.41783	0.409093	1.38078	1.01854	1.19966
ENSSSCG00000001710	RUNX2	0.254384	0.0422339	0.780132	0.0954789	1.96001	1.6274	1.7937
ENSSSCG00000032686	RUNX3	0.469645	0.0669038	0.826808	0.0506031	1.77546	2.46506	2.12026
ENSSSCG00000010142	RYR2	0.18755	0.0385143	1.2595	0.144972	1.6552	1.71751	1.68636
ENSSSCG00000031053	S100A1	186.974	714.073	221.491	255.961	-2.68119	-1.77904	-2.23012
ENSSSCG00000006610	S100A11	125.306	304.948	139.844	148.127	-2.12914	-1.1623	-1.64572
ENSSSCG00000006580	S100A2	0	1.68004	0.677135	1.55951	-8.77878	-2.32049	-5.54963
ENSSSCG00000006577	S100A5	1.0739	4.69229	2.34523	3.19156	-2.86469	-2.00931	-2.437
ENSSSCG00000035493	SACS	0.613613	0.0644114	2.20243	0.158645	2.62658	2.39384	2.51021
ENSSSCG00000016301	SAG	1.28972	2.03623	1.14469	1.54314	-1.40545	-1.99882	-1.70214
ENSSSCG00000033509	SAMD11	1.14245	2.65348	3.02686	3.8785	-1.73925	-1.4839	-1.61158
ENSSSCG00000048240	SAMD5	0.288034	0	1.89214	0.106307	7.43956	2.74433	5.09194
ENSSSCG00000027806	SAMHD1	1.77004	0.0641477	1.21461	0.0587539	4.18105	3.17375	3.6774
ENSSSCG00000017952	SAT2	5.53483	8.42505	7.83656	8.89977	-1.21718	-1.48383	-1.35051
ENSSSCG00000020846	SCARA3	21.4899	5.48493	28.6268	4.0445	1.35745	1.52152	1.43948
ENSSSCG00000017617	SCPEP1	405.612	61.2655	247.245	51.7056	2.20107	1.13041	1.66574
ENSSSCG00000016684	SCRN1	0.599716	2.07709	0.45193	1.60847	-2.40119	-3.12736	-2.76427
ENSSSCG00000017521	SCRN2	15.1472	38.9608	17.1609	25.2144	-1.88849	-1.68194	-1.78522
ENSSSCG00000001536	SCUBE3	3.01203	0.170298	5.02898	0.736306	3.51495	1.37109	2.44302
ENSSSCG00000006088	SDC2	21.4816	4.38635	64.0795	6.59593	1.54376	1.70967	1.62671
ENSSSCG00000003592	SDC3	11.9204	2.24109	20.2798	2.89642	1.42026	1.64156	1.53091
ENSSSCG00000007842	SDR42E2	0.271915	0.488584	0.19759	0.452437	-1.44764	-2.47584	-1.96174
ENSSSCG00000036865	SDS	2.56538	0.661288	4.98249	0.485871	1.33188	1.95274	1.64231
ENSSSCG00000017169	SEC14L1	34.1994	5.22164	40.2412	2.79072	2.18491	2.72191	2.45341
ENSSSCG00000007926	SEC14L5	0.319371	0.0434913	0.503246	0.0099586	2.27625	4.39012	3.33319
ENSSSCG00000029608	SEC62	31.4312	46.6406	44.2649	55.9865	-1.31736	-1.90928	-1.61332
ENSSSCG00000002414	SEL1L	25.4239	6.04598	26.4802	5.78872	1.08155	1.02768	1.05461
ENSSSCG00000029781	SELENOM	71.0096	91.2823	114.848	154.712	-1.35263	-1.59556	-1.4741
ENSSSCG00000000973	SELENOO	11.865	19.0069	17.6739	18.3339	-1.52551	-1.13199	-1.32875
ENSSSCG00000006287	SELL	0.42904	0	0.579842	0.0249399	7.89187	3.41326	5.65257
ENSSSCG00000011440	SEMA3G	31.9088	8.07446	102.052	17.3105	1.37001	1.25804	1.31403
ENSSSCG00000024263	SERF2	282.75	427.569	250.554	514.722	-1.17024	-2.21152	-1.69088
ENSSSCG00000042767	SERGEF	1.70494	2.72353	2.71143	4.18513	-1.51863	-1.70329	-1.61096
ENSSSCG00000016233	SERPINE2	48.7271	2.87655	103.153	7.54983	3.06489	2.22811	2.6465
ENSSSCG00000017818	SERPINF1	36.5923	2.41619	70.3267	2.8309	3.30063	3.23475	3.26769
ENSSSCG00000013181	SERPING1	49.3695	12.3925	75.8611	14.6839	1.00349	1.20316	1.10332
ENSSSCG00000011540	SETD5	10.8887	1.85922	15.2151	1.70731	1.55914	1.98939	1.77426
ENSSSCG00000024480	SFMBT2	0.650217	0.0376068	1.58136	0.101586	3.078	2.41219	2.74509
ENSSSCG00000025822	SFRP1	24.4379	2.55458	21.3664	2.31387	2.41119	2.12698	2.26909
ENSSSCG00000035299	SFRP4	0.457826	1.34306	2.47851	3.78726	-2.38475	-1.68868	-2.03671
ENSSSCG00000017583	SGCA	0.574812	6.43039	0.690534	0.735097	-4.32403	-1.16659	-2.74531
ENSSSCG00000022778	SGF29	3.53648	4.96927	5.81199	5.81513	-1.10924	-1.39946	-1.25435
ENSSSCG00000009833	SH2B3	9.88684	0.723164	12.7551	1.63037	2.92509	1.88783	2.40646
ENSSSCG00000024938	SH3BP5	74.5478	19.7378	206.605	19.4828	1.16905	1.83605	1.50255
ENSSSCG00000010604	SH3PXD2A	5.505	1.46992	13.0097	0.821709	1.05855	2.90446	1.98151
ENSSSCG00000031925	SHANK3	3.89661	1.14219	17.5563	3.99011	1.24397	1.01026	1.12712
ENSSSCG00000005914	SHARPIN	12.1639	21.3844	20.8706	25.706	-1.8039	-1.46617	-1.63503
ENSSSCG00000005992	SHAS2	8.26236	0.901048	16.6891	1.92307	2.62216	1.94421	2.28319
ENSSSCG00000034127	SHISAL2A	1.92657	10.3624	3.80077	4.50395	-3.26456	-1.32109	-2.29283
ENSSSCG00000004120	SHPRH	2.48404	0.426617	3.39062	0.424298	2.01341	1.8696	1.9415
ENSSSCG00000012309	SHROOM4	0.866398	0.282591	2.72163	0.546419	1.0401	1.1425	1.0913
ENSSSCG00000024429	SIDT1	0.327532	0.0563505	0.442314	0.039231	1.98826	2.34022	2.16424
ENSSSCG00000007146	SIGLEC1	1.5676	0.0242586	2.39459	0.0931071	5.22275	3.10664	4.1647
ENSSSCG00000006751	SIKE1	4.93386	0.90826	6.53138	1.11979	1.44799	1.37611	1.41205
ENSSSCG00000024189	SIL1	4.55484	5.60762	3.80676	3.68562	-1.14582	-1.03238	-1.0891
ENSSSCG00000031129	SIRT5	7.77499	10.9178	9.94034	9.65581	-1.33497	-1.03681	-1.18589
ENSSSCG00000001424	SKIV2L	2.30285	0.51217	3.51034	0.757978	1.17619	1.04438	1.11029
ENSSSCG00000004659	SLC12A1	0.0644985	0.244005	0.193882	0.197162	-2.63025	-1.58157	-2.10591
ENSSSCG00000007437	SLC12A5	0.15866	0.018763	0.236848	0.00859269	2.45219	3.51951	2.98585
ENSSSCG00000002243	SLC12A6	2.75142	0.407596	4.22171	0.310792	2.22722	2.63479	2.431
ENSSSCG00000013114	SLC15A3	14.6807	2.55968	15.2656	2.86045	1.52848	1.24948	1.38898
ENSSSCG00000004419	SLC16A10	9.03467	1.79237	10.0382	1.35186	1.31634	1.34821	1.33227
ENSSSCG00000017215	SLC16A5	2.75994	0.874131	5.02134	1.1463	1.1317	1.00339	1.06754
ENSSSCG00000017262	SLC16A6	0.584483	0	0.767119	0.0995632	7.96751	1.53487	4.75119
ENSSSCG00000040931	SLC17A9	2.44134	0.282111	4.03223	0.56221	2.35698	1.2697	1.81334
ENSSSCG00000012855	SLC22A18	2.28501	3.28583	0.608035	1.2004	-1.36933	-2.05672	-1.71303
ENSSSCG00000004039	SLC22A3	8.40129	2.12752	37.0022	5.41782	1.36837	1.47012	1.41924
ENSSSCG00000001720	SLC25A27	2.05199	2.6001	3.58024	4.58014	-1.33153	-1.52083	-1.42618
ENSSSCG00000035739	SLC26A1	0.700029	0.0696033	1.4405	0.273929	2.68959	1.08994	1.88977
ENSSSCG00000039045	SLC26A2	33.4213	7.88249	31.8798	1.80615	1.09337	2.97471	2.03404
ENSSSCG00000014367	SLC35A4	8.01881	10.493	6.33569	9.51147	-1.37809	-1.75143	-1.56476
ENSSSCG00000015709	SLC35F5	10.8513	2.71597	12.0117	1.82222	1.38565	1.41883	1.40224
ENSSSCG00000027230	SLC35G1	0.757057	0.0670625	0.401443	0.0399151	2.47889	2.12467	2.30178
ENSSSCG00000015903	SLC38A11	0.411963	0	0.980787	0.0168941	7.43956	4.36373	5.90164
ENSSSCG00000026597	SLC38A4	0.0800129	0.00841677	0.132829	0.0100192	2.20647	2.52042	2.36345
ENSSSCG00000006561	SLC39A1	41.553	10.9617	44.0215	5.693	1.07625	1.87124	1.47375
ENSSSCG00000005905	SLC39A4	3.59525	4.94479	1.28518	1.06409	-1.47588	-1.2692	-1.37254
ENSSSCG00000026547	SLC45A3	3.40645	0.772399	68.0899	1.37948	1.51948	4.22445	2.87197
ENSSSCG00000021475	SLC4A2	8.74485	1.70696	14.1122	2.78006	1.51017	1.26406	1.38711
ENSSSCG00000008943	SLC4A4	0.833878	0.158129	2.36024	0.208234	1.37881	1.95669	1.66775
ENSSSCG00000027320	SLC4A5	0.113634	0.255327	0.134293	0.457973	-1.72853	-2.92801	-2.32827
ENSSSCG00000011218	SLC4A7	4.07119	0.550577	8.88857	0.93412	1.86813	1.70575	1.78694
ENSSSCG00000004923	SLC51B	1.16406	0	10.9249	0.261643	6.77701	3.78943	5.28322
ENSSSCG00000022649	SLC7A11	0.287706	0	0.255547	0.00631424	8.29564	4.16414	6.22989
ENSSSCG00000006987	SLC7A2	2.2118	0.395908	4.80017	0.686593	1.63428	1.72537	1.67982
ENSSSCG00000036418	SLC8A1	2.34341	0.484395	10.7226	1.01495	1.52453	1.83003	1.67728
ENSSSCG00000008153	SLC9A2	2.24317	0.48106	6.37628	0.178188	1.60437	3.84765	2.72601
ENSSSCG00000014851	SLCO2B1	8.35616	0.812507	9.49846	0.99524	2.78735	2.08097	2.43416
ENSSSCG00000002263	SLCO3A1	3.43768	0	6.79846	0.756161	9.92575	1.59601	5.76088
ENSSSCG00000008749	SLIT2	1.08174	0.248627	5.32697	0.778029	1.50592	1.47324	1.48958
ENSSSCG00000012724	SLITRK2	1.02952	0.286984	2.65035	0.354046	1.09149	1.33141	1.21145
ENSSSCG00000010606	SLK	11.9505	3.36365	20.238	1.26309	1.21631	2.69968	1.958
ENSSSCG00000029651	SLN	1.61202	3.75369	0.476113	3.05465	-1.82659	-3.95674	-2.89166
ENSSSCG00000039573	SLPI	36.138	73.2567	50.6788	42.2149	-2.03623	-1.28024	-1.65823
ENSSSCG00000003068	SMG9	1.53169	2.41748	2.0939	2.37793	-1.18374	-1.31022	-1.24698
ENSSSCG00000023160	SMIM29	7.52674	13.837	14.907	13.7865	-1.48925	-1.18798	-1.33862
ENSSSCG00000002314	SMOC1	3.01281	0.714671	4.44161	0.307928	1.45532	2.44851	1.95192
ENSSSCG00000004013	SMOC2	12.3943	0.217474	9.69611	0.42962	5.2116	3.19187	4.20173
ENSSSCG00000004233	SMPDL3A	249.685	29.0899	520.991	45.0016	2.08449	1.98921	2.03685
ENSSSCG00000032613	SNAI1	17.2163	2.58619	31.6826	2.72481	1.98586	1.96834	1.9771
ENSSSCG00000033500	SNRPD2	78.5264	114.086	74.3692	90.3016	-1.06466	-1.40707	-1.23586
ENSSSCG00000006619	SNX27	0.452654	0.0895746	1.12665	0.151877	1.71004	1.48816	1.5991
ENSSSCG00000021464	SOAT1	1.65879	0.158387	2.51789	0.373339	2.76581	1.4498	2.1078
ENSSSCG00000036956	SOCS3	93.983	20.5156	275.844	16.7862	1.62191	2.86547	2.24369
ENSSSCG00000018057	SOCS7	2.03958	0.661879	3.10725	0.404007	1.00317	1.54189	1.27253
ENSSSCG00000007324	SOGA1	1.53753	0.252821	2.77436	0.286021	2.07536	2.14877	2.11206
ENSSSCG00000021126	SOSTDC1	2.29108	0.534337	11.6104	0.326156	1.47504	3.74347	2.60925
ENSSSCG00000000272	SP1	15.0799	2.45189	16.999	2.8603	1.77373	1.49129	1.63251
ENSSSCG00000015197	SPA17	2.0006	2.92798	2.15106	3.65969	-1.53356	-1.92553	-1.72955
ENSSSCG00000025842	SPAG8	7.82593	17.8635	8.31895	11.8663	-1.7639	-1.68487	-1.72439
ENSSSCG00000017082	SPARC	473.441	143.118	1352.53	245.095	1.10654	1.0647	1.08562
ENSSSCG00000034364	SPECC1	5.29089	5.62293	10.2061	7.037	-1.10455	-1.00746	-1.056
ENSSSCG00000032692	SPIN3	0.216773	0	0.808402	0.0123922	6.85874	4.75746	5.8081
ENSSSCG00000013393	SPON1	7.38618	0.688325	7.40157	1.06242	2.84787	1.62681	2.23734
ENSSSCG00000039488	SPON2	29.0278	4.72464	30.4103	3.90852	1.60157	1.41538	1.50847
ENSSSCG00000009482	SPRY2	17.6713	3.09507	45.7335	4.0607	1.93881	2.32003	2.12942
ENSSSCG00000036322	SPRY4	5.60699	0.540416	13.2035	1.12493	2.75389	2.15286	2.45338
ENSSSCG00000035940	SPSB1	5.11916	1.1736	7.47703	1.65259	1.13357	1.01136	1.07246
ENSSSCG00000041202	SREK1IP1	4.56551	5.59216	5.95684	10.5035	-1.13842	-1.89727	-1.51785
ENSSSCG00000001661	SRF	28.5101	2.62321	26.6861	3.66997	2.59505	1.78241	2.18873
ENSSSCG00000007949	SRL	1.9416	0.578931	6.91641	1.32563	1.1708	1.21003	1.19041
ENSSSCG00000012234	SRPX	38.2011	5.34175	50.794	3.71779	2.22519	2.46991	2.34755
ENSSSCG00000050530	SRRD	1.55045	0	3.08405	0.346047	7.07936	1.6002	4.33978
ENSSSCG00000032947	SRRM1	10.9631	3.02993	11.9757	2.63678	1.32905	1.05587	1.19246
ENSSSCG00000036391	SSC4D	0.454856	0.626372	0.351855	0.4935	-1.47058	-2.01923	-1.7449
ENSSSCG00000009943	SSH1	3.1044	0.299596	3.73029	0.328103	2.37837	2.3376	2.35798
ENSSSCG00000001938	SSTR1	0.51236	0.115124	0.83964	0.017574	1.5655	4.30946	2.93748
ENSSSCG00000024494	ST6GALNAC3	3.54332	1.10806	6.7691	1.35319	1.10075	1.14812	1.12444
ENSSSCG00000035539	ST8SIA4	4.0789	0.919755	8.02482	1.46214	1.30167	1.37642	1.33904
ENSSSCG00000011443	STAB1	26.0768	2.9933	42.7478	7.15879	2.50336	1.17848	1.84092
ENSSSCG00000029471	STAC3	0.858591	1.08902	0.252977	0.671508	-1.18333	-2.45808	-1.82071
ENSSSCG00000013506	STAP2	2.43297	12.2578	2.67965	3.74239	-2.90455	-1.65326	-2.27891
ENSSSCG00000014818	STARD10	23.5678	105.531	42.2126	99.987	-2.73623	-2.41685	-2.57654
ENSSSCG00000008762	STIM2	4.0605	0.99102	2.47547	0.504273	1.45966	1.12092	1.29029
ENSSSCG00000035020	STK32B	0.782289	0.0865219	0.321698	0	2.62272	6.67724	4.64998
ENSSSCG00000015780	STOX2	1.3283	0.195485	2.21677	0.369629	2.01344	1.01309	1.51326
ENSSSCG00000001909	STRA6	1.55696	2.22741	5.66343	7.41968	-1.50505	-1.55491	-1.52998
ENSSSCG00000008499	STRN	6.93245	2.06648	11.8438	1.0975	1.13329	2.1293	1.63129
ENSSSCG00000008008	STUB1	61.6357	93.7081	75.7771	68.5931	-1.62123	-1.40016	-1.5107
ENSSSCG00000021238	STX1B	0.121402	0.27194	0.333352	0.333416	-1.89107	-1.56182	-1.72645
ENSSSCG00000007768	STX4	9.31963	16.0943	13.5355	13.7445	-1.40026	-1.32337	-1.36181
ENSSSCG00000034964	STX8	1.53902	2.05254	1.61378	2.28786	-1.26099	-1.58232	-1.42166
ENSSSCG00000039888	STXBP5L	0.235385	0.0330058	0.435945	0.061128	2.2009	1.52594	1.86342
ENSSSCG00000010586	SUFU	7.85538	2.07886	15.8073	1.70976	1.16807	1.63632	1.4022
ENSSSCG00000033207	SULT2A1	0.073977	0.552362	0.641464	0.706677	-3.54882	-1.69834	-2.62358
ENSSSCG00000023280	SULT2B1	1.43943	4.35138	3.11019	9.80372	-2.4344	-2.73177	-2.58308
ENSSSCG00000017773	SUPT6H	9.42145	2.78024	12.4899	2.31978	1.18687	1.25561	1.22124
ENSSSCG00000038459	SURF2	6.14879	6.92613	6.00732	8.00765	-1.01677	-1.49254	-1.25466
ENSSSCG00000005455	SVEP1	0.450595	0	0.985923	0.057468	9.29334	2.55127	5.92231
ENSSSCG00000000963	SYCE3	5.23514	8.58803	5.05772	16.7175	-1.33155	-3.1203	-2.22593
ENSSSCG00000013829	SYDE1	8.72471	2.75033	17.0891	2.93576	1.09132	1.36797	1.22964
ENSSSCG00000023225	SYN2	0.302002	0.556251	0.66369	0.72022	-1.49501	-1.514	-1.50451
ENSSSCG00000001513	SYNGAP1	0.577167	0.171158	2.98862	0.228751	1.00321	2.13513	1.56917
ENSSSCG00000026389	SYNJ2BP	9.35487	14.8057	15.4333	19.4042	-1.18805	-1.45732	-1.32269
ENSSSCG00000038453	SYNPO	4.31773	1.37715	14.2379	3.13579	1.12212	1.05553	1.08882
ENSSSCG00000022200	SYT17	1.78557	2.13639	1.59093	1.50884	-1.2484	-1.08845	-1.16843
ENSSSCG00000003572	SYTL1	13.8504	32.2344	9.44923	10.941	-1.83778	-1.61043	-1.7241
ENSSSCG00000004057	SYTL3	0.608368	2.23756	0.399554	0.603923	-2.49195	-1.9836	-2.23777
ENSSSCG00000003941	SZT2	2.48909	0.333944	3.08833	0.308024	1.87978	1.78081	1.8303
ENSSSCG00000034686	TAFA2	0.528738	0.0717803	1.69497	0.252543	2.09878	1.17096	1.63487
ENSSSCG00000017298	TANC2	3.89589	0.464445	5.98114	0.839953	2.54059	1.70428	2.12244
ENSSSCG00000017790	TAOK1	2.30193	0.390088	3.50748	0.617707	2.03212	1.37722	1.70467
ENSSSCG00000007798	TBC1D10B	22.2056	6.11785	20.5223	3.77422	1.24018	1.04315	1.14166
ENSSSCG00000011760	TBL1XR1	4.73107	0.883135	8.76416	0.564929	1.67063	2.38121	2.02592
ENSSSCG00000007709	TBL2	4.45429	0.914474	4.58986	0.713667	1.66349	1.28449	1.47399
ENSSSCG00000037686	TBL3	14.7929	15.8777	16.0148	16.3108	-1.11891	-1.57021	-1.34456
ENSSSCG00000037762	TBX1	1.40237	1.74518	1.44764	1.57886	-1.06144	-1.69208	-1.37676
ENSSSCG00000016662	TBX20	2.39328	0	4.98191	0.145302	8.72414	3.90958	6.31686
ENSSSCG00000009865	TBX3	19.8239	5.09678	44.9	7.28227	1.33996	1.22461	1.28228
ENSSSCG00000022980	TBX4	3.58323	0.756086	13.9637	2.28342	1.66849	1.43898	1.55374
ENSSSCG00000009867	TBX5	2.31849	0.582849	17.2047	2.02158	1.14223	2.00861	1.57542
ENSSSCG00000033759	TBXA2R	0.614601	0.0502845	1.6575	0.299289	2.60494	1.30179	1.95336
ENSSSCG00000036804	TCEA2	17.3454	36.056	37.8488	37.3846	-1.90141	-1.0614	-1.4814
ENSSSCG00000012122	TCEANC	1.56239	2.21269	1.24303	2.37359	-1.11286	-2.2314	-1.67213
ENSSSCG00000033258	TCF21	25.56	2.02012	39.6348	4.45483	2.91129	1.58236	2.24683
ENSSSCG00000001535	TCP11	0.138456	0.293819	0.290895	0.348265	-1.6422	-1.42456	-1.53338
ENSSSCG00000002857	TDRD12	0.930977	0.257456	2.0929	0.266799	1.10351	1.39885	1.25118
ENSSSCG00000013399	TEAD1	11.1491	1.48995	12.5998	1.73668	2.15487	1.28822	1.72154
ENSSSCG00000028593	TEPSIN	23.435	41.5701	26.4989	26.4518	-1.3526	-1.12444	-1.23852
ENSSSCG00000009157	TET2	5.53111	0.486552	11.821	0.733638	2.75705	2.43884	2.59795
ENSSSCG00000011424	TEX264	0.896058	2.38269	0.940147	1.38122	-1.93522	-1.68059	-1.80791
ENSSSCG00000011640	TF	11.8373	0.0171935	7.7244	0.175136	8.68617	4.15244	6.4193
ENSSSCG00000024361	TFB1M	2.41956	2.90628	4.19607	3.49211	-1.01122	-1.30439	-1.15781
ENSSSCG00000038138	TFEC	0.603405	0.11679	1.15797	0.0929243	1.82956	2.49803	2.1638
ENSSSCG00000015322	TFPI2	3.12998	0.36479	5.92049	0.653054	2.57116	2.05186	2.31151
ENSSSCG00000003262	TFPT	12.6852	12.5575	19.94	14.0225	-1.00184	-1.03569	-1.01876
ENSSSCG00000002385	TGFB3	19.6843	6.67595	56.4146	12.8346	1.03398	1.00885	1.02142
ENSSSCG00000014316	TGFBI	38.7398	2.28307	53.2998	5.93591	3.06662	1.62236	2.34449
ENSSSCG00000036876	THAP3	6.46242	14.0239	12.1986	12.4217	-2.10736	-1.19163	-1.64949
ENSSSCG00000004789	THBS1	327.552	33.8602	314.289	16.1465	2.25706	2.73877	2.49792
ENSSSCG00000004012	THBS2	5.70416	0.543315	12.1113	1.24912	2.7778	1.97533	2.37657
ENSSSCG00000023315	THOC6	3.18497	3.59786	3.32452	3.88042	-1.1658	-1.38827	-1.27703
ENSSSCG00000015350	THSD7A	0.605993	0.138462	3.60647	0.408066	1.37586	1.57167	1.47377
ENSSSCG00000008470	THUMPD2	8.21929	8.75455	6.80592	11.4847	-1.08108	-1.91991	-1.5005
ENSSSCG00000004065	TIAM2	4.74729	0.66187	4.79876	0.901402	2.22135	1.01225	1.6168
ENSSSCG00000026612	TIMM50	3.90784	6.93592	4.85117	5.55105	-1.43972	-1.49559	-1.46765
ENSSSCG00000017810	TLCD3A	1.01958	0	2.50349	0.128463	7.63779	2.72293	5.18036
ENSSSCG00000037406	TLCD5	0.412648	0.0182769	2.04889	0.391617	3.38912	1.2182	2.30366
ENSSSCG00000012118	TLR8	0.19298	0	0.34509	0	7.07936	7.85694	7.46815
ENSSSCG00000011351	TMA7	157.469	219.652	142.314	258.514	-1.32612	-1.94034	-1.63323
ENSSSCG00000008192	TMEM131	11.8402	2.75105	13.9716	2.28673	1.25932	1.53151	1.39541
ENSSSCG00000009753	TMEM132C	5.88196	0.641733	9.59236	1.01367	2.17801	1.6978	1.93791
ENSSSCG00000008233	TMEM150A	4.34798	1.01788	7.16401	0.679302	1.07574	1.85153	1.46363
ENSSSCG00000026729	TMEM150C	4.12407	0.505097	5.19161	0.599751	2.18053	2.03235	2.10644
ENSSSCG00000040047	TMEM151B	0.727079	0.0294527	1.28758	0.109095	3.89258	2.23908	3.06583
ENSSSCG00000003109	TMEM160	75.0423	84.961	39.8051	94.9383	-1.19587	-2.79745	-1.99666
ENSSSCG00000004201	TMEM200A	1.21545	0.343595	2.46352	0.301021	1.07161	1.45919	1.2654
ENSSSCG00000023636	TMEM222	13.1168	15.8332	20.4076	16.1855	-1.01937	-1.23585	-1.12761
ENSSSCG00000035417	TMEM238	90.2995	203.261	67.373	145.107	-2.01637	-2.18584	-2.1011
ENSSSCG00000023525	TMEM26	0.286898	0.0151444	0.625651	0.0984059	3.59901	1.5317	2.56536
ENSSSCG00000024132	TMEM47	0.672316	0	2.83286	0.1418	8.20479	3.18292	5.69386
ENSSSCG00000003466	TMEM82	0.673057	1.87619	1.40068	2.27175	-2.21527	-2.26062	-2.23795
ENSSSCG00000027928	TMEM9	35.0108	41.3647	30.5196	30.2815	-1.08657	-1.06791	-1.07724
ENSSSCG00000004628	TMOD2	1.73977	0.0656146	1.8996	0.288611	4.10057	1.41528	2.75793
ENSSSCG00000037371	TMPPE	1.47024	0.316526	2.43158	0.396315	1.19663	1.07209	1.13436
ENSSSCG00000027447	TMTC1	2.48417	0.565369	5.49564	0.429944	1.11696	2.12992	1.62344
ENSSSCG00000024065	TMTC2	1.24901	0.0553622	3.71432	0.308344	3.94486	2.46052	3.20269
ENSSSCG00000024626	TNFAIP1	8.24306	2.3152	9.86195	1.57949	1.25807	1.46915	1.36361
ENSSSCG00000023716	TNFAIP6	11.5803	2.57604	43.2554	7.21275	1.41903	1.01353	1.21628
ENSSSCG00000034615	TNFAIP8L1	2.91847	0.761006	3.63756	0.332777	1.32462	2.1441	1.73436
ENSSSCG00000039074	TNFRSF13C	1.26428	0	2.35923	0.275446	8.51318	1.52282	5.018
ENSSSCG00000034087	TNFSF15	2.48503	0.0688082	1.77605	0.143365	4.53025	2.32017	3.42521
ENSSSCG00000022370	TNFSF9	0.516276	0	3.11848	0.147569	6.85874	3.20998	5.03436
ENSSSCG00000025353	TNNT1	0.28634	0.361451	0.437106	0.764915	-1.31907	-1.96681	-1.64294
ENSSSCG00000017470	TNS4	1.08224	12.5697	14.6864	11.4009	-4.15425	-1.03404	-2.59415
ENSSSCG00000023611	TNXB	4.03233	0.940902	7.61308	0.93733	1.47977	1.62206	1.55092
ENSSSCG00000015384	TOMM7	12.4784	32	13.9311	29.8483	-2.20306	-2.17712	-2.19009
ENSSSCG00000036434	TPGS1	6.10618	14.3284	8.80989	8.80399	-2.24648	-1.54238	-1.89443
ENSSSCG00000008297	TPRKB	5.4035	5.71872	8.67912	6.07072	-1.09741	-1.02744	-1.06243
ENSSSCG00000037318	TRABD2B	2.98741	0.234262	5.98187	0.476334	3.14116	2.52156	2.83136
ENSSSCG00000013573	TRAPPC5	95.486	116.462	54.23	138.276	-1.27688	-2.5159	-1.89639
ENSSSCG00000039270	TREM2	2.51655	0.0231294	3.44222	0.235601	6.02607	2.55956	4.29282
ENSSSCG00000000515	TRHDE	0.752788	0.13681	1.14084	0.205047	1.87752	1.29974	1.58863
ENSSSCG00000001235	TRIM15	0.248269	1.12642	1.21876	1.22822	-2.74804	-1.18298	-1.96551
ENSSSCG00000014567	TRIM66	5.7883	0.640397	7.35221	0.474415	2.56054	2.64933	2.60493
ENSSSCG00000014768	TRIM68	4.93636	0.497077	5.87381	0.760773	2.31372	1.77882	2.04627
ENSSSCG00000009180	TRMT10A	2.19952	3.62534	3.41877	2.91193	-1.46836	-1.33845	-1.40341
ENSSSCG00000000007	TRMU	5.18129	6.61316	7.62874	7.19159	-1.09955	-1.48475	-1.29215
ENSSSCG00000018032	TRPV2	0.656502	1.01664	2.33177	3.28642	-1.20114	-1.66673	-1.43393
ENSSSCG00000031531	TSPAN10	0.615589	0.838737	1.3693	1.23334	-1.43001	-1.01244	-1.22122
ENSSSCG00000000734	TSPAN11	9.22684	2.47366	17.9693	1.61508	1.27918	2.0754	1.67729
ENSSSCG00000016620	TSPAN12	75.9984	13.8622	116.065	16.7827	1.70662	1.21937	1.463
ENSSSCG00000004438	TSPYL1	15.1505	2.47315	16.0379	1.64338	2.03929	2.11169	2.07549
ENSSSCG00000036015	TSSC4	20.2363	39.7309	19.5442	40.3501	-1.49885	-2.17252	-1.83568
ENSSSCG00000000133	TST	29.5535	49.1915	28.3184	43.0771	-1.26075	-1.73205	-1.4964
ENSSSCG00000006370	TSTD1	103.282	248.689	90.6743	88.8856	-2.01561	-1.54146	-1.77854
ENSSSCG00000005367	TSTD2	6.41025	1.46832	7.57055	0.545371	1.1086	2.24924	1.67892
ENSSSCG00000004718	TTBK2	0.522293	0.106117	2.09499	0.0101822	1.54234	6.015	3.77867
ENSSSCG00000004813	TTC23	1.3011	0.100002	2.13464	0.236367	2.65654	1.62389	2.14021
ENSSSCG00000009968	TTC28	1.98514	0.00725758	4.15837	0.322497	6.95054	2.14297	4.54675
ENSSSCG00000014581	TUB	0.477039	0.0325877	1.08599	0.211749	3.30597	1.22862	2.2673
ENSSSCG00000013545	TUBB4A	5.36593	9.69452	5.10395	14.0094	-1.60107	-3.0266	-2.31383
ENSSSCG00000004423	TUBE1	0.732741	0.0470636	1.25708	0.0903177	3.15389	2.20817	2.68103
ENSSSCG00000010773	TUBGCP2	13.5795	18.1273	22.7003	19.2076	-1.03602	-1.15839	-1.09721
ENSSSCG00000022251	UABP-2	1.1622	16.6675	0.842715	3.7838	-4.82356	-3.32046	-4.07201
ENSSSCG00000023603	UBALD1	71.8548	81.3107	64.1107	76.1484	-1.19526	-1.79212	-1.49369
ENSSSCG00000023423	UBALD2	61.6596	189.015	124.534	118.281	-2.63292	-1.46959	-2.05126
ENSSSCG00000029226	UBC	48.6809	80.3259	64.5785	156.8	-1.29612	-2.45265	-1.87439
ENSSSCG00000033323	UBE2D1	0.0449038	0.197875	0.125047	0.222157	-3.09172	-2.35037	-2.72104
ENSSSCG00000003334	UBE2J2	24.9526	36.5606	35.7065	31.8528	-1.1703	-1.23456	-1.20243
ENSSSCG00000035825	UBE2QL1	3.60521	0.444208	9.3929	1.0921	2.39227	1.70243	2.04735
ENSSSCG00000001907	UBL7	19.6315	26.5555	22.085	19.7519	-1.00926	-1.0116	-1.01043
ENSSSCG00000011235	UBP1	12.4317	2.61735	16.5548	1.60338	1.63501	2.06595	1.85048
ENSSSCG00000035264	UBQLN2	16.339	3.49632	18.0753	2.72128	1.23317	1.56481	1.39899
ENSSSCG00000033546	UBXN11	0.103481	0.274722	0.311062	0.395406	-2.14505	-1.91175	-2.0284
ENSSSCG00000041835	UFSP1	4.1868	6.25136	4.87821	5.31932	-1.09988	-1.24765	-1.17377
ENSSSCG00000022780	UGCG	8.83103	0.541827	10.1048	0.580569	3.00186	2.57236	2.78711
ENSSSCG00000009502	UGGT2	0.937071	0.149249	2.47842	0.22087	1.80052	2.40618	2.10335
ENSSSCG00000001532	UHRF1BP1	1.43813	0.178351	2.44029	0.257801	2.01366	2.07222	2.04294
ENSSSCG00000026042	ULBP1	1.27784	0.296794	3.67838	0.776417	1.5722	1.11524	1.34372
ENSSSCG00000001821	UNC45A	1.73078	5.99666	2.21634	5.73689	-2.40382	-2.67239	-2.53811
ENSSSCG00000010276	UNC5B	26.1539	2.04396	27.7753	2.25678	2.68626	2.45496	2.57061
ENSSSCG00000021874	UNC5C	0.67413	0.146789	1.31391	0.215743	1.66575	1.47585	1.5708
ENSSSCG00000011117	UPF2	8.3054	21.197	9.73133	34.8635	-2.34196	-3.00657	-2.67426
ENSSSCG00000038370	UQCC3	7.8836	12.6451	10.1417	10.9106	-1.52731	-1.18446	-1.35588
ENSSSCG00000013875	USE1	1.93455	3.08881	2.51327	2.7074	-1.2938	-1.50611	-1.39996
ENSSSCG00000006371	USF1	26.966	47.4495	28.6184	45.0217	-1.38874	-1.82639	-1.60757
ENSSSCG00000015120	USP2	2.95331	6.40497	4.03846	9.03423	-1.96206	-2.24021	-2.10114
ENSSSCG00000008382	USP34	4.53458	1.19924	7.23126	0.84643	1.17046	1.52391	1.34718
ENSSSCG00000000869	UTP20	2.84911	0.61149	2.13461	0.428698	1.64533	1.14212	1.39373
ENSSSCG00000006746	VANGL1	2.86075	0.159708	5.09573	0.120796	3.12222	3.8306	3.47641
ENSSSCG00000015589	VASH2	0.368432	0.00699381	0.557019	0.0889449	4.74867	1.56116	3.15491
ENSSSCG00000025561	VASN	13.0266	2.73466	19.1208	3.01387	1.63206	1.26557	1.44882
ENSSSCG00000013553	VAV1	3.2787	0.221693	3.68822	0.51544	3.30354	1.66399	2.48377
ENSSSCG00000005743	VAV2	8.45164	1.8243	26.2618	4.82274	1.59183	1.04535	1.31859
ENSSSCG00000023187	VAV3	4.81232	1.13318	6.61786	0.850325	1.51166	1.7863	1.64898
ENSSSCG00000006862	VCAM1	8.09235	0.932565	18.6144	0.55342	2.49478	3.66778	3.08128
ENSSSCG00000014136	VCAN	21.9644	1.19756	31.4167	1.26879	3.58436	3.32833	3.45634
ENSSSCG00000030581	VGLL4	10.6052	3.53543	15.1644	1.25532	1.01086	2.4207	1.71578
ENSSSCG00000016196	VIL1	0.128186	2.55194	0.333851	0.532995	-4.81038	-1.79247	-3.30143
ENSSSCG00000011280	VIPR1	0.335725	0.0551271	1.08749	0.20507	1.60467	1.23857	1.42162
ENSSSCG00000017915	VMO1	0.159887	1.58771	1.44979	3.09124	-4.28107	-2.25613	-3.2686
ENSSSCG00000005904	VPS28	13.2086	20.5678	19.1192	19.1896	-1.25817	-1.40468	-1.33143
ENSSSCG00000035170	VSIG4	15.088	0.451272	22.6824	1.34297	4.067	2.9106	3.4888
ENSSSCG00000003577	WASF2	21.032	5.30297	27.6562	3.4487	1.37519	1.70178	1.53849
ENSSSCG00000009230	WDFY3	8.70283	2.67175	13.1749	2.10114	1.09119	1.34689	1.21904
ENSSSCG00000045502	WDFY4	2.24035	0.217717	1.3005	0.287673	2.51184	1.09493	1.80338
ENSSSCG00000023759	WDR13	19.6702	30.3343	30.6759	29.1472	-1.24416	-1.32562	-1.28489
ENSSSCG00000013423	WDR18	7.77739	12.5131	7.80132	9.78811	-1.30523	-1.72641	-1.51582
ENSSSCG00000023078	WDR4	5.07566	12.7282	9.43791	13.1873	-2.17102	-1.56126	-1.86614
ENSSSCG00000001504	WDR46	0.178701	0.366108	0.300315	0.314255	-1.64514	-1.45823	-1.55168
ENSSSCG00000008353	WDR92	4.33117	0.708239	3.04803	0.439725	1.86298	1.22142	1.5422
ENSSSCG00000017557	WFIKKN2	0.990204	0.0352073	1.5128	0.0675648	4.00381	2.89196	3.44789
ENSSSCG00000017479	WIPF2	12.3071	3.3212	15.6734	2.12453	1.1414	1.31232	1.22686
ENSSSCG00000000753	WNK1	11.815	2.41219	14.938	1.93802	1.44585	1.86664	1.65624
ENSSSCG00000016617	WNT16	1.56805	0.236493	5.31493	0.417102	2.19275	2.53992	2.36633
ENSSSCG00000016628	WNT2	7.6909	0.204411	6.85237	0.686242	4.60773	1.91911	3.26342
ENSSSCG00000006780	WNT2B	1.36001	0.382638	3.20482	0.419999	1.20813	1.53058	1.36935
ENSSSCG00000003521	WNT4	17.0904	28.5572	16.6091	21.2015	-1.31397	-1.52467	-1.41932
ENSSSCG00000035859	WNT5A	5.50898	1.15367	20.0221	3.03101	1.50683	1.15312	1.32998
ENSSSCG00000017949	WRAP53	3.44064	4.62312	5.00583	4.0134	-1.04513	-1.0803	-1.06272
ENSSSCG00000013582	XAB2	21.7298	22.7962	23.4783	25.9472	-1.08595	-1.68806	-1.387
ENSSSCG00000036036	XG	1.76715	0.164177	4.84952	0.0380998	2.8734	5.76577	4.31958
ENSSSCG00000012651	XPNPEP2	0.402257	0.0321642	1.09611	0.131774	2.59058	1.50708	2.04883
ENSSSCG00000000466	XPOT	0.451574	0.56196	0.711345	0.576961	-1.06206	-1.26699	-1.16452
ENSSSCG00000007872	XYLT1	0.839009	0.103909	1.9987	0.251525	2.43189	1.81538	2.12364
ENSSSCG00000017938	YBX2	0.532736	5.28659	1.71596	1.5961	-3.91792	-1.29178	-2.60485
ENSSSCG00000013499	YJU2	3.40542	4.12865	3.30172	4.96114	-1.12339	-1.66606	-1.39472
ENSSSCG00000014211	YTHDC2	2.20688	0.302862	4.44737	0.680856	2.01639	1.6272	1.82179
ENSSSCG00000035313	ZBED4	7.9748	1.51491	8.9883	0.595141	1.78241	2.61213	2.19727
ENSSSCG00000007508	ZBP1	1.76734	0.577614	2.64309	0.578644	1.03759	1.01708	1.02733
ENSSSCG00000012608	ZBTB33	4.3081	0.707489	6.55744	0.501668	1.5865	2.16098	1.87374
ENSSSCG00000037617	ZBTB39	4.42232	0.270386	4.4086	0.526258	3.44283	1.88911	2.66597
ENSSSCG00000026276	ZBTB40	3.98216	0.728951	6.41587	0.638094	1.69999	1.75796	1.72897
ENSSSCG00000035664	ZBTB45	0.848967	0.971639	1.67958	1.67824	-1.18353	-1.1638	-1.17367
ENSSSCG00000003383	ZBTB48	2.32862	3.64622	4.32791	4.57289	-1.26573	-1.47848	-1.37211
ENSSSCG00000002656	ZCCHC14	2.11972	0.534704	4.61803	0.215395	1.45959	3.29103	2.37531
ENSSSCG00000028581	ZCCHC4	0.92057	0.131645	0.690197	0.0829756	1.77832	1.50107	1.63969
ENSSSCG00000003561	ZDHHC18	28.9646	33.4223	25.3317	37.402	-1.19699	-1.72795	-1.46247
ENSSSCG00000011025	ZEB1	6.1718	0.847189	19.6764	1.13984	1.8461	2.56442	2.20526
ENSSSCG00000021343	ZEB2	3.53637	0.650731	10.1849	0.814275	1.42434	2.10021	1.76227
ENSSSCG00000024780	ZFAND1	1.20222	2.17835	3.77865	2.70208	-1.87163	-1.05948	-1.46555
ENSSSCG00000028056	ZFP36	321.577	80.9991	398.212	63.2375	1.36974	1.25512	1.31243
ENSSSCG00000012768	ZFP92	2.16098	0.111911	6.02917	0.266433	3.25087	3.32258	3.28673
ENSSSCG00000013007	ZFPL1	5.61136	5.70525	5.77004	5.34956	-1.01402	-1.05623	-1.03512
ENSSSCG00000001201	ZKSCAN8	0.921612	0.287996	1.80372	0.213351	1.0634	1.7751	1.41925
ENSSSCG00000004725	ZNF106	3.33859	0.685984	4.81778	0.56419	1.53391	1.52274	1.52832
ENSSSCG00000011858	ZNF148	4.73583	0.631136	7.40899	0.906895	2.29153	1.72715	2.00934
ENSSSCG00000029375	ZNF205	5.51104	7.36001	8.95697	8.96484	-1.16514	-1.57143	-1.36828
ENSSSCG00000007963	ZNF263	4.06801	6.32373	5.34555	7.38185	-1.24821	-1.7665	-1.50735
ENSSSCG00000033879	ZNF280B	0.734136	0	1.86307	0.119278	6.93609	2.76301	4.84955
ENSSSCG00000010911	ZNF281	6.75193	0.827786	9.28011	0.806889	2.41273	2.22015	2.31644
ENSSSCG00000034301	ZNF304	1.30171	0.270304	1.69548	0.30483	1.27517	1.30806	1.29161
ENSSSCG00000023378	ZNF316	10.1019	0.78923	8.03514	1.08463	2.82978	1.80861	2.3192
ENSSSCG00000001667	ZNF318	6.31414	0.991343	5.04453	0.546992	2.05084	1.80442	1.92763
ENSSSCG00000016976	ZNF366	1.71054	0.161061	6.25588	1.29414	2.41143	1.10687	1.75915
ENSSSCG00000028051	ZNF385C	0.536134	1.55049	0.309986	0.542745	-2.1465	-2.19588	-2.17119
ENSSSCG00000036665	ZNF394	1.2133	5.23323	4.46661	7.31412	-2.72464	-2.10987	-2.41725
ENSSSCG00000039052	ZNF397	0.57375	0.0120708	0.95905	0.158058	4.45692	1.42936	2.94314
ENSSSCG00000039997	ZNF41	0.901939	1.65981	1.88016	1.64485	-1.62564	-1.37621	-1.50093
ENSSSCG00000002838	ZNF423	0.677078	0.0416107	0.955744	0.0262271	2.99428	3.62762	3.31095
ENSSSCG00000010774	ZNF511	8.49472	9.39272	12.2918	9.43327	-1.16133	-1.16166	-1.16149
ENSSSCG00000004859	ZNF516	1.23102	0.234543	2.99914	0.08294	1.86143	4.03701	2.94922
ENSSSCG00000029170	ZNF566	0.542925	0.722222	0.550543	0.957381	-1.02686	-2.18911	-1.60798
ENSSSCG00000025138	ZNF579	5.48363	8.79627	9.10747	9.32398	-1.25506	-1.20657	-1.23081
ENSSSCG00000011292	ZNF662	0.273684	0	0.813858	0.149255	7.38543	1.14142	4.26343
ENSSSCG00000030672	ZNF692	4.27152	5.90104	6.85168	5.1253	-1.48202	-1.12451	-1.30327
ENSSSCG00000006718	ZNF697	2.71677	0.429598	4.3955	0.663025	2.03998	1.42412	1.73205
ENSSSCG00000015450	ZNF786	1.60111	0.418758	2.06557	0.199764	1.32007	2.06401	1.69204
ENSSSCG00000007618	ZNF789	3.17193	3.55907	2.89077	3.76241	-1.15602	-1.5452	-1.35061
ENSSSCG00000040038	ZNF8	3.9552	0.266962	5.00019	0.101845	3.2546	4.18547	3.72003
ENSSSCG00000009037	ZNF827	0.0867167	0.740418	0.409929	0.374773	-3.65382	-1.04178	-2.3478
ENSSSCG00000037890	ZNF853	2.93489	0.527266	5.61785	0.363376	1.48165	2.77657	2.12911
ENSSSCG00000009971	ZNRF3	4.13538	0.789358	4.01342	0.8299	1.39816	1.10753	1.25284
ENSSSCG00000003921	ZSWIM5	0.462385	0.0848987	1.97915	0.230767	1.4178	1.55341	1.48561
ENSSSCG00000032049	ZZEF1	8.08829	1.19542	8.12241	1.07009	1.74085	1.37985	1.56035
