# Supplementary material for: Comprehensive Analysis of Placental DNA Methylation Changes and Fetal Birth Weight in Pigs
Source: Int J Mol Sci. 2024 Jul 13;25(14):7702. doi: 10.3390/ijms25147702 (PMC11276634; doi:10.3390/ijms25147702)
Supplement: Supplementary file 1 [file ijms-25-07702-s001.zip › Supplemental Table/Supplementary Table S4.GO and KEGG enrichment analysis of the DEGs.xlsx]

## Sheet: GO
Additional file 3: Table S3. GO and KEGG enrichment analysis of the DEGs
Term	Ontology	ID	Description	GeneRatio	BgRatio	pvalue	p.adjust	qvalue	geneID	Count
GO:0005198	MF	GO:0005198	structural molecule activity	32/565	230/6948	0.00174398	0.0452517	0.0422227	TUBE1/SCARA3/MEGF9/FBN1/DCN/COPG2/COPB2/COL5A3/COL5A2/COL5A1/COL3A1/CLTC/CAPN3/TUBB4A/RPS8/RPS6/RPS21/RPS20/RPS15/RPS11/RPLP2/RPL8/RPL38/RPL35/RPL10A/MRPS9/MRPL52/MRPL28/MRPL27/MRPL24/MRPL20/MRPL17	32
GO:0016651	MF	GO:0016651	oxidoreductase activity, acting on NAD(P)H	10/565	42/6948	0.00157977	0.0432682	0.040372	KMO/GP91-PHOX/NDUFA10/ND6/ND5/ND4L/ND4/ND3/ND2/ND1	10
GO:0005109	MF	GO:0005109	frizzled binding	6/565	16/6948	0.00111063	0.0322082	0.0300523	WNT5A/WNT2B/WNT2/WNT16/SFRP1/WNT4	6
GO:0017016	MF	GO:0017016	Ras GTPase binding	17/565	92/6948	0.00103378	0.0318532	0.029721	TNFAIP1/SIKE1/RGL1/RASGRP4/PREX2/PARD6G/DENND2A/CYRIA/ARHGEF12/ADRB1/SYTL1/OPTN/MLPH/GDI2/CDC42SE2/ARHGEF16/ANXA9	17
GO:0005088	MF	GO:0005088	Ras guanyl-nucleotide exchange factor activity	7/565	21/6948	0.000959105	0.0315226	0.0294125	RGL1/RASGRP4/PREX2/DENND2A/ARHGEF12/ADRB1/ARHGEF16	7
GO:0005539	MF	GO:0005539	glycosaminoglycan binding	12/565	53/6948	0.000895228	0.0315226	0.0294125	VCAN/THBS1/SFRP1/PTN/PRNP/POSTN/HAPLN3/HAPLN1/FBN1/ADAMTS15/ADA2/LRPAP1	12
GO:0044877	MF	GO:0044877	protein-containing complex binding	42/565	314/6948	0.000804295	0.0305014	0.0284597	WIPF2/THBS1/STRN/SPARC/RIPK3/PTN/PRNP/LUM/LOX/KDR/ITGB3/ITGB2/ITGB1/ITGAV/IGF1R/HMGN2/HELB/FAP/ESM1/DCN/CTSB/COL3A1/ADAM9/ACVR2B/ZFAND1/WRAP53/VPS28/VIL1/RRAS/RPS21/RAB38/PSMG4/PSMG3/PRPF31/PQBP1/PARK7/MYH7/ISG15/HIP1R/CNN1/ATP5IF1/AGER	42
GO:0031267	MF	GO:0031267	small GTPase binding	18/565	96/6948	0.000620071	0.0254746	0.0237694	TNFAIP1/SIKE1/RGL1/RASGRP4/PREX2/PARD6G/DENND2A/CYRIA/ARHGEF12/ADRB1/ABCA1/SYTL1/OPTN/MLPH/GDI2/CDC42SE2/ARHGEF16/ANXA9	18
GO:0019838	MF	GO:0019838	growth factor binding	11/565	44/6948	0.000598441	0.0254746	0.0237694	VASN/THBS1/TGFB3/NRP1/KDR/ITGAV/IGFBP7/IGF1R/ESM1/COL3A1/ACVR2B	11
GO:0016655	MF	GO:0016655	oxidoreductase activity, acting on NAD(P)H, quinone or similar compound as acceptor	8/565	24/6948	0.000414449	0.0204323	0.0190647	NDUFA10/ND6/ND5/ND4L/ND4/ND3/ND2/ND1	8
GO:0003954	MF	GO:0003954	NADH dehydrogenase activity	8/565	22/6948	0.000208517	0.0114221	0.0106576	NDUFA10/ND6/ND5/ND4L/ND4/ND3/ND2/ND1	8
GO:0008137	MF	GO:0008137	NADH dehydrogenase (ubiquinone) activity	8/565	21/6948	0.000142757	0.0087974	0.00820853	NDUFA10/ND6/ND5/ND4L/ND4/ND3/ND2/ND1	8
GO:0050136	MF	GO:0050136	NADH dehydrogenase (quinone) activity	8/565	21/6948	0.000142757	0.0087974	0.00820853	NDUFA10/ND6/ND5/ND4L/ND4/ND3/ND2/ND1	8
GO:0005178	MF	GO:0005178	integrin binding	12/565	38/6948	2.81e-05	0.00231029	0.00215564	THBS1/PTN/KDR/ITGB3/ITGB2/ITGB1/ITGAV/FAP/ESM1/COL3A1/ADAM9/ISG15	12
GO:0005201	MF	GO:0005201	extracellular matrix structural constituent	8/565	17/6948	2.29e-05	0.00225445	0.00210355	SCARA3/MEGF9/FBN1/DCN/COL5A3/COL5A2/COL5A1/COL3A1	8
GO:0051020	MF	GO:0051020	GTPase binding	26/565	128/6948	9.47e-06	0.00116729	0.00108916	VAV2/TNFAIP1/TIAM2/SIKE1/RGL1/RASGRP4/PSD3/PREX2/PARD6G/DOCK10/DENND2A/CYTH4/CYRIA/ARHGEF18/ARHGEF12/ADRB1/ABCA1/SYTL1/RGL2/OPTN/MLPH/LAMTOR2/GDI2/CDC42SE2/ARHGEF16/ANXA9	26
GO:0005085	MF	GO:0005085	guanyl-nucleotide exchange factor activity	15/565	51/6948	7.55e-06	0.00116729	0.00108916	VAV2/TIAM2/RGL1/RASGRP4/PSD3/PREX2/DOCK10/DENND2A/CYTH4/ARHGEF18/ARHGEF12/ADRB1/RGL2/LAMTOR2/ARHGEF16	15
GO:0050839	MF	GO:0050839	cell adhesion molecule binding	18/565	65/6948	2.45e-06	0.000604372	0.000563917	THBS1/PTN/POSTN/KDR/ITGB3/ITGB2/ITGB1/ITGAV/FAP/ESM1/CTNNB1/CPE/COL3A1/CDH5/CDH11/BMPR2/ADAM9/ISG15	18
GO:0005518	MF	GO:0005518	collagen binding	9/565	17/6948	1.96e-06	0.000604372	0.000563917	THBS1/SPARC/LUM/LOX/ITGB1/ITGAV/DCN/CTSB/ADAM9	9
GO:0045121	CC	GO:0045121	membrane raft	15/558	85/7116	0.00225461	0.0499994	0.0462091	RAP2B/PRNP/PRKAR2A/PIKFYVE/KDR/GPM6B/CTNNB1/CBL/CAVIN2/CAV1/BMPR2/AKAP5/ABCA1/SGCA/LAMTOR2	15
GO:0098857	CC	GO:0098857	membrane microdomain	15/558	85/7116	0.00225461	0.0499994	0.0462091	RAP2B/PRNP/PRKAR2A/PIKFYVE/KDR/GPM6B/CTNNB1/CBL/CAVIN2/CAV1/BMPR2/AKAP5/ABCA1/SGCA/LAMTOR2	15
GO:0098796	CC	GO:0098796	membrane protein complex	51/558	433/7116	0.0018864	0.0474115	0.0438174	SSTR1/PORCN/PIK3CG/NCF2/ITGB3/ITGB2/ITGB1/ITGAV/ITGA4/IGF1R/IGF1/GP91-PHOX/EMC4/DLG3/CTNNB1/COPG2/COPB2/CLTC/CDH5/CDH11/CBL/C7/ACVR2B/VPS28/TOMM7/SGCA/ROMO1/NDUFS5/NDUFA11/NDUFA10/ND5/ND4L/ND4/ND3/ND2/ND1/LIN7B/LAMTOR2/KCNMB1/DPM2/CYTB/COX3/COX2/COX1/CHMP1A/CD247/CATSPER1/ATP8/ATP6V1G3/ATP6V1F/ATP6	51
GO:0044391	CC	GO:0044391	ribosomal subunit	17/558	99/7116	0.00161083	0.0433774	0.0400891	RPS8/RPS6/RPS21/RPS20/RPS15/RPS11/RPL8/RPL38/RPL35/RPL10A/MRPS9/MRPS26/MRPL52/MRPL27/MRPL24/MRPL20/MRPL17	17
GO:0008305	CC	GO:0008305	integrin complex	5/558	12/7116	0.00144891	0.0420184	0.0388332	ITGB3/ITGB2/ITGB1/ITGAV/ITGA4	5
GO:0005746	CC	GO:0005746	mitochondrial respirasome	11/558	49/7116	0.001165	0.0366004	0.0338259	NDUFS5/NDUFA11/NDUFA10/ND5/ND4L/ND4/ND3/ND2/ND1/CYTB/COX1	11
GO:0098800	CC	GO:0098800	inner mitochondrial membrane protein complex	14/558	69/7116	0.000770713	0.0264144	0.0244121	ROMO1/NDUFS5/NDUFA11/NDUFA10/ND5/ND4L/ND4/ND3/ND2/ND1/CYTB/COX1/ATP8/ATP6	14
GO:0005747	CC	GO:0005747	mitochondrial respiratory chain complex I	9/558	31/7116	0.000441376	0.0166399	0.0153785	NDUFS5/NDUFA11/NDUFA10/ND5/ND4L/ND4/ND3/ND2/ND1	9
GO:0030964	CC	GO:0030964	NADH dehydrogenase complex	9/558	31/7116	0.000441376	0.0166399	0.0153785	NDUFS5/NDUFA11/NDUFA10/ND5/ND4L/ND4/ND3/ND2/ND1	9
GO:0045271	CC	GO:0045271	respiratory chain complex I	9/558	31/7116	0.000441376	0.0166399	0.0153785	NDUFS5/NDUFA11/NDUFA10/ND5/ND4L/ND4/ND3/ND2/ND1	9
GO:0070469	CC	GO:0070469	respirasome	14/558	62/7116	0.000241596	0.0130117	0.0120253	NDUFS5/NDUFA11/NDUFA10/ND6/ND5/ND4L/ND4/ND3/ND2/ND1/CYTB/COX3/COX2/COX1	14
GO:0098803	CC	GO:0098803	respiratory chain complex	13/558	52/7116	0.000134712	0.0084644	0.00782275	NDUFS5/NDUFA11/NDUFA10/ND5/ND4L/ND4/ND3/ND2/ND1/CYTB/COX3/COX2/COX1	13
GO:0098798	CC	GO:0098798	mitochondrial protein complex	23/558	118/7116	3.47e-05	0.00261769	0.00241925	POLG/TOMM7/ROMO1/NDUFS5/NDUFA11/NDUFA10/ND5/ND4L/ND4/ND3/ND2/ND1/MRPS9/MRPS26/MRPL52/MRPL27/MRPL24/MRPL20/MRPL17/CYTB/COX1/ATP8/ATP6	23
GO:1990204	CC	GO:1990204	oxidoreductase complex	15/558	59/7116	3.36e-05	0.00261769	0.00241925	P4HA1/NCF2/GP91-PHOX/DLST/NDUFS5/NDUFA11/NDUFA10/ND5/ND4L/ND4/ND3/ND2/ND1/CYTB/COX1	15
GO:0005581	CC	GO:0005581	collagen trimer	14/558	32/7116	3.55e-08	4.46e-06	4.13e-06	SCARA3/P4HA1/LUM/LOX/COLEC11/COL5A3/COL5A2/COL5A1/COL3A1/COL14A1/C1QTNF6/C1QC/C1QB/C1QA	14
GO:0062023	CC	GO:0062023	collagen-containing extracellular matrix	19/558	56/7116	1.98e-08	3.73e-06	3.44e-06	WNT2/TNXB/THBS1/TGFB3/SPARC/SFRP1/POSTN/MEGF9/LUM/GPC4/FMOD/FBLN1/COL5A2/COL3A1/COL14A1/ANGPTL6/ANGPTL2/ANGPT2/ADAMTS15	19
GO:0031012	CC	GO:0031012	extracellular matrix	30/558	120/7116	6.5e-09	2.45e-06	2.26e-06	WNT5A/WNT2/VASN/TNXB/THBS1/TGFB3/SPARC/SFRP1/SCARA3/POSTN/MMP9/MMP2/MMP19/MFAP2/MEGF9/LUM/LOX/HAPLN1/GPC4/FMOD/FBN1/FBLN1/COL5A2/COL3A1/COL14A1/CHAD/ANGPTL6/ANGPTL2/ANGPT2/ADAMTS15	30
GO:0016477	BP	GO:0016477	cell migration	63/546	399/6291	1.28e-06	0.00200157	0.00186028	WNT5A/TNFAIP1/THBS1/TBX5/TBX20/SYDE1/SRF/SPRY2/SP1/SLK/SFRP1/SEMA3G/SELL/RIPK3/RAP2B/PTN/PRR5L/PLAT/PLA2G7/PIK3CG/PHACTR1/PEAK1/NRP1/NR4A2/NR2F2/NFATC2/MEGF9/LOX/KDR/ITGB3/ITGB2/ITGB1/ITGAV/IGF1R/GPR173/GPC4/FAP/EFS/EDNRB/CX3CR1/CTNNB1/COL3A1/CMKLR1/CCR5/CAMK2A/C5AR2/C5AR1/BMPR2/ANGPT2/ADAM9/ACKR2/S100A11/RRAS/RHOD/MIIP/MIF/LAMTOR2/GATA3/ELMO3/DPEP1/CCL5/ARHGEF16/AGER	63
GO:0040011	BP	GO:0040011	locomotion	74/546	496/6291	1.33e-06	0.00200157	0.00186028	WNT5A/UNC5B/TNFAIP1/THBS1/TBX5/TBX20/SYDE1/SRF/SPRY2/SP1/SLK/SFRP1/SEMA3G/SELL/RIPK3/RAP2B/PTN/PTAFR/PRR5L/PLD1/PLAT/PLA2G7/PIK3CG/PHACTR1/PEAK1/PDGFRA/NRP1/NR4A2/NR2F2/NFATC2/MEGF9/LOX/KDR/ITGB3/ITGB2/ITGB1/ITGAV/IGF1R/GPR173/GPC4/FAP/EGR2/EFS/EDNRB/DPYSL5/DPYSL2/CX3CR1/CTNNB1/COL3A1/CMKLR1/CCR5/CCDC39/CAMK2A/C5AR2/C5AR1/BMPR2/ANGPT2/ADAM9/ACKR2/S100A11/RRAS/RHOD/NFIB/MIIP/MIF/LAMTOR2/GATA3/ELMO…	74
GO:0048870	BP	GO:0048870	cell motility	67/546	446/6291	3.51e-06	0.00264016	0.00245379	WNT5A/TNFAIP1/THBS1/TBX5/TBX20/SYDE1/SRF/SPRY2/SP1/SLK/SFRP1/SEMA3G/SELL/RIPK3/RAP2B/PTN/PRR5L/PLD1/PLAT/PLA2G7/PIK3CG/PHACTR1/PEAK1/NRP1/NR4A2/NR2F2/NFATC2/MEGF9/LOX/KDR/ITGB3/ITGB2/ITGB1/ITGAV/IGF1R/GPR173/GPC4/FAP/EFS/EDNRB/CX3CR1/CTNNB1/COL3A1/CMKLR1/CCR5/CCDC39/CAMK2A/C5AR2/C5AR1/BMPR2/ANGPT2/ADAM9/ACKR2/S100A11/RRAS/RHOD/MIIP/MIF/LAMTOR2/GATA3/ELMO3/DPEP1/DPCD/CCL5/CATSPER1/ARHGEF16/AGER	67
GO:0051674	BP	GO:0051674	localization of cell	67/546	446/6291	3.51e-06	0.00264016	0.00245379	WNT5A/TNFAIP1/THBS1/TBX5/TBX20/SYDE1/SRF/SPRY2/SP1/SLK/SFRP1/SEMA3G/SELL/RIPK3/RAP2B/PTN/PRR5L/PLD1/PLAT/PLA2G7/PIK3CG/PHACTR1/PEAK1/NRP1/NR4A2/NR2F2/NFATC2/MEGF9/LOX/KDR/ITGB3/ITGB2/ITGB1/ITGAV/IGF1R/GPR173/GPC4/FAP/EFS/EDNRB/CX3CR1/CTNNB1/COL3A1/CMKLR1/CCR5/CCDC39/CAMK2A/C5AR2/C5AR1/BMPR2/ANGPT2/ADAM9/ACKR2/S100A11/RRAS/RHOD/MIIP/MIF/LAMTOR2/GATA3/ELMO3/DPEP1/DPCD/CCL5/CATSPER1/ARHGEF16/AGER	67
GO:0007160	BP	GO:0007160	cell-matrix adhesion	15/546	48/6291	7.23e-06	0.00434524	0.00403851	THBS1/SRF/SLK/PEAK1/KDR/ITGB3/ITGB2/ITGB1/ITGAV/GPM6B/CTNNB1/COL3A1/ADAM9/RRAS/RHOD	15
GO:0007229	BP	GO:0007229	integrin-mediated signaling pathway	13/546	38/6291	9.74e-06	0.00488311	0.00453841	PTN/ITGB3/ITGB2/ITGB1/ITGAV/ITGA4/COL3A1/ADAMTS20/ADAMTS15/ADAM9/ADAM17/ISG15/ILKAP	13
GO:0040036	BP	GO:0040036	regulation of fibroblast growth factor receptor signaling pathway	7/546	12/6291	1.92e-05	0.00825562	0.00767286	WNT5A/THBS1/SPRY2/CTNNB1/CREB3L1/APLN/GATA3	7
GO:0030334	BP	GO:0030334	regulation of cell migration	39/546	228/6291	2.42e-05	0.00910674	0.0084639	WNT5A/THBS1/TBX5/SYDE1/SPRY2/SP1/SLK/SFRP1/SEMA3G/RIPK3/RAP2B/PTN/PRR5L/PLA2G7/PHACTR1/NR2F2/KDR/ITGB3/ITGB1/ITGAV/IGF1R/GPR173/COL3A1/CMKLR1/CAMK2A/C5AR2/C5AR1/BMPR2/ANGPT2/ADAM9/S100A11/RRAS/RHOD/MIIP/MIF/GATA3/DPEP1/CCL5/AGER	39
GO:0007155	BP	GO:0007155	cell adhesion	52/546	345/6291	4.31e-05	0.0119795	0.0111339	ZNF397/WNT5A/VSIG4/VCAN/VCAM1/TNFSF9/THBS2/THBS1/SRF/SLK/SLITRK2/SIGLEC1/SELL/RAP2B/PRNP/POSTN/PEAK1/PCDH7/MXRA8/MEGF9/MDGA1/KIRREL1/KDR/ITGB3/ITGB2/ITGB1/ITGAV/ITGA4/IRF1/HAPLN3/HAPLN1/GPM6B/GPC4/DLG3/CX3CR1/CTNNB1/COL3A1/CDH6/CDH5/CDH11/CAV1/BMP5/ANGPT2/ADAM9/RRAS/RHOD/NFAT5/GATA3/CD2/CCL5/ANXA9/AGER	52
GO:0001568	BP	GO:0001568	blood vessel development	35/546	201/6291	4.34e-05	0.0119795	0.0111339	WNT5A/WNT2/VASH2/TSPAN12/THBS2/THBS1/TBX3/TBX20/SRF/SPRY2/SP1/SERPINF1/PIK3CG/NRP1/NR2F2/LOX/KDR/JUNB/ITGAV/ESM1/CX3CR1/CTNNB1/CREB3L1/COL3A1/CHI3L1/CDH5/C5AR1/BMPR2/ASB4/APLN/ANGPTL2/ANGPT2/ACVR2B/STRA6/RRAS	35
GO:0001944	BP	GO:0001944	vasculature development	36/546	210/6291	4.76e-05	0.0119795	0.0111339	WNT5A/WNT2/VASH2/TSPAN12/THBS2/THBS1/TBX3/TBX20/SRF/SPRY2/SP1/SERPINF1/PIK3CG/NRP1/NR2F2/NFATC2/LOX/KDR/JUNB/ITGAV/ESM1/CX3CR1/CTNNB1/CREB3L1/COL3A1/CHI3L1/CDH5/C5AR1/BMPR2/ASB4/APLN/ANGPTL2/ANGPT2/ACVR2B/STRA6/RRAS	36
GO:0072359	BP	GO:0072359	circulatory system development	46/546	294/6291	4.78e-05	0.0119795	0.0111339	WNT5A/WNT2/WNT16/VASH2/TSPAN12/THBS2/THBS1/TBX5/TBX3/TBX20/SRF/SPRY2/SP1/SERPINF1/PIK3CG/NRP1/NR2F2/NFATC2/LOX/KDR/JUNB/ITGAV/HEYL/GATA4/ESM1/EPOR/CX3CR1/CTNNB1/CREB3L1/CPE/COL3A1/CHI3L1/CDH5/CCDC39/C5AR1/BMPR2/BMP5/ASB4/APLN/ANGPTL2/ANGPT2/ACVR2B/STRA6/SMG9/RRAS/GATA3	46
GO:0022610	BP	GO:0022610	biological adhesion	52/546	349/6291	5.91e-05	0.0136663	0.0127016	ZNF397/WNT5A/VSIG4/VCAN/VCAM1/TNFSF9/THBS2/THBS1/SRF/SLK/SLITRK2/SIGLEC1/SELL/RAP2B/PRNP/POSTN/PEAK1/PCDH7/MXRA8/MEGF9/MDGA1/KIRREL1/KDR/ITGB3/ITGB2/ITGB1/ITGAV/ITGA4/IRF1/HAPLN3/HAPLN1/GPM6B/GPC4/DLG3/CX3CR1/CTNNB1/COL3A1/CDH6/CDH5/CDH11/CAV1/BMP5/ANGPT2/ADAM9/RRAS/RHOD/NFAT5/GATA3/CD2/CCL5/ANXA9/AGER	52
GO:0044344	BP	GO:0044344	cellular response to fibroblast growth factor stimulus	11/546	34/6291	8.55e-05	0.0171389	0.015929	ZFP36/WNT5A/THBS1/SPRY2/SFRP1/RAB14/CTNNB1/CREB3L1/APLN/GATA3/CCL5	11
GO:0071774	BP	GO:0071774	response to fibroblast growth factor	11/546	34/6291	8.55e-05	0.0171389	0.015929	ZFP36/WNT5A/THBS1/SPRY2/SFRP1/RAB14/CTNNB1/CREB3L1/APLN/GATA3/CCL5	11
GO:0030199	BP	GO:0030199	collagen fibril organization	7/546	15/6291	0.00012378	0.0220779	0.0205194	TNXB/P4HA1/LUM/LOX/FMOD/COL5A2/COL3A1	7
GO:2000145	BP	GO:2000145	regulation of cell motility	39/546	245/6291	0.000124817	0.0220779	0.0205194	WNT5A/THBS1/TBX5/SYDE1/SPRY2/SP1/SLK/SFRP1/SEMA3G/RIPK3/RAP2B/PTN/PRR5L/PLA2G7/PHACTR1/NR2F2/KDR/ITGB3/ITGB1/ITGAV/IGF1R/GPR173/COL3A1/CMKLR1/CAMK2A/C5AR2/C5AR1/BMPR2/ANGPT2/ADAM9/S100A11/RRAS/RHOD/MIIP/MIF/GATA3/DPEP1/CCL5/AGER	39
GO:0006935	BP	GO:0006935	chemotaxis	31/546	182/6291	0.000179849	0.0300447	0.0279239	WNT5A/UNC5B/THBS1/SEMA3G/PTN/PTAFR/PLA2G7/PIK3CG/PDGFRA/NRP1/LOX/KDR/ITGAV/EGR2/EDNRB/DPYSL5/DPYSL2/CX3CR1/CMKLR1/CCR5/C5AR2/C5AR1/BMPR2/ANGPT2/ACKR2/NFIB/MIF/DPEP1/CCL5/ARHGEF16/AGER	31
GO:0042330	BP	GO:0042330	taxis	31/546	183/6291	0.000199231	0.0305468	0.0283905	WNT5A/UNC5B/THBS1/SEMA3G/PTN/PTAFR/PLA2G7/PIK3CG/PDGFRA/NRP1/LOX/KDR/ITGAV/EGR2/EDNRB/DPYSL5/DPYSL2/CX3CR1/CMKLR1/CCR5/C5AR2/C5AR1/BMPR2/ANGPT2/ACKR2/NFIB/MIF/DPEP1/CCL5/ARHGEF16/AGER	31
GO:0035239	BP	GO:0035239	tube morphogenesis	40/546	261/6291	0.000235814	0.0305468	0.0283905	WNT5A/WNT2B/WNT2/VASH2/TSPAN12/THBS2/THBS1/TBX3/TBX20/SRF/SPRY2/SP1/SFRP1/SERPINF1/PIK3CG/NRP1/NR2F2/LOX/KDR/JUNB/ITGAV/ESM1/CX3CR1/CTNNB1/CREB3L1/COL3A1/CHI3L1/CCDC39/C5AR1/BMPR2/BMP5/ASB4/ANGPTL2/ANGPT2/AGTR2/ACVR2B/STRA6/RRAS/NFIB/GATA3	40
GO:0030324	BP	GO:0030324	lung development	15/546	63/6291	0.000236877	0.0305468	0.0283905	WNT5A/WNT2B/WNT2/TBX5/SRF/SPRY2/LOX/CTNNB1/CHI3L1/CCDC39/BMPR2/ACVR2B/STRA6/PHF14/NFIB	15
GO:0030323	BP	GO:0030323	respiratory tube development	15/546	63/6291	0.000236877	0.0305468	0.0283905	WNT5A/WNT2B/WNT2/TBX5/SRF/SPRY2/LOX/CTNNB1/CHI3L1/CCDC39/BMPR2/ACVR2B/STRA6/PHF14/NFIB	15
GO:0003205	BP	GO:0003205	cardiac chamber development	13/546	50/6291	0.000241135	0.0305468	0.0283905	WNT5A/WNT2/TBX5/TBX3/TBX20/SRF/HEYL/GATA4/CPE/BMPR2/BMP5/STRA6/GATA3	13
GO:1905314	BP	GO:1905314	semi-lunar valve development	6/546	12/6291	0.000243806	0.0305468	0.0283905	TBX20/HEYL/GATA4/BMPR2/STRA6/GATA3	6
GO:0051270	BP	GO:0051270	regulation of cellular component movement	40/546	262/6291	0.000256019	0.030794	0.0286203	WNT5A/THBS1/TBX5/SYDE1/SPRY2/SP1/SLK/SFRP1/SEMA3G/RIPK3/RAP2B/PTN/PRR5L/PLA2G7/PHACTR1/NR2F2/KDR/ITGB3/ITGB1/ITGAV/IGF1R/GPR173/COL3A1/CMKLR1/CCDC39/CAMK2A/C5AR2/C5AR1/BMPR2/ANGPT2/ADAM9/S100A11/RRAS/RHOD/MIIP/MIF/GATA3/DPEP1/CCL5/AGER	40
GO:0048514	BP	GO:0048514	blood vessel morphogenesis	30/546	178/6291	0.000275914	0.0319105	0.029658	WNT5A/VASH2/TSPAN12/THBS2/THBS1/TBX20/SRF/SPRY2/SP1/SERPINF1/PIK3CG/NRP1/NR2F2/LOX/KDR/JUNB/ITGAV/ESM1/CX3CR1/CTNNB1/CREB3L1/COL3A1/CHI3L1/C5AR1/BMPR2/ASB4/ANGPTL2/ANGPT2/STRA6/RRAS	30
GO:0040012	BP	GO:0040012	regulation of locomotion	39/546	255/6291	0.000294412	0.0323411	0.0300582	WNT5A/THBS1/TBX5/SYDE1/SPRY2/SP1/SLK/SFRP1/SEMA3G/RIPK3/RAP2B/PTN/PRR5L/PLA2G7/PHACTR1/NR2F2/KDR/ITGB3/ITGB1/ITGAV/IGF1R/GPR173/COL3A1/CMKLR1/CAMK2A/C5AR2/C5AR1/BMPR2/ANGPT2/ADAM9/S100A11/RRAS/RHOD/MIIP/MIF/GATA3/DPEP1/CCL5/AGER	39
GO:0010035	BP	GO:0010035	response to inorganic substance	21/546	108/6291	0.000321049	0.0323411	0.0300582	WNT5A/THBS1/RIPK3/PRNP/LRP11/KDR/JUNB/ITGAV/HVCN1/CYBRD1/CAT/CAPN3/ADAM9/ZFAND1/SYT17/SELENOM/PARK7/MT1A/KCNMB1/DPEP1/CCS	21
GO:0003206	BP	GO:0003206	cardiac chamber morphogenesis	12/546	45/6291	0.000322658	0.0323411	0.0300582	WNT5A/WNT2/TBX5/TBX3/TBX20/SRF/HEYL/GATA4/CPE/BMPR2/BMP5/GATA3	12
GO:0090288	BP	GO:0090288	negative regulation of cellular response to growth factor stimulus	12/546	45/6291	0.000322658	0.0323411	0.0300582	WNT5A/VASN/THBS1/SPRY2/SOSTDC1/SFRP1/CREB3L1/CAV1/APLN/AGTR2/STUB1/GATA3	12
GO:0014065	BP	GO:0014065	phosphatidylinositol 3-kinase signaling	11/546	39/6291	0.000335453	0.0325389	0.030242	WNT16/UNC5B/PRR5L/PIK3CG/PIK3CD/NYAP1/KDR/IGF1R/CBL/GATA3/CCL5	11
GO:0048646	BP	GO:0048646	anatomical structure formation involved in morphogenesis	48/546	339/6291	0.000393788	0.0370038	0.0343917	WNT5A/WNT2B/WNT2/VASH2/TSPAN12/TMOD2/THBS2/THBS1/TBX5/TBX3/TBX20/SRF/SPRY2/SP1/SFRP1/SERPINF1/PIKFYVE/PIK3CG/NRP1/NFATC2/KDR/JUNB/ITGAV/HEYL/FJX1/ESM1/EGR2/CX3CR1/CTNNB1/CREB3L1/COL5A2/CHI3L1/CHAD/CD53/CAPN3/C5AR1/BMPR2/BMP5/ANGPTL2/ANGPT2/ADAM9/ACVR2B/TNNT1/STRA6/RRAS/NFIB/KLK4/GATA3	48
GO:0003279	BP	GO:0003279	cardiac septum development	10/546	34/6291	0.000430651	0.0392414	0.0364714	WNT5A/TBX5/TBX3/TBX20/HEYL/GATA4/BMPR2/BMP5/STRA6/GATA3	10
GO:0035295	BP	GO:0035295	tube development	45/546	314/6291	0.000458236	0.0405269	0.0376662	WNT5A/WNT2B/WNT2/VASH2/TSPAN12/THBS2/THBS1/TBX5/TBX3/TBX20/SRF/SPRY2/SP1/SFRP1/SERPINF1/PIK3CG/NRP1/NR2F2/LOX/KDR/JUNB/ITGAV/HEYL/GATA4/ESM1/EDNRB/CX3CR1/CTNNB1/CREB3L1/COL3A1/CHI3L1/CCDC39/C5AR1/BMPR2/BMP5/ASB4/ANGPTL2/ANGPT2/AGTR2/ACVR2B/STRA6/RRAS/PHF14/NFIB/GATA3	45
GO:0050920	BP	GO:0050920	regulation of chemotaxis	14/546	60/6291	0.000474689	0.0405699	0.0377061	WNT5A/THBS1/SEMA3G/PTN/PLA2G7/KDR/CMKLR1/C5AR2/C5AR1/BMPR2/ANGPT2/MIF/CCL5/AGER	14
GO:0003179	BP	GO:0003179	heart valve morphogenesis	7/546	18/6291	0.000485706	0.0405699	0.0377061	TBX5/TBX20/HEYL/GATA4/BMPR2/STRA6/GATA3	7
GO:0022603	BP	GO:0022603	regulation of anatomical structure morphogenesis	42/546	289/6291	0.000527714	0.0428875	0.0398601	WNT5A/WNT2B/WNT2/WIPF2/VASH2/TSPAN12/THBS2/THBS1/TBX5/SRF/SPRY2/SP1/SFRP1/SERPINF1/SEMA3G/RAP2B/PTN/OSTN/NFATC2/LZTS1/KDR/HOXD13/DPYSL2/DDHD2/CX3CR1/CTNNB1/CREB3L1/COL5A2/CHI3L1/CHAD/CD53/C5AR1/BMPR2/ASB4/ANGPT2/AGTR2/ADAM9/SYT17/RRAS/PQBP1/NFIB/GATA3	42
GO:0050679	BP	GO:0050679	positive regulation of epithelial cell proliferation	14/546	61/6291	0.000568115	0.0449558	0.0417824	WNT5A/WNT2/VASH2/SP1/SFRP1/PTN/KDR/CTNNB1/C5AR2/C5AR1/BMPR2/BMP5/APLN/CCL5	14
GO:0098609	BP	GO:0098609	cell-cell adhesion	32/546	203/6291	0.000598371	0.0456154	0.0423954	ZNF397/WNT5A/VSIG4/VCAM1/TNFSF9/SRF/SLITRK2/SELL/RAP2B/PRNP/PCDH7/MDGA1/KIRREL1/ITGB3/ITGB2/ITGAV/IRF1/GPC4/DLG3/CX3CR1/CTNNB1/CDH6/CDH5/CDH11/CAV1/BMP5/ADAM9/NFAT5/GATA3/CCL5/ANXA9/AGER	32
GO:0050678	BP	GO:0050678	regulation of epithelial cell proliferation	21/546	113/6291	0.000606789	0.0456154	0.0423954	WNT5A/WNT2/VASH2/THBS1/SP1/SFRP1/SERPINF1/PTN/NR2F2/KDR/CTNNB1/CAV1/C5AR2/C5AR1/BMPR2/BMP5/APLN/NFIB/KDF1/CCL5/ATP5IF1	21
GO:0031589	BP	GO:0031589	cell-substrate adhesion	17/546	83/6291	0.00062978	0.046189	0.0429286	THBS1/SRF/SLK/PEAK1/MEGF9/KDR/ITGB3/ITGB2/ITGB1/ITGAV/GPM6B/CTNNB1/COL3A1/ANGPT2/ADAM9/RRAS/RHOD	17
GO:0060541	BP	GO:0060541	respiratory system development	15/546	69/6291	0.000674687	0.0465453	0.0432597	WNT5A/WNT2B/WNT2/TBX5/SRF/SPRY2/LOX/CTNNB1/CHI3L1/CCDC39/BMPR2/ACVR2B/STRA6/PHF14/NFIB	15
GO:0060571	BP	GO:0060571	morphogenesis of an epithelial fold	6/546	14/6291	0.000681076	0.0465453	0.0432597	WNT5A/WNT2B/WNT2/HOXD13/CTNNB1/BMP5	6
GO:0050922	BP	GO:0050922	negative regulation of chemotaxis	6/546	14/6291	0.000681076	0.0465453	0.0432597	WNT5A/THBS1/SEMA3G/C5AR2/ANGPT2/MIF	6
GO:0050673	BP	GO:0050673	epithelial cell proliferation	24/546	138/6291	0.000697422	0.0466033	0.0433136	WNT5A/WNT2/WNT16/VASH2/THBS1/SP1/SFRP1/SERPINF1/PTN/NR2F2/KDR/FAP/CTNNB1/CAV1/C5AR2/C5AR1/BMPR2/BMP5/APLN/NFIB/KDF1/EHF/CCL5/ATP5IF1	24

## Sheet: KEGG
Supplementary Table 3. GO and KEGG enrichment analysis of the DEGs
ID	Description	GeneRatio	BgRatio	pvalue	p.adjust	qvalue	geneID	Count
ssc05205	Proteoglycans in cancer	46/611	206/8838	5.18e-13	5.18e-13	1.08e-10	100627056/100520560/100516839/100511484/100151826/100151931/100519821/492313/100152754/397445/100522792/397184/100518131/654325/397391/100152607/397311/100517279/397063/397019/397285/397483/397350/397491/100525120/100516171/100520319/100153248/396957/100515919/397657/100626716/100738123/100518854/404693/100626014/100523324/100513811/100327037/100516558/100038023/100511443/100155841/110260605/1102…	46
ssc05415	Diabetic cardiomyopathy	42/611	205/8838	1.05e-10	1.05e-10	1.09e-08	397239/397400/396575/396856/100522792/397184/100518131/100142665/654325/397391/397108/100518539/100152001/100626716/100738123/100626014/100513811/100519976/100157073/100533200/100514655/100514033/100521478/808512/808511/808509/808510/808508/808502/808501/100155841/110260605/396755/808513/100626250/100624067/808507/808504/808503/808505/808506/396591	42
ssc04510	Focal adhesion	40/611	200/8838	6.35e-10	6.35e-10	4.41e-08	100151826/100151931/100519821/445520/100153940/492313/397445/100522792/397184/100521362/100518131/102166564/100627123/100157958/397311/397063/397019/397285/100512676/100521477/397483/100520350/397350/397491/100525120/396763/397083/397657/110257487/100101551/100620724/397323/100626716/100738123/100624069/404693/100513811/110259208/100738589/100521065	40
ssc04015	Rap1 signaling pathway	39/611	214/8838	1.65e-08	1.65e-08	8.59e-07	100151826/100151931/100519821/492313/100522792/397184/100518131/102166564/100627123/100522059/397311/397063/396943/397019/397350/397491/100525120/396763/100153248/100521609/397083/100512036/397657/100517086/100513084/100514179/396730/100513811/606745/100620994/100516558/100517036/100533200/100155841/110260605/100038015/396755/110259208/100738118	39
ssc04310	Wnt signaling pathway	32/611	164/8838	6.29e-08	6.29e-08	2.41e-06	100153654/100627056/100520560/100516839/100511484/100157791/100522831/100621622/780402/100155208/100622113/100520620/397445/100522792/397184/100520050/100627921/110255930/100626194/100134969/100156029/100520319/100519672/100155713/397657/100739115/100626014/100739604/100327037/100145890/100525205/100738589	32
ssc04151	PI3K-Akt signaling pathway	52/611	347/8838	6.95e-08	6.95e-08	2.41e-06	445520/100153940/492313/397184/100134967/396979/100518131/100155165/102166564/100627123/100519398/100152038/100519209/100157958/397311/397063/397019/397285/100512676/100521477/397483/100520350/397350/397491/100525120/100524280/396763/100153248/100521609/397554/397083/100512036/100517086/100513084/100516663/110257487/100101551/100620724/397323/100626716/100738123/100135662/100624069/396730/1005138…	52
ssc04611	Platelet activation	25/611	121/8838	5.74e-07	5.74e-07	1.71e-05	397445/100622305/733640/396979/100518131/503659/100517279/397063/397019/397483/444999/100522091/553100/100521609/100152001/100626716/100738123/100523324/100514179/100513811/100620994/100533200/106504105/100155841/110260605	25
ssc04360	Axon guidance	32/611	182/8838	7.54e-07	7.54e-07	1.96e-05	100627056/100621284/733600/100157825/100620577/100157653/397445/100517681/100517310/100627579/397184/100519487/100620243/100518131/100522059/100512264/100286859/100134969/100525324/397019/100512036/100511810/100151886/100626014/100626085/100127483/100523324/100327037/100516558/100625773/100533200/110259208	32
ssc05165	Human papillomavirus infection	46/611	328/8838	2.73e-06	2.73e-06	6.33e-05	100627056/100520560/100516839/100511484/445520/100153940/492313/100134967/100518131/102166564/100522059/100157958/397063/397019/397285/100512676/100521477/397483/100520350/396611/100518256/100520319/397083/100516124/397657/100516663/110257487/100101551/100620724/397323/100626716/100738123/100135662/100624069/100739604/100513811/100327037/110255925/100533200/100145895/110259208/100627508/100738589…	46
ssc04022	cGMP-PKG signaling pathway	29/611	167/8838	3.23e-06	3.23e-06	6.73e-05	100155958/100622020/397445/733640/396979/397616/100516060/396555/100134969/100517279/444999/100522091/553100/397555/414911/100516663/110255240/100522212/100513811/100519976/397355/552898/100620994/396860/733675/100271876/396755/100738118/100521065	29
ssc04933	AGE-RAGE signaling pathway in diabetic complications	21/611	101/8838	4.13e-06	4.13e-06	7.83e-05	396925/397400/100522792/397184/100518131/397391/397108/100620724/100152001/100626716/100738123/100513811/100519976/100157073/100533200/100739822/100155841/110260605/110259208/100738589/396591	21
ssc05208	Chemical carcinogenesis - reactive oxygen species	35/611	227/8838	5.37e-06	5.37e-06	9.33e-05	100515885/100622808/100519446/100518131/100142665/100525120/397083/100135662/397568/100513811/100517036/100739822/100514655/100514033/100521478/808512/808511/808509/808510/808508/808502/808501/100155841/110260605/110259208/808513/100626250/100624067/808507/808504/808503/100521065/808505/808506/100737301	35
ssc04512	ECM-receptor interaction	19/611	89/8838	7.89e-06	7.89e-06	0.000126516	445520/100153940/492313/100157958/397063/397019/397285/100512676/100521477/397483/100520350/100514970/110257487/100101551/100620724/397323/100626716/100738123/100624069	19
ssc05020	Prion disease	39/611	273/8838	1.03e-05	1.03e-05	0.000152894	396856/494014/100518131/100142665/100517279/100521797/397108/100516663/404693/397526/445460/100518846/445461/100736584/397043/100512454/100514655/100514033/100521478/808512/808511/808509/808510/808508/808502/808501/100155841/110260605/396906/808513/100626250/100624067/808507/808504/808503/396613/100521065/808505/808506	39
ssc01521	EGFR tyrosine kinase inhibitor resistance	17/611	78/8838	1.77e-05	1.77e-05	0.000245833	100522792/397184/100518131/102166564/100627123/100526136/397311/397350/397491/100525120/397083/100144875/100513811/100038023/110259208/100627508/100521065	17
ssc05215	Prostate cancer	19/611	96/8838	2.48e-05	2.48e-05	0.000305903	100520325/397121/100518131/102166564/100627123/654325/397350/397491/100153248/100625364/397083/397657/100516663/100135662/100513811/100628112/110259208/100738589/100521065	19
ssc05418	Fluid shear stress and atherosclerosis	24/611	139/8838	2.5e-05	2.5e-05	0.000305903	396925/100152754/397121/100518131/100142665/654325/397391/397311/397063/397285/100515919/397657/100135662/414737/404693/100127483/100513811/448845/100533200/100739822/100155841/110260605/100628112/100738118	24
ssc04014	Ras signaling pathway	34/611	234/8838	2.66e-05	2.66e-05	0.00030782	100525524/100515847/100516199/100519683/100627579/100522792/397184/100519446/100518131/102166564/100627123/100519209/100526136/397311/397350/397491/397158/100525120/100524280/396763/100153248/397083/100512036/100517086/100513084/100135662/396730/100513811/100516558/100151794/396755/110259208/100738118/100521065	34
ssc04145	Phagosome	24/611	144/8838	4.53e-05	4.53e-05	0.000497388	100153940/492313/100521692/100142665/100511665/100516106/445003/100516298/397063/396943/397019/397285/397483/397108/100624195/100153090/100515919/102166764/100736753/100170134/100037938/100736584/100522819/100518811	24
ssc04974	Protein digestion and absorption	19/611	104/8838	7.86e-05	7.86e-05	0.000819256	445538/100622020/100513770/110257487/100525585/100101551/397531/397532/397533/100620724/100152001/397323/100626716/100738123/100737666/100158059/100156689/100522212/100510974	19
ssc05022	Pathways of neurodegeneration - multiple diseases	55/611	474/8838	8.56e-05	8.56e-05	0.000849738	100627056/100520560/100516839/100511484/396856/494014/100522792/397184/100517279/100523598/100521797/397108/100520319/100519672/397657/100513084/397568/100626014/100739604/100514525/100623695/100327037/100523610/396966/100736584/397043/100512454/780404/397011/100739822/100514655/100514033/100521478/808512/808511/808509/808510/808508/808502/808501/100155841/110260605/110259208/808513/100626250/100…	55
ssc04670	Leukocyte transendothelial migration	20/611	114/8838	9.28e-05	9.28e-05	0.000879108	396925/100151826/100151931/100519821/397445/100513215/100522792/397184/100518131/100142665/654325/397391/396943/397019/100521477/397108/397657/414737/100155841/110260605	20
ssc05171	Coronavirus disease - COVID-19	34/611	250/8838	0.000103695	0.000103695	0.000939661	397384/100522792/397184/100518131/100286859/100514823/100037294/397108/100153504/100135662/397526/100048955/445460/100518846/445461/100519976/397343/100516861/100038023/100037996/414395/397607/100513660/100513643/100154456/100038029/100516393/100626973/397598/110261057/100037993/100155841/110260605/100145895	34
ssc04714	Thermogenesis	32/611	232/8838	0.000126218	0.000126218	0.0010961	106504155/733640/100153248/100516663/100521863/100513359/100620994/100038023/414426/100514655/100626290/100514033/100521478/808512/808511/808509/808510/808508/808502/808501/100155841/110260605/110259208/808513/100626250/100624067/808507/808504/100525232/808503/808505/808506	32
ssc05010	Alzheimer disease	46/611	384/8838	0.000156934	0.000156934	0.00130834	100627056/100520560/100516839/100511484/100153098/100518131/100517279/100521797/397108/100520319/100519672/397657/100513084/100135662/100739604/100513811/397343/100327037/100736584/100156896/397043/100512454/100739822/100514655/100514033/100521478/808512/808511/808509/808510/808508/808502/808501/396755/110259208/808513/100626250/100624067/808507/808504/808503/100738118/100521065/808505/808506/396…	46
ssc00190	Oxidative phosphorylation	22/611	137/8838	0.000163731	0.000163731	0.0013125	100521863/100521921/100514655/100514033/100521478/808512/808511/808509/808510/808508/808502/808501/808513/100626250/100624067/808507/808504/808503/808505/100522819/100518811/808506	22
ssc05414	Dilated cardiomyopathy	17/611	95/8838	0.000239844	0.000239844	0.00185143	397400/100622020/396856/397063/397019/397285/100512676/100521477/397483/100520350/397491/100157073/397355/100620994/100240723/396860/396725	17
ssc05214	Glioma	14/611	70/8838	0.000254499	0.000254499	0.00189439	100522792/397184/100518131/102166564/100627123/397350/397491/397083/100626014/100513811/110259208/100152997/100738589/100738118	14
ssc04610	Complement and coagulation cascades	15/611	79/8838	0.00028235	0.00028235	0.00202923	100156239/100144304/397388/397121/396943/100519355/100521609/100153504/397526/100048955/396982/445460/100518846/445461/110255240	15
ssc04010	MAPK signaling pathway	36/611	289/8838	0.000384877	0.000384877	0.00263412	397400/100622172/100155958/100516199/100627579/100522792/397184/102166564/100627123/100519209/100526136/397311/397350/397491/100525120/396763/100153248/100626141/397083/100512036/100517086/100513084/100135662/100037938/100513431/396730/100513811/100516558/100155841/110260605/100516374/396755/493184/396906/110259208/100152997	36
ssc05410	Hypertrophic cardiomyopathy	16/611	90/8838	0.000391792	0.000391792	0.00263412	397400/100622020/396856/397063/397019/397285/100512676/100521477/397483/100520350/397491/100157073/100240723/414426/396860/396725	16
ssc04810	Regulation of actin cytoskeleton	29/611	217/8838	0.000443879	0.000443879	0.00281247	100512789/100151826/100151931/100519821/100157825/397445/100521362/100520306/100521692/100518131/102166564/100627123/397063/396943/397019/397285/100512676/100521477/397483/100520350/100153248/100521609/397083/110255240/100523324/100514879/100516558/100038015/110259208	29
ssc04066	HIF-1 signaling pathway	18/611	109/8838	0.000445307	0.000445307	0.00281247	396845/100522792/397184/100518131/100516289/397350/397491/100126864/397108/396763/397083/100626014/396730/100513811/100038023/396755/100519651/100627508	18
ssc05133	Pertussis	14/611	74/8838	0.000464592	0.000464592	0.00284796	100144304/100514823/396943/397019/396645/396611/100037938/396982/445460/100518846/445461/100155841/110260605/100738118	14
ssc03010	Ribosome	22/611	151/8838	0.000663714	0.000663714	0.00395234	100516861/100038023/100037996/414395/397607/100513660/100513643/100154456/100038029/100516393/100626973/397598/110261057/100037993/100624945/100622235/100524194/100737651/100156363/100511022/100512482/100624982	22
ssc04924	Renin secretion	13/611	69/8838	0.000765468	0.000765468	0.00431188	100516060/396555/100152819/100517279/444999/100522091/553100/100037961/100519976/100157073/397355/100511793/100738118	13
ssc05218	Melanoma	13/611	69/8838	0.000765468	0.000765468	0.00431188	100518131/102166564/100627123/397350/397491/100525120/100153248/397083/100513811/110259208/100152997/100738589/100521065	13
ssc00230	Purine metabolism	19/611	128/8838	0.0012062	0.0012062	0.00661573	397566/397616/100516060/396555/100152819/100154378/100233195/444999/100522091/553100/100620107/110260356/100620994/397079/100127144/100157088/102159722/100622001/100625920	19
ssc04020	Calcium signaling pathway	30/611	244/8838	0.00142324	0.00142324	0.00760596	100519497/100622020/396856/100523973/100522792/397184/102166564/100627123/100152819/100519209/397311/100517279/397158/100525120/100521797/396763/100153248/100521609/397083/414911/100626014/100513431/110255240/100519976/397355/552898/606745/100620994/106504105/100738118	30
ssc04370	VEGF signaling pathway	11/611	57/8838	0.00156163	0.00156163	0.00813693	100522792/397184/100518131/100134969/397311/100513811/100155841/110260605/493184/110259208/100521065	11
ssc04150	mTOR signaling pathway	21/611	153/8838	0.00188436	0.00188436	0.00928463	100627056/100520560/100516839/100511484/100523837/100522792/397184/100518131/397350/397491/100520319/100135662/100513811/100327037/100038023/100156749/396755/110259208/100627508/100522819/100518811	21
ssc04550	Signaling pathways regulating pluripotency of stem cells	20/611	143/8838	0.00190609	0.00190609	0.00928463	100627056/100520560/100516839/100511484/100152741/100518131/100037294/397350/397491/100520319/100153248/397657/100127483/100739604/100513811/448845/100327037/100155841/110260605/110259208	20
ssc04540	Gap junction	14/611	85/8838	0.00191554	0.00191554	0.00928463	733640/100522792/397184/102166564/100627123/100517279/444999/100522091/553100/397083/397355/100620994/100736584/110259208	14
ssc04625	C-type lectin receptor signaling pathway	16/611	105/8838	0.00217519	0.00217519	0.0103035	100518131/100514823/100134969/100517279/396611/100516296/100038004/100135662/100170134/100523324/100513811/100516558/100155841/110260605/110259208/100738118	16
ssc04371	Apelin signaling pathway	19/611	138/8838	0.00293345	0.00293345	0.0135865	100622020/396856/397121/396979/100516060/100517279/100624050/100524280/100625006/100513811/100519976/100620994/100516558/100038023/414426/733675/110259208/100738589/100738118	19
ssc04916	Melanogenesis	15/611	99/8838	0.00312466	0.00312466	0.0141575	100627056/100520560/100516839/100511484/100522792/397184/100520319/414911/397657/100516663/100626014/100620994/100327037/110259208/100738118	15
ssc05217	Basal cell carcinoma	11/611	63/8838	0.00357592	0.00357592	0.0158574	100627056/100520560/100516839/100511484/100155412/100516888/100520319/397657/100739604/100327037/100152997	11
ssc04925	Aldosterone synthesis and secretion	14/611	92/8838	0.00406683	0.00406683	0.0174523	100522792/397184/100157120/100737895/100517279/100516663/100626014/100513431/100522212/100519976/100157073/100620994/100517036/100738118	14
ssc05417	Lipid and atherosclerosis	26/611	217/8838	0.00410305	0.00410305	0.0174523	396925/100151826/100151931/100519821/397445/397184/100518131/100514823/100134969/100142665/654325/397108/100135662/100037938/100626014/100513811/100152112/100739822/100155841/110260605/396906/110259208/396613/100738118/100521065/396591	26
ssc04390	Hippo signaling pathway	20/611	155/8838	0.00491512	0.00491512	0.0204543	100627056/100520560/100516839/100511484/397400/100216478/100522059/100626194/396943/110260254/100520319/100157790/100516124/397657/100127483/100151964/100739604/100327037/100533200/100738589	20
ssc04261	Adrenergic signaling in cardiomyocytes	19/611	145/8838	0.00510324	0.00510324	0.0204543	100622020/396856/397184/100134967/396979/100516663/100626014/100522212/100513811/733586/100519976/100157073/397355/552898/100620994/396860/100155841/110260605/100738118	19
ssc05224	Breast cancer	19/611	145/8838	0.00510324	0.00510324	0.0204543	100627056/100520560/100516839/100511484/396575/100518131/397350/397491/100518256/100520319/100153248/397083/397657/100739604/100513811/100327037/110259208/100152997/100738589	19
ssc05412	Arrhythmogenic right ventricular cardiomyopathy	12/611	76/8838	0.00559546	0.00559546	0.022004	100622020/396856/397063/397019/397285/100512676/100521477/397483/100520350/397657/100240723/396725	12
ssc05231	Choline metabolism in cancer	14/611	96/8838	0.00599082	0.00599082	0.0231224	100512789/396575/100142677/100522792/397184/100519446/100521362/100518131/102166564/100627123/397083/100513811/110259208/100627508	14
ssc04270	Vascular smooth muscle contraction	18/611	137/8838	0.00614557	0.00614557	0.0232885	397445/100622305/733640/100522792/397184/100517279/444999/100522091/553100/100523324/100519976/100157073/552898/606745/100620994/397610/100271876/100738118	18
ssc04730	Long-term depression	10/611	59/8838	0.00666422	0.00666422	0.0248029	733640/100522792/397184/100517279/397350/397491/444999/100522091/553100/110259208	10
ssc04072	Phospholipase D signaling pathway	19/611	149/8838	0.00684596	0.00684596	0.0250323	397184/100519446/100521362/396979/100518131/102166564/100627123/100521609/397083/100240722/100513811/100519976/100157073/100233171/100620994/100516558/100038015/396755/110259208	19
ssc05163	Human cytomegalovirus infection	26/611	228/8838	0.00783109	0.00783109	0.0271403	396575/397445/100522792/397184/100518131/100627123/100134969/100517279/397063/397285/100525654/100524280/397657/100516663/100135662/414371/100523324/100513811/100620994/100155841/110260605/110259208/100627508/100738589/396613/100738118	26
ssc04713	Circadian entrainment	14/611	99/8838	0.00786542	0.00786542	0.0271403	396856/733640/100522792/397184/444999/100522091/553100/100521797/100524280/100626014/100513431/100511793/100620994/100738118	14
ssc04926	Relaxin signaling pathway	17/611	130/8838	0.00798955	0.00798955	0.0271403	397184/100518131/654325/397391/100524280/414911/100516663/100620724/100152001/100626716/100738123/100513811/100620994/100533200/100155841/110260605/110259208	17
ssc05223	Non-small cell lung cancer	11/611	70/8838	0.00811257	0.00811257	0.0271403	100522792/397184/100518131/100525120/397083/100513811/110259208/100152997/102159722/100738589/100521065	11
ssc04919	Thyroid hormone signaling pathway	16/611	120/8838	0.00825507	0.00825507	0.0271403	100513770/100522792/397184/100518131/100628203/397063/397285/397555/397657/100522212/100513811/100327037/396860/110259208/100738589/100521065	16
ssc04213	Longevity regulating pathway - multiple species	10/611	61/8838	0.00845084	0.00845084	0.0271403	100518131/397350/397491/397568/100513811/100620994/414426/396755/396906/110259208	10
ssc04668	TNF signaling pathway	15/611	110/8838	0.00846126	0.00846126	0.0271403	396925/493186/100153263/100518131/100125838/654325/100523358/396611/100513084/100516663/100135662/100513811/100155841/110260605/396613	15
ssc05225	Hepatocellular carcinoma	20/611	163/8838	0.00856596	0.00856596	0.0271403	100627056/100520560/100516839/100511484/397400/100522792/397184/100518131/397350/100525120/100520319/397657/100739604/100513359/100513811/100327037/110259208/100152997/100738589/100521065	20
ssc04970	Salivary secretion	13/611	90/8838	0.00859441	0.00859441	0.0271403	397203/733640/100522792/397184/100517279/444999/100522091/553100/100522212/397355/552898/100620994/100738118	13
ssc05135	Yersinia infection	18/611	143/8838	0.00951729	0.00951729	0.029606	100525252/100512789/100151826/100151931/100519821/397445/100521362/100518131/100514823/100134969/397019/100521477/100135662/404704/100523324/100513811/100155841/110260605	18
ssc04024	cAMP signaling pathway	25/611	221/8838	0.00993468	0.00993468	0.0302167	397239/100151826/100151931/100519821/397004/396856/397445/100519446/100518131/100516060/396555/100154378/100521797/100516888/100521609/100516663/100626014/100522212/100513811/397355/100511793/100620994/100516558/100738118/100521065	25
ssc05140	Leishmaniasis	11/611	72/8838	0.0100036	0.0100036	0.0302167	397400/100522792/100142665/396943/397019/100521477/100126864/397108/110257403/100155841/110260605	11
ssc04380	Osteoclast differentiation	16/611	123/8838	0.0103943	0.0103943	0.0308526	100737974/493186/100518131/100134969/100142665/100523358/397063/100126864/100517086/100513084/100135662/100513811/100739822/100155841/110260605/100525205	16
ssc05012	Parkinson disease	29/611	268/8838	0.0105101	0.0105101	0.0308526	100153098/100517279/100626014/100523610/396966/100736584/100156896/397043/100512454/780404/100514655/100514033/100521478/808512/808511/808509/808510/808508/808502/808501/808513/100626250/100624067/808507/808504/808503/100738118/808505/808506	29
ssc04978	Mineral absorption	9/611	54/8838	0.0109662	0.0109662	0.0317441	396845/100622020/100512938/100144591/397159/100522212/100156896/397417/397035	9
ssc01522	Endocrine resistance	13/611	93/8838	0.0112372	0.0112372	0.0320831	396575/100518131/654325/397391/397350/397491/100513811/100620994/100155841/110260605/110259208/100738589/100521065	13
ssc04060	Cytokine-cytokine receptor interaction	29/611	271/8838	0.01215	0.01215	0.0342205	100736831/100624969/110260624/397400/100515961/100519398/100152038/100037294/100154041/110261056/100525654/100126864/110260254/397254/397554/100622126/100153254/100517086/100513084/100524518/404704/414371/100127483/100151964/448845/100623299/100628112/396613/494464	29
ssc04062	Chemokine signaling pathway	21/611	182/8838	0.0140073	0.0140073	0.0389255	100151826/100151931/100519821/397445/100522792/100621481/396979/100518131/100156449/100524280/100512021/100622126/100135662/414371/100513811/100620994/100533200/110259208/396613/494464/100521065	21
ssc04723	Retrograde endocannabinoid signaling	18/611	149/8838	0.0142301	0.0142301	0.0390245	100522792/397184/100517279/100524280/100620994/100514655/100514033/100521478/808512/808511/808509/808510/808508/808502/808501/100155841/110260605/396949	18
ssc05221	Acute myeloid leukemia	10/611	66/8838	0.0145202	0.0145202	0.0393028	100512633/100518131/100517086/100135662/100037938/100513811/110259208/100627508/100738589/100521065	10
ssc04934	Cushing syndrome	18/611	150/8838	0.0151684	0.0151684	0.0405308	100627056/100520560/100516839/100511484/396575/100737895/100517279/100520319/397657/100516663/100626014/100513431/100739604/100519976/100157073/100620994/100327037/100738589	18
ssc04662	B cell receptor signaling pathway	11/611	77/8838	0.01621	0.01621	0.042766	100151826/100151931/100519821/100522792/100518131/100155165/100134969/100135662/100513811/110259208/100511898	11
ssc04630	JAK-STAT signaling pathway	19/611	163/8838	0.0170722	0.0170722	0.0442546	100514187/493186/100518131/102166564/100627123/100519398/100152038/100037294/110261056/100525654/100126864/397554/397083/100153254/100524518/100513811/100623299/110259208/100738589	19
ssc05213	Endometrial cancer	9/611	58/8838	0.0171989	0.0171989	0.0442546	100518131/397083/397657/100739604/100513811/110259208/100152997/100738589/100521065	9
ssc05146	Amoebiasis	13/611	99/8838	0.0183731	0.0183731	0.0466993	397400/100522792/397184/100518131/100157958/396943/100620724/100152001/100626716/100738123/100037938/100628112/493184	13
ssc04917	Prolactin signaling pathway	10/611	71/8838	0.0233697	0.0233697	0.058198	100514187/493186/100518131/396611/100513811/100155841/110260605/110259208/100623908/100738589	10
ssc04514	Cell adhesion molecules	17/611	146/8838	0.0234556	0.0234556	0.058198	397328/396925/397623/100127147/100516859/100152754/100522631/100512264/100525324/396943/397019/397285/100512676/100521477/414737/404704/396662	17
ssc03020	RNA polymerase	6/611	33/8838	0.0237538	0.0237538	0.0582445	100737040/102159905/414403/100737214/100622847/100517907	6
ssc04932	Non-alcoholic fatty liver disease	18/611	158/8838	0.0245208	0.0245208	0.0594261	397239/493186/100518131/100156510/100513811/414426/100514655/100514033/100521478/100155841/110260605/396755/808513/100626250/100624067/808507/808504/808503	18
ssc04910	Insulin signaling pathway	16/611	136/8838	0.025136	0.025136	0.0602168	493186/397493/100518131/100516060/100518854/100513811/397324/100038023/100533200/100522128/414426/396755/110259208/100627508/100738118/100521065	16
ssc04666	Fc gamma R-mediated phagocytosis	12/611	93/8838	0.0259597	0.0259597	0.0614835	100512789/100151826/100151931/100519821/100522631/100522792/397184/100519446/100521362/100518131/100513811/100037305	12
ssc05202	Transcriptional misregulation in cancer	20/611	185/8838	0.0304618	0.0304618	0.0708687	100520325/100511484/396575/100626235/100737965/100512633/397121/654325/100154376/397350/397491/396763/100625364/100626141/100517086/100037938/110260086/100628112/100152997/100624635	20
ssc04935	Growth hormone synthesis, secretion and action	14/611	117/8838	0.0306024	0.0306024	0.0708687	397004/493186/100522792/397184/100518131/100523358/100517279/397491/100516663/100513811/100620994/100155841/110260605/110259208	14
ssc05145	Toxoplasmosis	13/611	107/8838	0.0326279	0.0326279	0.0744062	397400/396979/100157958/397019/100525654/100126864/100135662/414371/100513811/100155841/110260605/396906/100521065	13
ssc05220	Chronic myeloid leukemia	10/611	75/8838	0.0328439	0.0328439	0.0744062	397400/100512633/100518131/100135662/100518854/100513811/110259208/100152997/100738589/100521065	10
ssc04068	FoxO signaling pathway	15/611	130/8838	0.0343367	0.0343367	0.0764617	397400/100518131/397350/397491/397083/100135662/397568/100513811/414426/100155841/110260605/396755/110259208/100152997/100738589	15
ssc04660	T cell receptor signaling pathway	13/611	108/8838	0.0348519	0.0348519	0.0764617	100151826/100151931/100519821/100522631/100518131/100134969/100135662/404704/100513811/100155841/110260605/110259208/397302	13
ssc05142	Chagas disease	13/611	108/8838	0.0348519	0.0348519	0.0764617	397400/100518131/100126864/100135662/445460/100518846/445461/110255240/100513811/100155841/110260605/397302/396613	13
ssc04664	Fc epsilon RI signaling pathway	9/611	66/8838	0.0367867	0.0367867	0.0798659	100151826/100151931/100519821/397184/100518131/100513811/100155841/110260605/110259208	9
ssc04960	Aldosterone-regulated sodium reabsorption	6/611	37/8838	0.039542	0.039542	0.0842659	100522792/397184/100518131/397491/100522212/396755	6
ssc04650	Natural killer cell mediated cytotoxicity	13/611	110/8838	0.039622	0.039622	0.0842659	100151826/100151931/100519821/445523/100522792/397184/100518131/100134969/396943/100126864/100511130/110259208/397302	13
ssc04211	Longevity regulating pathway	11/611	89/8838	0.0422564	0.0422564	0.0880713	100518131/397350/397491/100516663/397568/100513811/100620994/414426/396755/110259208/100627508	11
ssc04640	Hematopoietic cell lineage	11/611	89/8838	0.0422564	0.0422564	0.0880713	397063/100521477/397483/110261056/397554/100517086/100513084/404704/100037938/100628112/396662	11
ssc04144	Endocytosis	24/611	241/8838	0.0445115	0.0445115	0.0916163	100525252/100623956/100519446/100521362/100627123/100522059/100514504/397350/100156449/100621933/100240722/100271929/414371/100518854/404693/100513395/100154859/100533200/396906/110259208/100512857/100628127/100511697/100037305	24
ssc00532	Glycosaminoglycan biosynthesis - chondroitin sulfate / dermatan sulfate	4/611	20/8838	0.0451546	0.0451546	0.0916163	100514160/100518720/100520288/100151968	4
ssc04912	GnRH signaling pathway	11/611	90/8838	0.045276	0.045276	0.0916163	100522792/397184/100519446/397391/100517279/100626014/100620994/100155841/110260605/110259208/100738118	11
ssc04725	Cholinergic synapse	13/611	113/8838	0.0476155	0.0476155	0.0954239	100522792/397184/396979/100518131/100526228/100517279/100524280/100516663/110257409/100626014/100513811/100620994/110259208	13
ssc04921	Oxytocin signaling pathway	16/611	148/8838	0.0492577	0.0492577	0.0972333	396856/397445/100522792/397184/396979/100134969/100517279/444999/100522091/553100/100626014/100620994/414426/110259208/100738589/100738118	16
ssc05219	Bladder cancer	6/611	39/8838	0.0494515	0.0494515	0.0972333	492313/654325/397391/397083/110259208/100738589	6
