# Supplementary material for: Comprehensive Analysis of Placental DNA Methylation Changes and Fetal Birth Weight in Pigs
Source: Int J Mol Sci. 2024 Jul 13;25(14):7702. doi: 10.3390/ijms25147702 (PMC11276634; doi:10.3390/ijms25147702)
Supplement: Supplementary file 1 [file ijms-25-07702-s001.zip › Supplemental Table/Supplementary Table S5.Identification and annotation of DMRs.xlsx]

## Sheet: DMRs
Supplementary Table 4. Identification and annotation of DMRs
	chr	start	end	strand	pvalue	qvalue	meth.diff	type	peak_id	anotiation	gene_id	transcript_id	distance
2	1	71001	72000	*	5.59024e-14	2.91229e-12	-40.9091	Hypo-methylated	peak_1	Distal Intergenic	ENSSSCG00000049216	ENSSSCT00000068313	42011
4	1	195001	196000	*	6.07027e-35	6.73853e-32	-30.4937	Hypo-methylated	peak_2	Distal Intergenic	ENSSSCG00000027726	ENSSSCT00000062318	-3358
5	1	196001	197000	*	4.97956e-17	4.58567e-15	-33.818	Hypo-methylated	peak_3	Promoter (2-3kb)	ENSSSCG00000027726	ENSSSCT00000062318	-2358
7	1	261001	262000	*	2.03575e-14	1.16156e-12	-31.9519	Hypo-methylated	peak_4	Distal Intergenic	ENSSSCG00000027726	ENSSSCT00000062318	61644
9	1	371001	372000	*	0.00188325	0.0050291	35.4455	Hyper-methylated	peak_5	Distal Intergenic	ENSSSCG00000053918	ENSSSCT00000097782	135639
10	1	454001	455000	*	3.28345e-11	9.26688e-10	-31.5693	Hypo-methylated	peak_6	Distal Intergenic	ENSSSCG00000053918	ENSSSCT00000097782	52639
15	1	654001	655000	*	5.17513e-16	3.96196e-14	31.2245	Hyper-methylated	peak_7	Downstream (<=300bp)	ENSSSCG00000004008	ENSSSCT00000086163	75522
20	1	774001	775000	*	2.57349e-11	7.44507e-10	-37.2959	Hypo-methylated	peak_8	Distal Intergenic	ENSSSCG00000004012	ENSSSCT00000004436	-80389
21	1	802001	803000	*	4.48066e-13	1.91812e-11	36.1651	Hyper-methylated	peak_9	Distal Intergenic	ENSSSCG00000004012	ENSSSCT00000004436	-52389
25	1	905001	906000	*	2.97312e-11	8.4711e-10	36.4808	Hyper-methylated	peak_10	Distal Intergenic	ENSSSCG00000004012	ENSSSCT00000084254	49613
26	1	985001	986000	*	3.14835e-13	1.39249e-11	-30.4313	Hypo-methylated	peak_11	Distal Intergenic	ENSSSCG00000032192	ENSSSCT00000037702	27802
29	1	1040001	1041000	*	2.50869e-14	1.40234e-12	40.9077	Hyper-methylated	peak_12	Distal Intergenic	ENSSSCG00000032192	ENSSSCT00000037702	-26200
32	1	1078001	1079000	*	1.27877e-32	1.0787e-29	40.2396	Hyper-methylated	peak_13	Distal Intergenic	ENSSSCG00000032192	ENSSSCT00000037702	-64200
34	1	1205001	1206000	*	1.17568e-33	1.13249e-30	42.7273	Hyper-methylated	peak_14	Intron (ENSSSCT00000054680/ENSSSCG00000004013, intron 9 of 12)	ENSSSCG00000004013	ENSSSCT00000069935	90482
38	1	1302001	1303000	*	5.11274e-20	7.78548e-18	30.8714	Hyper-methylated	peak_15	Intron (ENSSSCT00000054680/ENSSSCG00000004013, intron 1 of 12)	ENSSSCG00000004013	ENSSSCT00000069935	-5520
39	1	1368001	1369000	*	9.07985e-12	2.91153e-10	30.3895	Hyper-methylated	peak_16	Distal Intergenic	ENSSSCG00000004013	ENSSSCT00000054680	-35308
41	1	1459001	1460000	*	2.71029e-17	2.62174e-15	-35.945	Hypo-methylated	peak_17	Distal Intergenic	ENSSSCG00000044594	ENSSSCT00000081622	26959
42	1	1504001	1505000	*	1.20851e-11	3.76523e-10	49.0276	Hyper-methylated	peak_18	Promoter (2-3kb)	ENSSSCG00000004017	ENSSSCT00000027970	-2627
43	1	1516001	1517000	*	1.11544e-19	1.61027e-17	32.227	Hyper-methylated	peak_19	Exon (ENSSSCT00000027970/ENSSSCG00000004017, exon 8 of 13)	ENSSSCG00000049642	ENSSSCT00000080142	-6548
44	1	1527001	1528000	*	1.37892e-13	6.61521e-12	54.0373	Hyper-methylated	peak_20	3' UTR	ENSSSCG00000049642	ENSSSCT00000080142	3454
45	1	1558001	1559000	*	0.000450071	0.00154184	40	Hyper-methylated	peak_21	Promoter (1-2kb)	ENSSSCG00000054333	ENSSSCT00000106651	1542
46	1	1566001	1567000	*	4.35142e-22	9.20249e-20	33.2254	Hyper-methylated	peak_22	Distal Intergenic	ENSSSCG00000054333	ENSSSCT00000106651	9542
50	1	1661001	1662000	*	4.4121e-45	1.39419e-41	36.7102	Hyper-methylated	peak_23	Promoter (1-2kb)	ENSSSCG00000004018	ENSSSCT00000051253	1931
51	1	1684001	1685000	*	2.38826e-16	1.94642e-14	47.2143	Hyper-methylated	peak_24	Intron (ENSSSCT00000039396/ENSSSCG00000004018, intron 1 of 34)	ENSSSCG00000004018	ENSSSCT00000039396	13694
54	1	1730001	1731000	*	5.28237e-14	2.7654e-12	43.5323	Hyper-methylated	peak_25	Distal Intergenic	ENSSSCG00000047753	ENSSSCT00000068617	30089
55	1	1735001	1736000	*	1.3916e-07	1.54348e-06	-35.5402	Hypo-methylated	peak_26	Distal Intergenic	ENSSSCG00000047753	ENSSSCT00000068617	35089
56	1	1743001	1744000	*	7.15879e-25	2.24786e-22	43.5084	Hyper-methylated	peak_27	Distal Intergenic	ENSSSCG00000047753	ENSSSCT00000068617	43089
57	1	1751001	1752000	*	8.45485e-15	5.20295e-13	42.1186	Hyper-methylated	peak_28	Distal Intergenic	ENSSSCG00000047753	ENSSSCT00000068617	51089
58	1	1755001	1756000	*	1.60177e-23	4.17555e-21	31.5217	Hyper-methylated	peak_29	Distal Intergenic	ENSSSCG00000047753	ENSSSCT00000068617	55089
59	1	1757001	1758000	*	8.59812e-35	9.21908e-32	38.8868	Hyper-methylated	peak_30	Distal Intergenic	ENSSSCG00000047753	ENSSSCT00000068617	57089
61	1	1795001	1796000	*	6.4422e-25	2.03893e-22	30.3696	Hyper-methylated	peak_31	Distal Intergenic	ENSSSCG00000047753	ENSSSCT00000068617	95089
62	1	1796001	1797000	*	6.19311e-10	1.28627e-08	48.7302	Hyper-methylated	peak_32	Distal Intergenic	ENSSSCG00000047753	ENSSSCT00000068617	96089
64	1	1820001	1821000	*	2.65585e-44	7.77522e-41	55.2459	Hyper-methylated	peak_33	Distal Intergenic	ENSSSCG00000027404	ENSSSCT00000004444	-109020
69	1	1875001	1876000	*	8.41826e-41	1.71591e-37	-39.4051	Hypo-methylated	peak_34	Distal Intergenic	ENSSSCG00000027404	ENSSSCT00000004444	-54020
71	1	1910001	1911000	*	1.01077e-26	4.12617e-24	39.0297	Hyper-methylated	peak_35	Distal Intergenic	ENSSSCG00000027404	ENSSSCT00000004444	-19020
72	1	1998001	1999000	*	1.87543e-18	2.20571e-16	31.0408	Hyper-methylated	peak_36	Promoter (<=1kb)	ENSSSCG00000032403	ENSSSCT00000086836	-752
76	1	2236001	2237000	*	3.51736e-14	1.90588e-12	30.303	Hyper-methylated	peak_37	Intron (ENSSSCT00000004447/ENSSSCG00000004022, intron 2 of 21)	ENSSSCG00000004022	ENSSSCT00000044784	32369
78	1	2312001	2313000	*	2.49855e-13	1.13003e-11	30.5735	Hyper-methylated	peak_38	Intron (ENSSSCT00000004447/ENSSSCG00000004022, intron 3 of 21)	ENSSSCG00000004022	ENSSSCT00000061934	-62058
79	1	2397001	2398000	*	2.4043e-06	1.83589e-05	38.5366	Hyper-methylated	peak_39	Intron (ENSSSCT00000004447/ENSSSCG00000004022, intron 3 of 21)	ENSSSCG00000004022	ENSSSCT00000061934	21944
81	1	2424001	2425000	*	6.01015e-10	1.2523e-08	-32.6476	Hypo-methylated	peak_40	Intron (ENSSSCT00000004447/ENSSSCG00000004022, intron 3 of 21)	ENSSSCG00000004022	ENSSSCT00000052370	-11062
83	1	2480001	2481000	*	5.41359e-35	6.06593e-32	34.3547	Hyper-methylated	peak_41	Intron (ENSSSCT00000004447/ENSSSCG00000004022, intron 12 of 21)	ENSSSCG00000004022	ENSSSCT00000052370	43940
87	1	2521001	2522000	*	0.000110718	0.000477476	30.4011	Hyper-methylated	peak_42	3' UTR	ENSSSCG00000048885	ENSSSCT00000090562	15310
88	1	2543001	2544000	*	2.16638e-23	5.55001e-21	30.7666	Hyper-methylated	peak_43	Promoter (<=1kb)	ENSSSCG00000032916	ENSSSCT00000083136	211
91	1	2680001	2681000	*	3.56386e-09	6.1271e-08	-30.1802	Hypo-methylated	peak_44	Distal Intergenic	ENSSSCG00000036609	ENSSSCT00000037176	-36165
94	1	2758001	2759000	*	1.44208e-10	3.49462e-09	-30.0331	Hypo-methylated	peak_45	Distal Intergenic	ENSSSCG00000036448	ENSSSCT00000076848	33411
98	1	2923001	2924000	*	1.75448e-22	3.93327e-20	31.8939	Hyper-methylated	peak_46	Intron (ENSSSCT00000081782/ENSSSCG00000004027, intron 1 of 24)	ENSSSCG00000034772	ENSSSCT00000051543	29260
99	1	2992001	2993000	*	3.12257e-23	7.82578e-21	42.4581	Hyper-methylated	peak_47	Intron (ENSSSCT00000081782/ENSSSCG00000004027, intron 1 of 24)	ENSSSCG00000051306	ENSSSCT00000071976	-29419
100	1	3001001	3002000	*	6.12562e-05	0.000290295	-38	Hypo-methylated	peak_48	Intron (ENSSSCT00000081782/ENSSSCG00000004027, intron 1 of 24)	ENSSSCG00000051306	ENSSSCT00000071976	-38419
102	1	3106001	3107000	*	6.1284e-22	1.26427e-19	35.0538	Hyper-methylated	peak_49	Intron (ENSSSCT00000081782/ENSSSCG00000004027, intron 2 of 24)	ENSSSCG00000004027	ENSSSCT00000041923	-13024
103	1	3258001	3259000	*	8.058e-15	4.97411e-13	39.3939	Hyper-methylated	peak_50	Intron (ENSSSCT00000081782/ENSSSCG00000004027, intron 3 of 24)	ENSSSCG00000004027	ENSSSCT00000071222	136283
105	1	3333001	3334000	*	6.37062e-07	5.82213e-06	30.792	Hyper-methylated	peak_51	Intron (ENSSSCT00000081782/ENSSSCG00000004027, intron 12 of 24)	ENSSSCG00000059287	ENSSSCT00000101240	-195105
106	1	3339001	3340000	*	2.75371e-09	4.86435e-08	-31.1139	Hypo-methylated	peak_52	Intron (ENSSSCT00000081782/ENSSSCG00000004027, intron 14 of 24)	ENSSSCG00000059287	ENSSSCT00000101240	-189105
111	1	3497001	3498000	*	8.47658e-14	4.24951e-12	32.2903	Hyper-methylated	peak_53	Distal Intergenic	ENSSSCG00000059287	ENSSSCT00000101240	-31105
114	1	3659001	3660000	*	0.000422715	0.00146403	-40	Hypo-methylated	peak_54	Distal Intergenic	ENSSSCG00000059287	ENSSSCT00000101240	129897
115	1	3693001	3694000	*	6.62375e-15	4.16453e-13	33.3889	Hyper-methylated	peak_55	Distal Intergenic	ENSSSCG00000059287	ENSSSCT00000101240	163897
116	1	3736001	3737000	*	3.73995e-12	1.30806e-10	35.708	Hyper-methylated	peak_56	Distal Intergenic	ENSSSCG00000059287	ENSSSCT00000101240	206897
117	1	3745001	3746000	*	0.000352429	0.00125942	32.0526	Hyper-methylated	peak_57	Distal Intergenic	ENSSSCG00000059287	ENSSSCT00000101240	215897
118	1	3746001	3747000	*	0.000227161	0.000872729	-33.3333	Hypo-methylated	peak_58	Distal Intergenic	ENSSSCG00000059287	ENSSSCT00000101240	216897
119	1	3752001	3753000	*	1.33136e-06	1.10216e-05	43.4783	Hyper-methylated	peak_59	Distal Intergenic	ENSSSCG00000059287	ENSSSCT00000101240	222897
126	1	3985001	3986000	*	3.67175e-07	3.60255e-06	-30.6294	Hypo-methylated	peak_60	Distal Intergenic	ENSSSCG00000059287	ENSSSCT00000101240	455897
128	1	4044001	4045000	*	9.58194e-18	9.98534e-16	34.0762	Hyper-methylated	peak_61	Distal Intergenic	ENSSSCG00000059287	ENSSSCT00000101240	514897
131	1	4168001	4169000	*	7.40398e-08	8.8787e-07	32.8485	Hyper-methylated	peak_62	Distal Intergenic	ENSSSCG00000061338	ENSSSCT00000100139	559412
132	1	4189001	4190000	*	1.55184e-05	9.06397e-05	40.8225	Hyper-methylated	peak_63	Distal Intergenic	ENSSSCG00000061338	ENSSSCT00000100139	538412
136	1	4350001	4351000	*	8.54606e-05	0.000384083	35.5731	Hyper-methylated	peak_64	Distal Intergenic	ENSSSCG00000061338	ENSSSCT00000100139	377412
141	1	4450001	4451000	*	2.61037e-10	5.94646e-09	39.8124	Hyper-methylated	peak_65	Distal Intergenic	ENSSSCG00000061338	ENSSSCT00000100139	277412
142	1	4484001	4485000	*	2.28355e-06	1.75528e-05	-31.5315	Hypo-methylated	peak_66	Distal Intergenic	ENSSSCG00000061338	ENSSSCT00000100139	243412
145	1	4602001	4603000	*	2.6765e-08	3.64173e-07	38.827	Hyper-methylated	peak_67	Distal Intergenic	ENSSSCG00000061338	ENSSSCT00000100139	125412
146	1	4671001	4672000	*	2.90672e-09	5.10535e-08	-41.0602	Hypo-methylated	peak_68	Distal Intergenic	ENSSSCG00000061338	ENSSSCT00000100139	56412
148	1	4697001	4698000	*	3.37289e-08	4.45935e-07	-41.7054	Hypo-methylated	peak_69	Distal Intergenic	ENSSSCG00000061338	ENSSSCT00000100139	30412
149	1	4708001	4709000	*	0.0178665	0.0308431	-33.3333	Hypo-methylated	peak_70	Distal Intergenic	ENSSSCG00000061338	ENSSSCT00000100139	19412
150	1	4767001	4768000	*	0.000342323	0.00122917	44.5455	Hyper-methylated	peak_71	Intron (ENSSSCT00000056118/ENSSSCG00000004029, intron 4 of 6)	ENSSSCG00000061338	ENSSSCT00000100139	-38590
151	1	4828001	4829000	*	8.77595e-05	0.00039264	30	Hyper-methylated	peak_72	Intron (ENSSSCT00000056118/ENSSSCG00000004029, intron 2 of 6)	ENSSSCG00000004029	ENSSSCT00000042383	54378
153	1	4840001	4841000	*	6.63652e-08	8.06855e-07	33.6111	Hyper-methylated	peak_73	Intron (ENSSSCT00000056118/ENSSSCG00000004029, intron 2 of 6)	ENSSSCG00000004029	ENSSSCT00000042383	42378
158	1	5042001	5043000	*	1.68211e-08	2.41689e-07	34.4543	Hyper-methylated	peak_74	Intron (ENSSSCT00000057322/ENSSSCG00000038153, intron 4 of 4)	ENSSSCG00000053277	ENSSSCT00000098110	95049
161	1	5189001	5190000	*	0.000641022	0.00206795	-35.7143	Hypo-methylated	peak_75	Intron (ENSSSCT00000057322/ENSSSCG00000038153, intron 3 of 4)	ENSSSCG00000047165	ENSSSCT00000067430	-158804
164	1	5316001	5317000	*	0.0151566	0.0270768	30.4196	Hyper-methylated	peak_76	Intron (ENSSSCT00000057322/ENSSSCG00000038153, intron 2 of 4)	ENSSSCG00000047165	ENSSSCT00000067430	-31804
165	1	5367001	5368000	*	5.09711e-11	1.37582e-09	33.494	Hyper-methylated	peak_77	Intron (ENSSSCT00000057322/ENSSSCG00000038153, intron 2 of 4)	ENSSSCG00000047165	ENSSSCT00000067430	18198
167	1	5385001	5386000	*	2.98733e-05	0.000158168	41.913	Hyper-methylated	peak_78	Intron (ENSSSCT00000057322/ENSSSCG00000038153, intron 2 of 4)	ENSSSCG00000047165	ENSSSCT00000067430	36198
173	1	5479001	5480000	*	0.00400739	0.00931597	-36.6667	Hypo-methylated	peak_79	Intron (ENSSSCT00000069514/ENSSSCG00000004032, intron 1 of 8)	ENSSSCG00000004032	ENSSSCT00000075359	13690
175	1	5540001	5541000	*	6.6667e-10	1.37427e-08	45.8333	Hyper-methylated	peak_80	Intron (ENSSSCT00000069514/ENSSSCG00000004032, intron 1 of 8)	ENSSSCG00000038784	ENSSSCT00000048483	-10626
177	1	5549001	5550000	*	7.8604e-06	5.06894e-05	-32.0245	Hypo-methylated	peak_81	Intron (ENSSSCT00000069514/ENSSSCG00000004032, intron 1 of 8)	ENSSSCG00000038784	ENSSSCT00000048483	-19626
178	1	5550001	5551000	*	3.87598e-06	2.76799e-05	-33.5304	Hypo-methylated	peak_82	Intron (ENSSSCT00000069514/ENSSSCG00000004032, intron 1 of 8)	ENSSSCG00000038784	ENSSSCT00000048483	-20626
179	1	5565001	5566000	*	0.000630515	0.00203994	44.1558	Hyper-methylated	peak_83	Intron (ENSSSCT00000069514/ENSSSCG00000004032, intron 1 of 8)	ENSSSCG00000038784	ENSSSCT00000048483	-35626
180	1	5572001	5573000	*	7.47578e-38	1.13896e-34	32.2765	Hyper-methylated	peak_84	Intron (ENSSSCT00000069514/ENSSSCG00000004032, intron 1 of 8)	ENSSSCG00000038784	ENSSSCT00000048483	-42626
181	1	5606001	5607000	*	1.90512e-16	1.58026e-14	-39.9306	Hypo-methylated	peak_85	Intron (ENSSSCT00000069514/ENSSSCG00000004032, intron 1 of 8)	ENSSSCG00000038784	ENSSSCT00000048483	-76626
182	1	5621001	5622000	*	1.33492e-10	3.26247e-09	-30.7335	Hypo-methylated	peak_86	Intron (ENSSSCT00000069514/ENSSSCG00000004032, intron 1 of 8)	ENSSSCG00000004032	ENSSSCT00000004459	-76506
185	1	5644001	5645000	*	1.62867e-05	9.44583e-05	38.2979	Hyper-methylated	peak_87	Intron (ENSSSCT00000069514/ENSSSCG00000004032, intron 1 of 8)	ENSSSCG00000004032	ENSSSCT00000004459	-53506
187	1	5665001	5666000	*	2.2281e-11	6.53706e-10	41.6902	Hyper-methylated	peak_88	Intron (ENSSSCT00000069514/ENSSSCG00000004032, intron 1 of 8)	ENSSSCG00000004032	ENSSSCT00000004459	-32506
190	1	5704001	5705000	*	8.09002e-07	7.15492e-06	34.8571	Hyper-methylated	peak_89	Intron (ENSSSCT00000069514/ENSSSCG00000004032, intron 2 of 8)	ENSSSCG00000004032	ENSSSCT00000004459	5496
193	1	5757001	5758000	*	2.58585e-07	2.65387e-06	43.5374	Hyper-methylated	peak_90	Intron (ENSSSCT00000069514/ENSSSCG00000004032, intron 2 of 8)	ENSSSCG00000004032	ENSSSCT00000004459	58496
194	1	5768001	5769000	*	2.52777e-08	3.46282e-07	31.1012	Hyper-methylated	peak_91	Intron (ENSSSCT00000069514/ENSSSCG00000004032, intron 2 of 8)	ENSSSCG00000004032	ENSSSCT00000004459	69496
196	1	5815001	5816000	*	3.41568e-06	2.48527e-05	42.7136	Hyper-methylated	peak_92	Intron (ENSSSCT00000069514/ENSSSCG00000004032, intron 2 of 8)	ENSSSCG00000004032	ENSSSCT00000004459	116496
197	1	5817001	5818000	*	0.000389524	0.00136824	-45	Hypo-methylated	peak_93	Intron (ENSSSCT00000069514/ENSSSCG00000004032, intron 2 of 8)	ENSSSCG00000004032	ENSSSCT00000004459	118496
198	1	5827001	5828000	*	4.91211e-11	1.33069e-09	32.0102	Hyper-methylated	peak_94	Intron (ENSSSCT00000069514/ENSSSCG00000004032, intron 2 of 8)	ENSSSCG00000004032	ENSSSCT00000004459	128496
199	1	5831001	5832000	*	1.03237e-08	1.57014e-07	40	Hyper-methylated	peak_95	Intron (ENSSSCT00000069514/ENSSSCG00000004032, intron 2 of 8)	ENSSSCG00000004032	ENSSSCT00000004459	132496
203	1	5878001	5879000	*	1.01395e-09	1.99756e-08	31.6681	Hyper-methylated	peak_96	Intron (ENSSSCT00000069514/ENSSSCG00000004032, intron 2 of 8)	ENSSSCG00000004032	ENSSSCT00000004459	179496
207	1	5946001	5947000	*	2.6681e-13	1.19836e-11	52.2496	Hyper-methylated	peak_97	Intron (ENSSSCT00000069514/ENSSSCG00000004032, intron 2 of 8)	ENSSSCG00000004032	ENSSSCT00000004459	247496
208	1	5948001	5949000	*	1.3865e-12	5.34058e-11	32.2719	Hyper-methylated	peak_98	Intron (ENSSSCT00000069514/ENSSSCG00000004032, intron 2 of 8)	ENSSSCG00000004032	ENSSSCT00000004459	249496
209	1	5949001	5950000	*	2.15449e-11	6.33884e-10	37.236	Hyper-methylated	peak_99	Intron (ENSSSCT00000069514/ENSSSCG00000004032, intron 2 of 8)	ENSSSCG00000004032	ENSSSCT00000004459	250496
213	1	5964001	5965000	*	1.59517e-25	5.50364e-23	33.0335	Hyper-methylated	peak_100	Intron (ENSSSCT00000069514/ENSSSCG00000004032, intron 2 of 8)	ENSSSCG00000004032	ENSSSCT00000004459	265496
215	1	6023001	6024000	*	1.34261e-10	3.27845e-09	32.5758	Hyper-methylated	peak_101	Intron (ENSSSCT00000069514/ENSSSCG00000004032, intron 2 of 8)	ENSSSCG00000004032	ENSSSCT00000004459	324496
220	1	6083001	6084000	*	5.12675e-13	2.16629e-11	47.3268	Hyper-methylated	peak_102	Intron (ENSSSCT00000069514/ENSSSCG00000004032, intron 2 of 8)	ENSSSCG00000004032	ENSSSCT00000004459	384496
221	1	6086001	6087000	*	0.000166191	0.000671986	-33.2237	Hypo-methylated	peak_103	Intron (ENSSSCT00000069514/ENSSSCG00000004032, intron 2 of 8)	ENSSSCG00000004032	ENSSSCT00000004459	387496
225	1	6119001	6120000	*	2.46046e-09	4.39785e-08	33.4676	Hyper-methylated	peak_104	Intron (ENSSSCT00000069514/ENSSSCG00000004032, intron 2 of 8)	ENSSSCG00000004032	ENSSSCT00000004459	420496
226	1	6121001	6122000	*	3.00386e-10	6.74406e-09	69.7552	Hyper-methylated	peak_105	Intron (ENSSSCT00000069514/ENSSSCG00000004032, intron 2 of 8)	ENSSSCG00000004032	ENSSSCT00000004459	422496
227	1	6140001	6141000	*	0.000101104	0.000442326	31.6601	Hyper-methylated	peak_106	Intron (ENSSSCT00000069514/ENSSSCG00000004032, intron 3 of 8)	ENSSSCG00000004032	ENSSSCT00000004459	441496
228	1	6156001	6157000	*	0.00134788	0.00381953	30.2198	Hyper-methylated	peak_107	Intron (ENSSSCT00000069514/ENSSSCG00000004032, intron 3 of 8)	ENSSSCG00000004032	ENSSSCT00000004459	457496
229	1	6161001	6162000	*	0.00012328	0.000522784	-41.6129	Hypo-methylated	peak_108	Intron (ENSSSCT00000069514/ENSSSCG00000004032, intron 3 of 8)	ENSSSCG00000004032	ENSSSCT00000004459	462496
234	1	6195001	6196000	*	2.42031e-14	1.35726e-12	39.6491	Hyper-methylated	peak_109	Intron (ENSSSCT00000069514/ENSSSCG00000004032, intron 3 of 8)	ENSSSCG00000004032	ENSSSCT00000004459	496496
236	1	6203001	6204000	*	2.90074e-24	8.42198e-22	38.9214	Hyper-methylated	peak_110	Intron (ENSSSCT00000069514/ENSSSCG00000004032, intron 3 of 8)	ENSSSCG00000004032	ENSSSCT00000004459	504496
237	1	6213001	6214000	*	5.70384e-10	1.19526e-08	31.3992	Hyper-methylated	peak_111	Intron (ENSSSCT00000069514/ENSSSCG00000004032, intron 3 of 8)	ENSSSCG00000004032	ENSSSCT00000004459	514496
238	1	6216001	6217000	*	2.89733e-08	3.90108e-07	40.5303	Hyper-methylated	peak_112	Intron (ENSSSCT00000069514/ENSSSCG00000004032, intron 3 of 8)	ENSSSCG00000059587	ENSSSCT00000101787	-515360
239	1	6222001	6223000	*	6.10507e-06	4.08455e-05	31.0203	Hyper-methylated	peak_113	Intron (ENSSSCT00000069514/ENSSSCG00000004032, intron 3 of 8)	ENSSSCG00000059587	ENSSSCT00000101787	-509360
240	1	6236001	6237000	*	1.24311e-14	7.39243e-13	60.8879	Hyper-methylated	peak_114	Intron (ENSSSCT00000069514/ENSSSCG00000004032, intron 3 of 8)	ENSSSCG00000059587	ENSSSCT00000101787	-495360
241	1	6256001	6257000	*	1.99527e-09	3.64948e-08	50	Hyper-methylated	peak_115	Intron (ENSSSCT00000069514/ENSSSCG00000004032, intron 3 of 8)	ENSSSCG00000059587	ENSSSCT00000101787	-475360
242	1	6257001	6258000	*	2.00318e-15	1.38788e-13	63.6364	Hyper-methylated	peak_116	Intron (ENSSSCT00000069514/ENSSSCG00000004032, intron 3 of 8)	ENSSSCG00000059587	ENSSSCT00000101787	-474360
243	1	6259001	6260000	*	5.41941e-28	2.59969e-25	30.2377	Hyper-methylated	peak_117	Intron (ENSSSCT00000069514/ENSSSCG00000004032, intron 3 of 8)	ENSSSCG00000059587	ENSSSCT00000101787	-472360
245	1	6263001	6264000	*	2.649e-15	1.79229e-13	32.617	Hyper-methylated	peak_118	Intron (ENSSSCT00000069514/ENSSSCG00000004032, intron 3 of 8)	ENSSSCG00000059587	ENSSSCT00000101787	-468360
248	1	6276001	6277000	*	2.22118e-13	1.01511e-11	31.9594	Hyper-methylated	peak_119	Intron (ENSSSCT00000069514/ENSSSCG00000004032, intron 3 of 8)	ENSSSCG00000059587	ENSSSCT00000101787	-455360
249	1	6281001	6282000	*	1.48052e-10	3.57805e-09	40.841	Hyper-methylated	peak_120	Intron (ENSSSCT00000069514/ENSSSCG00000004032, intron 3 of 8)	ENSSSCG00000059587	ENSSSCT00000101787	-450360
250	1	6282001	6283000	*	5.28705e-10	1.11792e-08	43.1407	Hyper-methylated	peak_121	Intron (ENSSSCT00000069514/ENSSSCG00000004032, intron 3 of 8)	ENSSSCG00000059587	ENSSSCT00000101787	-449360
251	1	6289001	6290000	*	7.11259e-20	1.05957e-17	30.3499	Hyper-methylated	peak_122	Intron (ENSSSCT00000069514/ENSSSCG00000004032, intron 3 of 8)	ENSSSCG00000059587	ENSSSCT00000101787	-442360
253	1	6317001	6318000	*	2.14603e-14	1.21727e-12	33.9976	Hyper-methylated	peak_123	Intron (ENSSSCT00000069514/ENSSSCG00000004032, intron 4 of 8)	ENSSSCG00000059587	ENSSSCT00000101787	-414360
254	1	6318001	6319000	*	0.00113061	0.00330293	50	Hyper-methylated	peak_124	Intron (ENSSSCT00000069514/ENSSSCG00000004032, intron 4 of 8)	ENSSSCG00000059587	ENSSSCT00000101787	-413360
255	1	6325001	6326000	*	3.86846e-06	2.76335e-05	47.9003	Hyper-methylated	peak_125	Intron (ENSSSCT00000069514/ENSSSCG00000004032, intron 4 of 8)	ENSSSCG00000059587	ENSSSCT00000101787	-406360
256	1	6332001	6333000	*	5.74354e-08	7.10893e-07	33.1094	Hyper-methylated	peak_126	Intron (ENSSSCT00000069514/ENSSSCG00000004032, intron 4 of 8)	ENSSSCG00000059587	ENSSSCT00000101787	-399360
257	1	6339001	6340000	*	4.53687e-41	9.6083e-38	32.2511	Hyper-methylated	peak_127	Intron (ENSSSCT00000069514/ENSSSCG00000004032, intron 4 of 8)	ENSSSCG00000059587	ENSSSCT00000101787	-392360
258	1	6341001	6342000	*	4.3935e-29	2.39846e-26	33.4882	Hyper-methylated	peak_128	Intron (ENSSSCT00000069514/ENSSSCG00000004032, intron 4 of 8)	ENSSSCG00000059587	ENSSSCT00000101787	-390360
260	1	6347001	6348000	*	0.000857997	0.00263152	-33.8217	Hypo-methylated	peak_129	Intron (ENSSSCT00000069514/ENSSSCG00000004032, intron 4 of 8)	ENSSSCG00000059587	ENSSSCT00000101787	-384360
261	1	6348001	6349000	*	7.06006e-22	1.44301e-19	39.2812	Hyper-methylated	peak_130	Intron (ENSSSCT00000069514/ENSSSCG00000004032, intron 4 of 8)	ENSSSCG00000059587	ENSSSCT00000101787	-383360
265	1	6368001	6369000	*	3.88672e-11	1.07915e-09	52.7778	Hyper-methylated	peak_131	Intron (ENSSSCT00000069514/ENSSSCG00000004032, intron 4 of 8)	ENSSSCG00000059587	ENSSSCT00000101787	-363360
267	1	6379001	6380000	*	1.18805e-07	1.34237e-06	65.1584	Hyper-methylated	peak_132	Intron (ENSSSCT00000069514/ENSSSCG00000004032, intron 4 of 8)	ENSSSCG00000059587	ENSSSCT00000101787	-352360
270	1	6403001	6404000	*	0.00666651	0.0140429	31.0606	Hyper-methylated	peak_133	Intron (ENSSSCT00000069514/ENSSSCG00000004032, intron 4 of 8)	ENSSSCG00000059587	ENSSSCT00000101787	-328360
273	1	6433001	6434000	*	3.14201e-24	9.07834e-22	63.3936	Hyper-methylated	peak_134	Intron (ENSSSCT00000069514/ENSSSCG00000004032, intron 4 of 8)	ENSSSCG00000059587	ENSSSCT00000101787	-298360
274	1	6434001	6435000	*	1.62185e-14	9.4177e-13	81.8182	Hyper-methylated	peak_135	Intron (ENSSSCT00000069514/ENSSSCG00000004032, intron 4 of 8)	ENSSSCG00000059587	ENSSSCT00000101787	-297360
275	1	6444001	6445000	*	1.04317e-14	6.30642e-13	30.6189	Hyper-methylated	peak_136	Intron (ENSSSCT00000069514/ENSSSCG00000004032, intron 4 of 8)	ENSSSCG00000059587	ENSSSCT00000101787	-287360
277	1	6448001	6449000	*	1.66084e-25	5.70384e-23	33.0499	Hyper-methylated	peak_137	Intron (ENSSSCT00000069514/ENSSSCG00000004032, intron 4 of 8)	ENSSSCG00000059587	ENSSSCT00000101787	-283360
278	1	6450001	6451000	*	7.19422e-14	3.66134e-12	31.6597	Hyper-methylated	peak_138	Intron (ENSSSCT00000069514/ENSSSCG00000004032, intron 4 of 8)	ENSSSCG00000059587	ENSSSCT00000101787	-281360
279	1	6454001	6455000	*	3.14171e-10	7.02056e-09	31.105	Hyper-methylated	peak_139	Intron (ENSSSCT00000069514/ENSSSCG00000004032, intron 4 of 8)	ENSSSCG00000059587	ENSSSCT00000101787	-277360
280	1	6458001	6459000	*	1.10114e-11	3.46504e-10	32.6778	Hyper-methylated	peak_140	Intron (ENSSSCT00000069514/ENSSSCG00000004032, intron 4 of 8)	ENSSSCG00000059587	ENSSSCT00000101787	-273360
283	1	6473001	6474000	*	8.09281e-19	1.00756e-16	44.0396	Hyper-methylated	peak_141	Intron (ENSSSCT00000069514/ENSSSCG00000004032, intron 4 of 8)	ENSSSCG00000059587	ENSSSCT00000101787	-258360
284	1	6475001	6476000	*	7.39706e-22	1.50621e-19	31.698	Hyper-methylated	peak_142	Intron (ENSSSCT00000069514/ENSSSCG00000004032, intron 4 of 8)	ENSSSCG00000059587	ENSSSCT00000101787	-256360
286	1	6488001	6489000	*	1.34507e-25	4.68405e-23	48.6128	Hyper-methylated	peak_143	Intron (ENSSSCT00000069514/ENSSSCG00000004032, intron 4 of 8)	ENSSSCG00000059587	ENSSSCT00000101787	-243360
288	1	6497001	6498000	*	4.17364e-23	1.02958e-20	32.901	Hyper-methylated	peak_144	Intron (ENSSSCT00000069514/ENSSSCG00000004032, intron 4 of 8)	ENSSSCG00000059587	ENSSSCT00000101787	-234360
289	1	6498001	6499000	*	5.58503e-18	6.0503e-16	33.4144	Hyper-methylated	peak_145	Intron (ENSSSCT00000069514/ENSSSCG00000004032, intron 4 of 8)	ENSSSCG00000059587	ENSSSCT00000101787	-233360
291	1	6502001	6503000	*	6.59147e-08	8.02112e-07	30.9709	Hyper-methylated	peak_146	Intron (ENSSSCT00000069514/ENSSSCG00000004032, intron 4 of 8)	ENSSSCG00000059587	ENSSSCT00000101787	-229360
293	1	6506001	6507000	*	1.01296e-22	2.35193e-20	31.9559	Hyper-methylated	peak_147	Intron (ENSSSCT00000069514/ENSSSCG00000004032, intron 4 of 8)	ENSSSCG00000059587	ENSSSCT00000101787	-225360
294	1	6510001	6511000	*	1.47482e-05	8.6759e-05	30	Hyper-methylated	peak_148	Intron (ENSSSCT00000069514/ENSSSCG00000004032, intron 4 of 8)	ENSSSCG00000059587	ENSSSCT00000101787	-221360
295	1	6512001	6513000	*	2.80112e-31	1.99393e-28	35.5286	Hyper-methylated	peak_149	Intron (ENSSSCT00000069514/ENSSSCG00000004032, intron 5 of 8)	ENSSSCG00000059587	ENSSSCT00000101787	-219360
296	1	6513001	6514000	*	1.17178e-22	2.69057e-20	32.4471	Hyper-methylated	peak_150	Intron (ENSSSCT00000069514/ENSSSCG00000004032, intron 5 of 8)	ENSSSCG00000059587	ENSSSCT00000101787	-218360
297	1	6525001	6526000	*	6.73156e-34	6.65024e-31	31.5805	Hyper-methylated	peak_151	Exon (ENSSSCT00000069514/ENSSSCG00000004032, exon 6 of 9)	ENSSSCG00000059587	ENSSSCT00000101787	-206360
298	1	6530001	6531000	*	9.39945e-10	1.8667e-08	30.2521	Hyper-methylated	peak_152	Intron (ENSSSCT00000069514/ENSSSCG00000004032, intron 6 of 8)	ENSSSCG00000059587	ENSSSCT00000101787	-201360
299	1	6535001	6536000	*	8.67319e-30	5.11844e-27	30.8779	Hyper-methylated	peak_153	Intron (ENSSSCT00000069514/ENSSSCG00000004032, intron 6 of 8)	ENSSSCG00000059587	ENSSSCT00000101787	-196360
301	1	6559001	6560000	*	3.18872e-48	1.32249e-44	31.1407	Hyper-methylated	peak_154	Intron (ENSSSCT00000069514/ENSSSCG00000004032, intron 6 of 8)	ENSSSCG00000059587	ENSSSCT00000101787	-172360
302	1	6564001	6565000	*	1.22341e-28	6.3315e-26	36.9813	Hyper-methylated	peak_155	Intron (ENSSSCT00000069514/ENSSSCG00000004032, intron 6 of 8)	ENSSSCG00000059587	ENSSSCT00000101787	-167360
305	1	6603001	6604000	*	4.31036e-06	3.03254e-05	31.044	Hyper-methylated	peak_156	Intron (ENSSSCT00000069514/ENSSSCG00000004032, intron 6 of 8)	ENSSSCG00000059587	ENSSSCT00000101787	-128360
311	1	6630001	6631000	*	5.45741e-21	9.66868e-19	42.5214	Hyper-methylated	peak_157	Intron (ENSSSCT00000069514/ENSSSCG00000004032, intron 6 of 8)	ENSSSCG00000059587	ENSSSCT00000101787	-101360
312	1	6631001	6632000	*	3.67326e-17	3.4866e-15	40.6784	Hyper-methylated	peak_158	Intron (ENSSSCT00000069514/ENSSSCG00000004032, intron 6 of 8)	ENSSSCG00000059587	ENSSSCT00000101787	-100360
315	1	6641001	6642000	*	1.64757e-87	9.83971e-83	37.9567	Hyper-methylated	peak_159	Intron (ENSSSCT00000069514/ENSSSCG00000004032, intron 6 of 8)	ENSSSCG00000059587	ENSSSCT00000101787	-90360
316	1	6647001	6648000	*	1.22827e-12	4.78418e-11	33.7709	Hyper-methylated	peak_160	Intron (ENSSSCT00000069514/ENSSSCG00000004032, intron 6 of 8)	ENSSSCG00000059587	ENSSSCT00000101787	-84360
317	1	6648001	6649000	*	1.71085e-33	1.60151e-30	32.6455	Hyper-methylated	peak_161	Intron (ENSSSCT00000069514/ENSSSCG00000004032, intron 6 of 8)	ENSSSCG00000059587	ENSSSCT00000101787	-83360
318	1	6653001	6654000	*	3.22317e-35	3.73055e-32	34.401	Hyper-methylated	peak_162	Intron (ENSSSCT00000069514/ENSSSCG00000004032, intron 6 of 8)	ENSSSCG00000059587	ENSSSCT00000101787	-78360
320	1	6673001	6674000	*	1.08607e-07	1.24161e-06	35.1868	Hyper-methylated	peak_163	Intron (ENSSSCT00000069514/ENSSSCG00000004032, intron 6 of 8)	ENSSSCG00000059587	ENSSSCT00000101787	-58360
321	1	6677001	6678000	*	1.4744e-33	1.38889e-30	30.0244	Hyper-methylated	peak_164	Intron (ENSSSCT00000069514/ENSSSCG00000004032, intron 6 of 8)	ENSSSCG00000059587	ENSSSCT00000101787	-54360
322	1	6680001	6681000	*	1.23484e-36	1.65355e-33	38.6793	Hyper-methylated	peak_165	Intron (ENSSSCT00000069514/ENSSSCG00000004032, intron 6 of 8)	ENSSSCG00000059587	ENSSSCT00000101787	-51360
323	1	6696001	6697000	*	2.91346e-26	1.12621e-23	31.285	Hyper-methylated	peak_166	Intron (ENSSSCT00000069514/ENSSSCG00000004032, intron 7 of 8)	ENSSSCG00000059587	ENSSSCT00000101787	-35360
327	1	6715001	6716000	*	0.000261632	0.000982222	32.7731	Hyper-methylated	peak_167	Intron (ENSSSCT00000069514/ENSSSCG00000004032, intron 7 of 8)	ENSSSCG00000059587	ENSSSCT00000101787	-16360
329	1	6721001	6722000	*	1.90943e-06	1.50499e-05	37.0986	Hyper-methylated	peak_168	Intron (ENSSSCT00000069514/ENSSSCG00000004032, intron 7 of 8)	ENSSSCG00000059587	ENSSSCT00000101787	-10360
332	1	6764001	6765000	*	5.8599e-09	9.52946e-08	46.9847	Hyper-methylated	peak_169	Distal Intergenic	ENSSSCG00000004033	ENSSSCT00000094497	-7417
334	1	6844001	6845000	*	4.36544e-08	5.5932e-07	53.125	Hyper-methylated	peak_170	Intron (ENSSSCT00000094497/ENSSSCG00000004033, intron 2 of 4)	ENSSSCG00000063447	ENSSSCT00000093793	-38652
336	1	6874001	6875000	*	0.000175462	0.000703319	46.3636	Hyper-methylated	peak_171	Intron (ENSSSCT00000094497/ENSSSCG00000004033, intron 4 of 4)	ENSSSCG00000063447	ENSSSCT00000093793	-8652
337	1	6968001	6969000	*	3.8262e-13	1.66323e-11	30.9013	Hyper-methylated	peak_172	Intron (ENSSSCT00000068428/ENSSSCG00000004037, intron 1 of 26)	ENSSSCG00000004037	ENSSSCT00000068428	27911
338	1	6971001	6972000	*	4.62816e-44	1.30998e-40	30.5054	Hyper-methylated	peak_173	Intron (ENSSSCT00000068428/ENSSSCG00000004037, intron 1 of 26)	ENSSSCG00000004037	ENSSSCT00000068428	24911
340	1	7078001	7079000	*	6.01359e-14	3.11193e-12	32.9127	Hyper-methylated	peak_174	Intron (ENSSSCT00000055744/ENSSSCG00000004038, intron 6 of 18)	ENSSSCG00000004038	ENSSSCT00000088617	11762
346	1	7301001	7302000	*	1.00693e-08	1.53597e-07	32.3611	Hyper-methylated	peak_175	Exon (ENSSSCT00000004468/ENSSSCG00000004040, exon 4 of 11)	ENSSSCG00000004040	ENSSSCT00000004468	11171
347	1	7358001	7359000	*	9.12278e-25	2.82153e-22	31.5516	Hyper-methylated	peak_176	Intron (ENSSSCT00000004469/ENSSSCG00000004041, intron 2 of 11)	ENSSSCG00000004041	ENSSSCT00000086622	6464
348	1	7363001	7364000	*	2.18128e-07	2.28688e-06	32.8673	Hyper-methylated	peak_177	Promoter (1-2kb)	ENSSSCG00000004041	ENSSSCT00000086622	1464
349	1	7410001	7411000	*	2.84567e-14	1.57493e-12	44.1039	Hyper-methylated	peak_178	Intron (ENSSSCT00000067407/ENSSSCG00000004044, intron 19 of 47)	ENSSSCG00000004044	ENSSSCT00000067407	42119
350	1	7613001	7614000	*	5.54383e-17	5.068e-15	-36.1496	Hypo-methylated	peak_179	Promoter (<=1kb)	ENSSSCG00000004049	ENSSSCT00000079409	-136
351	1	7617001	7618000	*	6.66963e-19	8.42844e-17	45.6244	Hyper-methylated	peak_180	Distal Intergenic	ENSSSCG00000004049	ENSSSCT00000079409	-4136
352	1	7619001	7620000	*	0.00132956	0.00377578	-33.0962	Hypo-methylated	peak_181	Distal Intergenic	ENSSSCG00000004049	ENSSSCT00000079409	-6136
353	1	7633001	7634000	*	0.00104876	0.0031066	-30.1099	Hypo-methylated	peak_182	Intron (ENSSSCT00000059243/ENSSSCG00000004050, intron 3 of 5)	ENSSSCG00000004050	ENSSSCT00000059243	3356
355	1	7642001	7643000	*	1.40423e-05	8.31801e-05	31.25	Hyper-methylated	peak_183	Promoter (1-2kb)	ENSSSCG00000004050	ENSSSCT00000087418	-1160
358	1	7718001	7719000	*	7.63136e-08	9.11786e-07	-38.0952	Hypo-methylated	peak_184	Distal Intergenic	ENSSSCG00000040317	ENSSSCT00000056447	38438
368	1	8045001	8046000	*	5.2708e-10	1.11492e-08	31.8111	Hyper-methylated	peak_185	Exon (ENSSSCT00000066410/ENSSSCG00000004052, exon 10 of 25)	ENSSSCG00000004052	ENSSSCT00000066410	35538
370	1	8064001	8065000	*	7.86687e-21	1.36104e-18	30.7915	Hyper-methylated	peak_186	Intron (ENSSSCT00000066410/ENSSSCG00000004052, intron 1 of 24)	ENSSSCG00000004052	ENSSSCT00000066410	16538
374	1	8153001	8154000	*	3.07013e-13	1.36082e-11	33.3333	Hyper-methylated	peak_187	Distal Intergenic	ENSSSCG00000058272	ENSSSCT00000095012	-16758
375	1	8179001	8180000	*	7.74236e-34	7.58024e-31	-31.7049	Hypo-methylated	peak_188	Distal Intergenic	ENSSSCG00000058272	ENSSSCT00000095012	8244
376	1	8246001	8247000	*	4.53939e-06	3.1713e-05	37.037	Hyper-methylated	peak_189	Promoter (1-2kb)	ENSSSCG00000004055	ENSSSCT00000060453	1962
377	1	8304001	8305000	*	2.20142e-43	5.69155e-40	-59.726	Hypo-methylated	peak_190	Promoter (2-3kb)	ENSSSCG00000060777	ENSSSCT00000095583	-2941
379	1	8355001	8356000	*	1.49536e-07	1.64442e-06	32.4468	Hyper-methylated	peak_191	Exon (ENSSSCT00000076252/ENSSSCG00000046349, exon 3 of 3)	ENSSSCG00000046349	ENSSSCT00000076252	6344
380	1	8356001	8357000	*	8.09192e-19	1.00756e-16	60.2105	Hyper-methylated	peak_192	Distal Intergenic	ENSSSCG00000046349	ENSSSCT00000076252	7344
381	1	8376001	8377000	*	2.40193e-16	1.95622e-14	-31.3382	Hypo-methylated	peak_193	Distal Intergenic	ENSSSCG00000004058	ENSSSCT00000004487	-26453
386	1	8456001	8457000	*	3.1289e-24	9.04922e-22	30.5195	Hyper-methylated	peak_194	Exon (ENSSSCT00000004486/ENSSSCG00000004057, exon 14 of 17)	ENSSSCG00000004058	ENSSSCT00000004487	52549
387	1	8468001	8469000	*	4.90985e-09	8.14209e-08	-31.3769	Hypo-methylated	peak_195	Intron (ENSSSCT00000004486/ENSSSCG00000004057, intron 11 of 16)	ENSSSCG00000004058	ENSSSCT00000004487	64549
394	1	8686001	8687000	*	1.82529e-21	3.51195e-19	50.8061	Hyper-methylated	peak_196	Intron (ENSSSCT00000050178/ENSSSCG00000031776, intron 6 of 13)	ENSSSCG00000061525	ENSSSCT00000101048	-41495
395	1	8722001	8723000	*	5.6613e-07	5.25233e-06	-30.0654	Hypo-methylated	peak_197	Intron (ENSSSCT00000050178/ENSSSCG00000031776, intron 3 of 13)	ENSSSCG00000061525	ENSSSCT00000101048	-77495
396	1	8723001	8724000	*	3.43677e-10	7.61663e-09	37.8606	Hyper-methylated	peak_198	Intron (ENSSSCT00000050178/ENSSSCG00000031776, intron 3 of 13)	ENSSSCG00000061525	ENSSSCT00000101048	-78495
397	1	8746001	8747000	*	3.37313e-17	3.22118e-15	32.4109	Hyper-methylated	peak_199	Intron (ENSSSCT00000050178/ENSSSCG00000031776, intron 1 of 13)	ENSSSCG00000031776	ENSSSCT00000050178	77497
398	1	8762001	8763000	*	1.80476e-16	1.50475e-14	49.4397	Hyper-methylated	peak_200	Intron (ENSSSCT00000050178/ENSSSCG00000031776, intron 1 of 13)	ENSSSCG00000031776	ENSSSCT00000050178	61497
400	1	8806001	8807000	*	1.9016e-07	2.02826e-06	43.9394	Hyper-methylated	peak_201	Intron (ENSSSCT00000050178/ENSSSCG00000031776, intron 1 of 13)	ENSSSCG00000031776	ENSSSCT00000050178	17497
401	1	8808001	8809000	*	0.00250767	0.00635293	43.3333	Hyper-methylated	peak_202	Intron (ENSSSCT00000050178/ENSSSCG00000031776, intron 1 of 13)	ENSSSCG00000031776	ENSSSCT00000050178	15497
402	1	8818001	8819000	*	0.00477608	0.0107272	32.0408	Hyper-methylated	peak_203	Intron (ENSSSCT00000050178/ENSSSCG00000031776, intron 1 of 13)	ENSSSCG00000031776	ENSSSCT00000050178	5497
403	1	8827001	8828000	*	1.25875e-07	1.41213e-06	39.4286	Hyper-methylated	peak_204	Promoter (2-3kb)	ENSSSCG00000031776	ENSSSCT00000050178	-2505
404	1	8868001	8869000	*	2.85891e-12	1.02437e-10	34.0065	Hyper-methylated	peak_205	Distal Intergenic	ENSSSCG00000058060	ENSSSCT00000105054	22212
405	1	8887001	8888000	*	9.47603e-10	1.88018e-08	38.0896	Hyper-methylated	peak_206	Exon (ENSSSCT00000105054/ENSSSCG00000058060, exon 2 of 2)	ENSSSCG00000058060	ENSSSCT00000105054	3212
406	1	8889001	8890000	*	5.77224e-21	1.01842e-18	39.0406	Hyper-methylated	peak_207	Promoter (1-2kb)	ENSSSCG00000058060	ENSSSCT00000105054	1212
407	1	8893001	8894000	*	1.55448e-18	1.8512e-16	35.9231	Hyper-methylated	peak_208	Promoter (1-2kb)	ENSSSCG00000058060	ENSSSCT00000105054	-1790
409	1	8960001	8961000	*	3.0501e-10	6.83605e-09	-34.7118	Hypo-methylated	peak_209	Intron (ENSSSCT00000049688/ENSSSCG00000012314, intron 6 of 17)	ENSSSCG00000012314	ENSSSCT00000071402	10646
410	1	8974001	8975000	*	5.97987e-11	1.58762e-09	33.912	Hyper-methylated	peak_210	Intron (ENSSSCT00000049688/ENSSSCG00000012314, intron 8 of 17)	ENSSSCG00000012314	ENSSSCT00000071402	24646
411	1	9006001	9007000	*	1.30419e-05	7.81026e-05	38.1944	Hyper-methylated	peak_211	Distal Intergenic	ENSSSCG00000012314	ENSSSCT00000071402	56646
412	1	9011001	9012000	*	6.91034e-16	5.17627e-14	-41.6233	Hypo-methylated	peak_212	Distal Intergenic	ENSSSCG00000012314	ENSSSCT00000071402	61646
418	1	9080001	9081000	*	1.78838e-06	1.42249e-05	48.3516	Hyper-methylated	peak_213	Intron (ENSSSCT00000025405/ENSSSCG00000012315, intron 2 of 27)	ENSSSCG00000012315	ENSSSCT00000025405	27983
420	1	9104001	9105000	*	1.61885e-17	1.62273e-15	32.9228	Hyper-methylated	peak_214	Intron (ENSSSCT00000025405/ENSSSCG00000012315, intron 1 of 27)	ENSSSCG00000012315	ENSSSCT00000025405	3983
421	1	9109001	9110000	*	3.90803e-46	1.35697e-42	41.853	Hyper-methylated	peak_215	Promoter (<=1kb)	ENSSSCG00000012315	ENSSSCT00000032465	0
423	1	9157001	9158000	*	3.86962e-26	1.472e-23	34.3586	Hyper-methylated	peak_216	Intron (ENSSSCT00000053140/ENSSSCG00000030535, intron 9 of 17)	ENSSSCG00000030535	ENSSSCT00000082582	33446
424	1	9184001	9185000	*	7.71848e-12	2.51319e-10	35.5193	Hyper-methylated	peak_217	Intron (ENSSSCT00000053140/ENSSSCG00000030535, intron 4 of 17)	ENSSSCG00000030535	ENSSSCT00000082582	6446
425	1	9203001	9204000	*	0.010884	0.0207997	30.2273	Hyper-methylated	peak_218	Intron (ENSSSCT00000053140/ENSSSCG00000030535, intron 1 of 17)	ENSSSCG00000030535	ENSSSCT00000061240	-7315
426	1	9226001	9227000	*	1.29797e-09	2.49109e-08	62.2642	Hyper-methylated	peak_219	Intron (ENSSSCT00000053140/ENSSSCG00000030535, intron 1 of 17)	ENSSSCG00000030535	ENSSSCT00000053140	8782
430	1	9404001	9405000	*	3.01567e-28	1.49712e-25	38.9001	Hyper-methylated	peak_220	Intron (ENSSSCT00000045836/ENSSSCG00000035027, intron 3 of 8)	ENSSSCG00000046713	ENSSSCT00000074551	120135
431	1	9430001	9431000	*	4.60829e-19	5.97654e-17	34.4033	Hyper-methylated	peak_221	Intron (ENSSSCT00000045836/ENSSSCG00000035027, intron 2 of 8)	ENSSSCG00000046713	ENSSSCT00000074551	146135
440	1	9703001	9704000	*	0.0100989	0.0195914	-30	Hypo-methylated	peak_222	Distal Intergenic	ENSSSCG00000060508	ENSSSCT00000068438	35098
441	1	9705001	9706000	*	7.61557e-06	4.93664e-05	-34.0741	Hypo-methylated	peak_223	Distal Intergenic	ENSSSCG00000060508	ENSSSCT00000068438	37098
445	1	9783001	9784000	*	2.62973e-36	3.41424e-33	32.9252	Hyper-methylated	peak_224	Distal Intergenic	ENSSSCG00000050351	ENSSSCT00000080562	-33443
450	1	10027001	10028000	*	3.92427e-05	0.000199245	34.0909	Hyper-methylated	peak_225	Intron (ENSSSCT00000004493/ENSSSCG00000004064, intron 4 of 20)	ENSSSCG00000051789	ENSSSCT00000080897	13797
451	1	10058001	10059000	*	4.78244e-17	4.41931e-15	-40.8105	Hypo-methylated	peak_226	Intron (ENSSSCT00000004493/ENSSSCG00000004064, intron 4 of 20)	ENSSSCG00000051789	ENSSSCT00000080897	44797
452	1	10077001	10078000	*	1.78532e-22	3.9979e-20	-52.6963	Hypo-methylated	peak_227	Intron (ENSSSCT00000004493/ENSSSCG00000004064, intron 3 of 20)	ENSSSCG00000051789	ENSSSCT00000080897	63797
453	1	10085001	10086000	*	1.12029e-12	4.39656e-11	-32.0562	Hypo-methylated	peak_228	Intron (ENSSSCT00000004493/ENSSSCG00000004064, intron 3 of 20)	ENSSSCG00000051789	ENSSSCT00000080897	71797
454	1	10091001	10092000	*	6.7378e-09	1.07766e-07	-52.0259	Hypo-methylated	peak_229	Intron (ENSSSCT00000004493/ENSSSCG00000004064, intron 3 of 20)	ENSSSCG00000051789	ENSSSCT00000080897	77797
456	1	10145001	10146000	*	1.32281e-28	6.81636e-26	-67.2131	Hypo-methylated	peak_230	Intron (ENSSSCT00000004493/ENSSSCG00000004064, intron 2 of 20)	ENSSSCG00000004064	ENSSSCT00000043067	62165
463	1	10287001	10288000	*	6.70251e-06	4.42497e-05	34.6784	Hyper-methylated	peak_231	Distal Intergenic	ENSSSCG00000004064	ENSSSCT00000058325	-59500
465	1	10322001	10323000	*	0.0025652	0.00647181	33.0606	Hyper-methylated	peak_232	Distal Intergenic	ENSSSCG00000056648	ENSSSCT00000100354	86653
466	1	10371001	10372000	*	4.29327e-09	7.23063e-08	-44.8718	Hypo-methylated	peak_233	Distal Intergenic	ENSSSCG00000056648	ENSSSCT00000100354	37653
467	1	10377001	10378000	*	3.43661e-16	2.71918e-14	37.8161	Hyper-methylated	peak_234	Distal Intergenic	ENSSSCG00000056648	ENSSSCT00000100354	31653
468	1	10383001	10384000	*	0.000101447	0.000443543	35.0529	Hyper-methylated	peak_235	Distal Intergenic	ENSSSCG00000056648	ENSSSCT00000100354	25653
469	1	10390001	10391000	*	2.36319e-07	2.45335e-06	52	Hyper-methylated	peak_236	Distal Intergenic	ENSSSCG00000056648	ENSSSCT00000100354	18653
470	1	10403001	10404000	*	6.28085e-10	1.3026e-08	46.5385	Hyper-methylated	peak_237	Distal Intergenic	ENSSSCG00000056648	ENSSSCT00000100354	5653
472	1	10435001	10436000	*	0.00142812	0.00400659	-35.4717	Hypo-methylated	peak_238	Distal Intergenic	ENSSSCG00000061773	ENSSSCT00000097177	-9161
473	1	10487001	10488000	*	1.02536e-05	6.35757e-05	30.3241	Hyper-methylated	peak_239	Distal Intergenic	ENSSSCG00000045185	ENSSSCT00000077582	-3353
476	1	10676001	10677000	*	0.00106932	0.0031559	30.3448	Hyper-methylated	peak_240	Distal Intergenic	ENSSSCG00000057033	ENSSSCT00000096186	-4936
477	1	10681001	10682000	*	0.00166544	0.00454541	-30.3658	Hypo-methylated	peak_241	Distal Intergenic	ENSSSCG00000057033	ENSSSCT00000096186	-9936
478	1	10684001	10685000	*	0.00765253	0.0156919	-33.1579	Hypo-methylated	peak_242	Distal Intergenic	ENSSSCG00000057033	ENSSSCT00000096186	-12936
479	1	10740001	10741000	*	1.31363e-08	1.94433e-07	59.7403	Hyper-methylated	peak_243	Intron (ENSSSCT00000080502/ENSSSCG00000047964, intron 2 of 2)	ENSSSCG00000047964	ENSSSCT00000080502	15925
483	1	10786001	10787000	*	0.000100165	0.000438862	-32.1038	Hypo-methylated	peak_244	Distal Intergenic	ENSSSCG00000047964	ENSSSCT00000089615	-29045
484	1	10813001	10814000	*	9.90505e-15	6.00748e-13	44.4406	Hyper-methylated	peak_245	Distal Intergenic	ENSSSCG00000054035	ENSSSCT00000103673	-36480
490	1	10905001	10906000	*	0.000713477	0.00225997	30.0541	Hyper-methylated	peak_246	Distal Intergenic	ENSSSCG00000051971	ENSSSCT00000102579	-8097
491	1	10923001	10924000	*	1.01019e-05	6.27672e-05	36.6935	Hyper-methylated	peak_247	Intron (ENSSSCT00000102579/ENSSSCG00000051971, intron 1 of 1)	ENSSSCG00000051971	ENSSSCT00000102579	8905
492	1	11044001	11045000	*	0.0010065	0.00300274	39.0805	Hyper-methylated	peak_248	Distal Intergenic	ENSSSCG00000054849	ENSSSCT00000095442	4977
494	1	11056001	11057000	*	1.22113e-05	7.38366e-05	-33.8776	Hypo-methylated	peak_249	Distal Intergenic	ENSSSCG00000054849	ENSSSCT00000095442	16977
496	1	11069001	11070000	*	1.36159e-06	1.12364e-05	60	Hyper-methylated	peak_250	Distal Intergenic	ENSSSCG00000054849	ENSSSCT00000095442	29977
497	1	11075001	11076000	*	1.24807e-06	1.04226e-05	30.29	Hyper-methylated	peak_251	Distal Intergenic	ENSSSCG00000054849	ENSSSCT00000095442	35977
500	1	11101001	11102000	*	0.00649959	0.0137575	-30.0395	Hypo-methylated	peak_252	Distal Intergenic	ENSSSCG00000054849	ENSSSCT00000095442	61977
501	1	11156001	11157000	*	1.88094e-27	8.42722e-25	32.2115	Hyper-methylated	peak_253	Distal Intergenic	ENSSSCG00000054849	ENSSSCT00000095442	116977
502	1	11217001	11218000	*	9.84621e-06	6.14131e-05	31.0688	Hyper-methylated	peak_254	Distal Intergenic	ENSSSCG00000061397	ENSSSCT00000097882	-125986
504	1	11269001	11270000	*	4.05589e-12	1.40659e-10	-47.3732	Hypo-methylated	peak_255	Distal Intergenic	ENSSSCG00000061397	ENSSSCT00000097882	-73986
505	1	11271001	11272000	*	0.0177902	0.0307392	-32.7273	Hypo-methylated	peak_256	Distal Intergenic	ENSSSCG00000061397	ENSSSCT00000097882	-71986
507	1	11319001	11320000	*	1.52691e-05	8.93846e-05	30.4386	Hyper-methylated	peak_257	Distal Intergenic	ENSSSCG00000061397	ENSSSCT00000097882	-23986
508	1	11328001	11329000	*	0.00179146	0.00482658	-35.0602	Hypo-methylated	peak_258	Distal Intergenic	ENSSSCG00000061397	ENSSSCT00000097882	-14986
509	1	11331001	11332000	*	3.87986e-08	5.0475e-07	-39.3357	Hypo-methylated	peak_259	Distal Intergenic	ENSSSCG00000061397	ENSSSCT00000097882	-11986
511	1	11348001	11349000	*	9.03329e-08	1.0564e-06	-37.9076	Hypo-methylated	peak_260	Exon (ENSSSCT00000097882/ENSSSCG00000061397, exon 1 of 1)	ENSSSCG00000061397	ENSSSCT00000097882	4016
512	1	11366001	11367000	*	0.000142189	0.000589698	35.2381	Hyper-methylated	peak_261	Distal Intergenic	ENSSSCG00000061397	ENSSSCT00000097882	22016
520	1	11437001	11438000	*	1.23113e-05	7.43508e-05	-32	Hypo-methylated	peak_262	Distal Intergenic	ENSSSCG00000004068	ENSSSCT00000004497	-7956
525	1	11581001	11582000	*	0.00340178	0.0081511	31.2698	Hyper-methylated	peak_263	Intron (ENSSSCT00000105916/ENSSSCG00000024361, intron 2 of 7)	ENSSSCG00000024361	ENSSSCT00000031943	14752
526	1	11588001	11589000	*	2.08319e-15	1.43847e-13	100	Hyper-methylated	peak_264	Intron (ENSSSCT00000105916/ENSSSCG00000024361, intron 4 of 7)	ENSSSCG00000024361	ENSSSCT00000031943	21752
530	1	11769001	11770000	*	1.75168e-13	8.2006e-12	-75.3894	Hypo-methylated	peak_265	Distal Intergenic	ENSSSCG00000004065	ENSSSCT00000027128	-9654
531	1	11776001	11777000	*	1.05502e-33	1.01956e-30	45.6747	Hyper-methylated	peak_266	Distal Intergenic	ENSSSCG00000004065	ENSSSCT00000027128	-16654
532	1	11779001	11780000	*	1.28055e-08	1.90102e-07	-32.0513	Hypo-methylated	peak_267	Distal Intergenic	ENSSSCG00000004065	ENSSSCT00000027128	-19654
533	1	11788001	11789000	*	1.28452e-14	7.61289e-13	-77.6515	Hypo-methylated	peak_268	Distal Intergenic	ENSSSCG00000054741	ENSSSCT00000098667	-26319
534	1	11818001	11819000	*	1.33919e-11	4.13164e-10	61.3308	Hyper-methylated	peak_269	Promoter (2-3kb)	ENSSSCG00000054741	ENSSSCT00000098667	2683
538	1	11923001	11924000	*	1.0968e-07	1.2522e-06	-32.247	Hypo-methylated	peak_270	Promoter (<=1kb)	ENSSSCG00000055819	ENSSSCT00000094399	0
539	1	11927001	11928000	*	4.68666e-16	3.61721e-14	-74.6988	Hypo-methylated	peak_271	Intron (ENSSSCT00000094399/ENSSSCG00000055819, intron 1 of 1)	ENSSSCG00000055819	ENSSSCT00000094399	3753
540	1	11958001	11959000	*	3.61228e-40	6.91458e-37	32.9232	Hyper-methylated	peak_272	Promoter (<=1kb)	ENSSSCG00000060766	ENSSSCT00000100709	623
542	1	12066001	12067000	*	1.70072e-10	4.05022e-09	-48.445	Hypo-methylated	peak_273	Intron (ENSSSCT00000048023/ENSSSCG00000004070, intron 8 of 19)	ENSSSCG00000052694	ENSSSCT00000093594	-43534
544	1	12149001	12150000	*	9.58694e-13	3.81833e-11	-48.9378	Hypo-methylated	peak_274	Distal Intergenic	ENSSSCG00000004070	ENSSSCT00000056077	-26665
545	1	12152001	12153000	*	2.7754e-12	9.96898e-11	-36.5542	Hypo-methylated	peak_275	Distal Intergenic	ENSSSCG00000004070	ENSSSCT00000056077	-29665
547	1	12193001	12194000	*	4.90668e-10	1.04515e-08	-32.446	Hypo-methylated	peak_276	Distal Intergenic	ENSSSCG00000004070	ENSSSCT00000056077	-70665
548	1	12217001	12218000	*	2.6788e-12	9.6551e-11	46.875	Hyper-methylated	peak_277	Distal Intergenic	ENSSSCG00000004071	ENSSSCT00000004500	-79676
550	1	12286001	12287000	*	2.67115e-06	2.01057e-05	30.4997	Hyper-methylated	peak_278	Distal Intergenic	ENSSSCG00000004071	ENSSSCT00000004500	-10676
551	1	12307001	12308000	*	4.43099e-16	3.43364e-14	31.4318	Hyper-methylated	peak_279	Intron (ENSSSCT00000004500/ENSSSCG00000004071, intron 1 of 12)	ENSSSCG00000004071	ENSSSCT00000004500	9326
553	1	12350001	12351000	*	3.1506e-23	7.88611e-21	34.9413	Hyper-methylated	peak_280	Intron (ENSSSCT00000004500/ENSSSCG00000004071, intron 1 of 12)	ENSSSCG00000043123	ENSSSCT00000072482	-46660
555	1	12368001	12369000	*	0.00970243	0.0189772	31.2834	Hyper-methylated	peak_281	Intron (ENSSSCT00000004500/ENSSSCG00000004071, intron 4 of 12)	ENSSSCG00000043123	ENSSSCT00000072482	-28660
559	1	12503001	12504000	*	6.78753e-17	6.09121e-15	31.9566	Hyper-methylated	peak_282	Promoter (2-3kb)	ENSSSCG00000046319	ENSSSCT00000081158	-2220
561	1	12545001	12546000	*	4.86455e-07	4.60346e-06	60	Hyper-methylated	peak_283	Intron (ENSSSCT00000081158/ENSSSCG00000046319, intron 4 of 13)	ENSSSCG00000046319	ENSSSCT00000102565	17152
563	1	12595001	12596000	*	1.50449e-31	1.10384e-28	31.9993	Hyper-methylated	peak_284	Intron (ENSSSCT00000081158/ENSSSCG00000046319, intron 13 of 13)	ENSSSCG00000046319	ENSSSCT00000102565	67152
564	1	12617001	12618000	*	3.00836e-10	6.75315e-09	33.0685	Hyper-methylated	peak_285	Intron (ENSSSCT00000004503/ENSSSCG00000004074, intron 3 of 4)	ENSSSCG00000004074	ENSSSCT00000004503	84443
565	1	12623001	12624000	*	2.6438e-06	1.99272e-05	37.8049	Hyper-methylated	peak_286	Intron (ENSSSCT00000004503/ENSSSCG00000004074, intron 3 of 4)	ENSSSCG00000004074	ENSSSCT00000004503	78443
566	1	12658001	12659000	*	3.20028e-05	0.000167522	34.1379	Hyper-methylated	peak_287	Intron (ENSSSCT00000004503/ENSSSCG00000004074, intron 1 of 4)	ENSSSCG00000004074	ENSSSCT00000004503	43443
570	1	12711001	12712000	*	2.91573e-05	0.000154981	47.5962	Hyper-methylated	peak_288	Distal Intergenic	ENSSSCG00000004074	ENSSSCT00000065374	-8559
574	1	12747001	12748000	*	2.21615e-06	1.7097e-05	34.5969	Hyper-methylated	peak_289	Distal Intergenic	ENSSSCG00000004074	ENSSSCT00000065374	-44559
577	1	12862001	12863000	*	1.37082e-09	2.61517e-08	46.452	Hyper-methylated	peak_290	Distal Intergenic	ENSSSCG00000004074	ENSSSCT00000065374	-159559
578	1	12868001	12869000	*	1.16281e-05	7.08398e-05	39.5676	Hyper-methylated	peak_291	Distal Intergenic	ENSSSCG00000004074	ENSSSCT00000065374	-165559
579	1	12915001	12916000	*	1.34912e-05	8.03993e-05	-34.023	Hypo-methylated	peak_292	Distal Intergenic	ENSSSCG00000004074	ENSSSCT00000065374	-212559
582	1	13011001	13012000	*	0.00154581	0.00427658	37.1233	Hyper-methylated	peak_293	Distal Intergenic	ENSSSCG00000004074	ENSSSCT00000065374	-308559
583	1	13014001	13015000	*	8.41124e-06	5.37023e-05	-47.619	Hypo-methylated	peak_294	Distal Intergenic	ENSSSCG00000004074	ENSSSCT00000065374	-311559
584	1	13036001	13037000	*	2.6139e-05	0.000141272	34.3823	Hyper-methylated	peak_295	Distal Intergenic	ENSSSCG00000004075	ENSSSCT00000004504	-303355
586	1	13048001	13049000	*	1.41811e-10	3.44449e-09	-53.6275	Hypo-methylated	peak_296	Distal Intergenic	ENSSSCG00000004075	ENSSSCT00000004504	-291355
588	1	13069001	13070000	*	7.16018e-11	1.86167e-09	56.3492	Hyper-methylated	peak_297	Distal Intergenic	ENSSSCG00000004075	ENSSSCT00000004504	-270355
589	1	13079001	13080000	*	1.70384e-09	3.17038e-08	58.3333	Hyper-methylated	peak_298	Distal Intergenic	ENSSSCG00000004075	ENSSSCT00000004504	-260355
590	1	13081001	13082000	*	8.70644e-06	5.53227e-05	40.6874	Hyper-methylated	peak_299	Distal Intergenic	ENSSSCG00000004075	ENSSSCT00000004504	-258355
592	1	13126001	13127000	*	2.30541e-12	8.43246e-11	-45.257	Hypo-methylated	peak_300	Distal Intergenic	ENSSSCG00000004075	ENSSSCT00000004504	-213355
594	1	13139001	13140000	*	1.31484e-12	5.09345e-11	37.3529	Hyper-methylated	peak_301	Distal Intergenic	ENSSSCG00000004075	ENSSSCT00000004504	-200355
595	1	13143001	13144000	*	4.86178e-10	1.03651e-08	33.0446	Hyper-methylated	peak_302	Distal Intergenic	ENSSSCG00000004075	ENSSSCT00000004504	-196355
597	1	13147001	13148000	*	7.56541e-26	2.72513e-23	43.3526	Hyper-methylated	peak_303	Distal Intergenic	ENSSSCG00000004075	ENSSSCT00000004504	-192355
599	1	13313001	13314000	*	7.84356e-09	1.2327e-07	31.8788	Hyper-methylated	peak_304	Distal Intergenic	ENSSSCG00000004075	ENSSSCT00000004504	-26355
601	1	13442001	13443000	*	1.09983e-09	2.14907e-08	41.0428	Hyper-methylated	peak_305	3' UTR	ENSSSCG00000054729	ENSSSCT00000099697	3375
604	1	13599001	13600000	*	0.00205838	0.00540928	33.6735	Hyper-methylated	peak_306	Distal Intergenic	ENSSSCG00000055791	ENSSSCT00000098174	-3855
605	1	13633001	13634000	*	1.23609e-11	3.84422e-10	-71.0884	Hypo-methylated	peak_307	Distal Intergenic	ENSSSCG00000004078	ENSSSCT00000004507	-12733
607	1	13708001	13709000	*	2.65932e-05	0.000143373	32.5505	Hyper-methylated	peak_308	Distal Intergenic	ENSSSCG00000004081	ENSSSCT00000080474	-6174
609	1	13797001	13798000	*	0.0101449	0.0196632	35.2564	Hyper-methylated	peak_309	Intron (ENSSSCT00000080474/ENSSSCG00000004081, intron 2 of 37)	ENSSSCG00000004081	ENSSSCT00000004510	-4901
610	1	13808001	13809000	*	1.36269e-09	2.60135e-08	-37.8947	Hypo-methylated	peak_310	Intron (ENSSSCT00000080474/ENSSSCG00000004081, intron 3 of 37)	ENSSSCG00000004081	ENSSSCT00000004510	5101
611	1	13812001	13813000	*	2.37497e-10	5.46589e-09	-36.71	Hypo-methylated	peak_311	Intron (ENSSSCT00000080474/ENSSSCG00000004081, intron 3 of 37)	ENSSSCG00000004081	ENSSSCT00000004510	9101
612	1	13858001	13859000	*	1.89567e-05	0.000107457	-33.0317	Hypo-methylated	peak_312	Intron (ENSSSCT00000080474/ENSSSCG00000004081, intron 10 of 37)	ENSSSCG00000004081	ENSSSCT00000004510	55101
614	1	13881001	13882000	*	4.71935e-06	3.27773e-05	-38.0699	Hypo-methylated	peak_313	Intron (ENSSSCT00000080474/ENSSSCG00000004081, intron 17 of 37)	ENSSSCG00000004081	ENSSSCT00000004510	78101
616	1	13954001	13955000	*	4.64953e-12	1.59121e-10	-39.4775	Hypo-methylated	peak_314	Distal Intergenic	ENSSSCG00000059324	ENSSSCT00000094700	55052
617	1	13971001	13972000	*	6.9096e-11	1.80429e-09	-53.6341	Hypo-methylated	peak_315	Distal Intergenic	ENSSSCG00000059324	ENSSSCT00000094700	38052
618	1	14028001	14029000	*	1.00665e-38	1.66538e-35	-33.3821	Hypo-methylated	peak_316	Promoter (<=1kb)	ENSSSCG00000004082	ENSSSCT00000082300	0
619	1	14039001	14040000	*	3.78237e-12	1.3214e-10	57.7922	Hyper-methylated	peak_317	Intron (ENSSSCT00000082300/ENSSSCG00000004082, intron 3 of 51)	ENSSSCG00000004082	ENSSSCT00000092158	10108
622	1	14112001	14113000	*	2.04986e-05	0.000114817	35.6604	Hyper-methylated	peak_318	Exon (ENSSSCT00000082300/ENSSSCG00000004082, exon 27 of 52)	ENSSSCG00000004082	ENSSSCT00000004511	-38446
626	1	14282001	14283000	*	2.14759e-05	0.000119492	33.3333	Hyper-methylated	peak_319	Intron (ENSSSCT00000079800/ENSSSCG00000025777, intron 1 of 3)	ENSSSCG00000046251	ENSSSCT00000088789	81980
627	1	14368001	14369000	*	0.0016073	0.00441417	32.8571	Hyper-methylated	peak_320	Intron (ENSSSCT00000079800/ENSSSCG00000025777, intron 1 of 3)	ENSSSCG00000046251	ENSSSCT00000088789	-3022
628	1	14386001	14387000	*	3.98733e-06	2.83604e-05	31.6821	Hyper-methylated	peak_321	Intron (ENSSSCT00000079800/ENSSSCG00000025777, intron 1 of 3)	ENSSSCG00000046251	ENSSSCT00000088789	-21022
629	1	14416001	14417000	*	4.52155e-08	5.7692e-07	30.9574	Hyper-methylated	peak_322	3' UTR	ENSSSCG00000046251	ENSSSCT00000088789	-51022
632	1	14537001	14538000	*	0.000888911	0.00270982	34.5455	Hyper-methylated	peak_323	Distal Intergenic	ENSSSCG00000025777	ENSSSCT00000024477	-43639
634	1	14617001	14618000	*	9.22936e-09	1.4229e-07	33.6256	Hyper-methylated	peak_324	Distal Intergenic	ENSSSCG00000025777	ENSSSCT00000024477	-123639
636	1	14660001	14661000	*	1.32725e-20	2.22785e-18	59.8901	Hyper-methylated	peak_325	Intron (ENSSSCT00000030322/ENSSSCG00000004087, intron 10 of 10)	ENSSSCG00000004087	ENSSSCT00000004518	89796
638	1	14698001	14699000	*	5.36712e-07	5.01485e-06	32.0513	Hyper-methylated	peak_326	Intron (ENSSSCT00000030322/ENSSSCG00000004087, intron 5 of 10)	ENSSSCG00000004087	ENSSSCT00000004518	51796
640	1	14772001	14773000	*	1.29465e-39	2.37179e-36	36.0069	Hyper-methylated	peak_327	3' UTR	ENSSSCG00000004087	ENSSSCT00000030322	-20951
641	1	14822001	14823000	*	4.74599e-31	3.29202e-28	40.237	Hyper-methylated	peak_328	Exon (ENSSSCT00000066077/ENSSSCG00000004089, exon 9 of 11)	ENSSSCG00000004089	ENSSSCT00000072823	26286
642	1	15044001	15045000	*	1.69557e-07	1.8333e-06	-32.9748	Hypo-methylated	peak_329	Distal Intergenic	ENSSSCG00000031733	ENSSSCT00000063559	-27005
643	1	15108001	15109000	*	5.47837e-19	7.02713e-17	45.2962	Hyper-methylated	peak_330	Distal Intergenic	ENSSSCG00000031733	ENSSSCT00000063559	-91005
644	1	15109001	15110000	*	4.25429e-20	6.57042e-18	53.2166	Hyper-methylated	peak_331	Distal Intergenic	ENSSSCG00000031733	ENSSSCT00000063559	-92005
646	1	15142001	15143000	*	2.01235e-15	1.39359e-13	31.2212	Hyper-methylated	peak_332	Intron (ENSSSCT00000071031/ENSSSCG00000004092, intron 26 of 26)	ENSSSCG00000031733	ENSSSCT00000063559	-125005
647	1	15145001	15146000	*	1.047e-16	9.10583e-15	33.4888	Hyper-methylated	peak_333	Intron (ENSSSCT00000071031/ENSSSCG00000004092, intron 26 of 26)	ENSSSCG00000031733	ENSSSCT00000063559	-128005
648	1	15163001	15164000	*	0.00213101	0.00556369	-45.4545	Hypo-methylated	peak_334	Intron (ENSSSCT00000071031/ENSSSCG00000004092, intron 25 of 26)	ENSSSCG00000031733	ENSSSCT00000063559	-146005
650	1	15220001	15221000	*	0.000180828	0.000721384	30.4943	Hyper-methylated	peak_335	Intron (ENSSSCT00000071031/ENSSSCG00000004092, intron 20 of 26)	ENSSSCG00000004092	ENSSSCT00000071031	99610
653	1	15261001	15262000	*	9.2634e-07	8.04482e-06	-33.617	Hypo-methylated	peak_336	Intron (ENSSSCT00000071031/ENSSSCG00000004092, intron 15 of 26)	ENSSSCG00000004092	ENSSSCT00000071031	58610
654	1	15300001	15301000	*	1.92102e-06	1.51287e-05	50	Hyper-methylated	peak_337	Intron (ENSSSCT00000071031/ENSSSCG00000004092, intron 7 of 26)	ENSSSCG00000004092	ENSSSCT00000071031	19610
656	1	15334001	15335000	*	2.06866e-05	0.00011572	31.0417	Hyper-methylated	peak_338	Distal Intergenic	ENSSSCG00000004092	ENSSSCT00000059971	-4016
660	1	15400001	15401000	*	2.3356e-17	2.27885e-15	-36.5389	Hypo-methylated	peak_339	Intron (ENSSSCT00000038405/ENSSSCG00000032778, intron 5 of 17)	ENSSSCG00000026396	ENSSSCT00000028147	42971
661	1	15406001	15407000	*	2.1909e-12	8.06352e-11	-30.4769	Hypo-methylated	peak_340	Intron (ENSSSCT00000038405/ENSSSCG00000032778, intron 5 of 17)	ENSSSCG00000026396	ENSSSCT00000028147	48971
663	1	15470001	15471000	*	3.34162e-08	4.42154e-07	-33.0189	Hypo-methylated	peak_341	Intron (ENSSSCT00000038405/ENSSSCG00000032778, intron 3 of 17)	ENSSSCG00000026396	ENSSSCT00000028147	112971
665	1	15485001	15486000	*	9.75471e-08	1.13078e-06	-30.9751	Hypo-methylated	peak_342	Intron (ENSSSCT00000038405/ENSSSCG00000032778, intron 2 of 17)	ENSSSCG00000032778	ENSSSCT00000038405	101590
666	1	15534001	15535000	*	2.36478e-08	3.26652e-07	-33.4975	Hypo-methylated	peak_343	Intron (ENSSSCT00000038405/ENSSSCG00000032778, intron 1 of 17)	ENSSSCG00000032778	ENSSSCT00000038405	52590
667	1	15577001	15578000	*	4.84637e-09	8.04957e-08	-34.2258	Hypo-methylated	peak_344	Intron (ENSSSCT00000038405/ENSSSCG00000032778, intron 1 of 17)	ENSSSCG00000032778	ENSSSCT00000038405	9590
673	1	15770001	15771000	*	5.07867e-07	4.78016e-06	33.1756	Hyper-methylated	peak_345	Intron (ENSSSCT00000044721/ENSSSCG00000004093, intron 1 of 5)	ENSSSCG00000004093	ENSSSCT00000044721	8164
674	1	15773001	15774000	*	0.000122178	0.000518816	35.8852	Hyper-methylated	peak_346	Intron (ENSSSCT00000044721/ENSSSCG00000004093, intron 1 of 5)	ENSSSCG00000004093	ENSSSCT00000044721	5164
675	1	15787001	15788000	*	0.000239277	0.000911336	32.2011	Hyper-methylated	peak_347	Distal Intergenic	ENSSSCG00000004093	ENSSSCT00000044721	-7838
676	1	15801001	15802000	*	1.71334e-06	1.37048e-05	34.5987	Hyper-methylated	peak_348	Distal Intergenic	ENSSSCG00000004093	ENSSSCT00000044721	-21838
677	1	15806001	15807000	*	9.66584e-12	3.07861e-10	-58.3333	Hypo-methylated	peak_349	Distal Intergenic	ENSSSCG00000004093	ENSSSCT00000044721	-26838
679	1	15855001	15856000	*	1.05248e-09	2.06502e-08	47.084	Hyper-methylated	peak_350	Distal Intergenic	ENSSSCG00000004093	ENSSSCT00000044721	-75838
680	1	15864001	15865000	*	5.5595e-09	9.08895e-08	36.7446	Hyper-methylated	peak_351	Distal Intergenic	ENSSSCG00000004093	ENSSSCT00000044721	-84838
681	1	15928001	15929000	*	1.2072e-08	1.80455e-07	42.4947	Hyper-methylated	peak_352	Intron (ENSSSCT00000084792/ENSSSCG00000004094, intron 1 of 4)	ENSSSCG00000004094	ENSSSCT00000084792	20956
682	1	15929001	15930000	*	7.16196e-05	0.000330995	-39.1304	Hypo-methylated	peak_353	Intron (ENSSSCT00000084792/ENSSSCG00000004094, intron 1 of 4)	ENSSSCG00000004094	ENSSSCT00000084792	19956
683	1	15974001	15975000	*	0.000164642	0.000666679	31.1398	Hyper-methylated	peak_354	Distal Intergenic	ENSSSCG00000004094	ENSSSCT00000004526	-24046
685	1	16004001	16005000	*	2.38408e-05	0.000130623	30.578	Hyper-methylated	peak_355	Promoter (1-2kb)	ENSSSCG00000035574	ENSSSCT00000042802	1874
687	1	16102001	16103000	*	1.39382e-13	6.67919e-12	-41.5718	Hypo-methylated	peak_356	Promoter (1-2kb)	ENSSSCG00000041378	ENSSSCT00000077619	-1508
688	1	16118001	16119000	*	1.50791e-13	7.16954e-12	42.3551	Hyper-methylated	peak_357	Promoter (<=1kb)	ENSSSCG00000026042	ENSSSCT00000004535	273
690	1	16141001	16142000	*	1.31282e-07	1.46557e-06	53.1481	Hyper-methylated	peak_358	Promoter (1-2kb)	ENSSSCG00000004101	ENSSSCT00000004536	1506
691	1	16148001	16149000	*	2.92773e-11	8.35572e-10	33.1897	Hyper-methylated	peak_359	Intron (ENSSSCT00000004536/ENSSSCG00000004101, intron 1 of 7)	ENSSSCG00000004101	ENSSSCT00000004536	8506
692	1	16169001	16170000	*	0.000931359	0.00281603	33.3333	Hyper-methylated	peak_360	Intron (ENSSSCT00000004536/ENSSSCG00000004101, intron 2 of 7)	ENSSSCG00000004101	ENSSSCT00000004536	29506
694	1	16338001	16339000	*	0.000463021	0.00157869	36.3158	Hyper-methylated	peak_361	Intron (ENSSSCT00000023948/ENSSSCG00000004104, intron 5 of 12)	ENSSSCG00000004104	ENSSSCT00000004539	7107
695	1	16379001	16380000	*	4.6895e-13	1.99992e-11	-34.1826	Hypo-methylated	peak_362	Promoter (1-2kb)	ENSSSCG00000030067	ENSSSCT00000031837	1864
696	1	16394001	16395000	*	1.91417e-05	0.000108353	38.3375	Hyper-methylated	peak_363	Distal Intergenic	ENSSSCG00000028867	ENSSSCT00000024741	-5983
697	1	16413001	16414000	*	1.28922e-08	1.91247e-07	35.0594	Hyper-methylated	peak_364	Exon (ENSSSCT00000024741/ENSSSCG00000028867, exon 8 of 14)	ENSSSCG00000028867	ENSSSCT00000024741	12019
699	1	16444001	16445000	*	4.45044e-07	4.25929e-06	-33.3871	Hypo-methylated	peak_365	3' UTR	ENSSSCG00000004109	ENSSSCT00000004544	-20252
702	1	16497001	16498000	*	2.33892e-31	1.67733e-28	46.7959	Hyper-methylated	peak_366	3' UTR	ENSSSCG00000004109	ENSSSCT00000004544	31750
703	1	16604001	16605000	*	6.49221e-06	4.30785e-05	47.8261	Hyper-methylated	peak_367	Intron (ENSSSCT00000058535/ENSSSCG00000004110, intron 1 of 7)	ENSSSCG00000004110	ENSSSCT00000058535	6884
704	1	16719001	16720000	*	4.29536e-08	5.51394e-07	30.3168	Hyper-methylated	peak_368	Distal Intergenic	ENSSSCG00000055645	ENSSSCT00000101743	-27308
706	1	16825001	16826000	*	0.000467623	0.00159159	35	Hyper-methylated	peak_369	Distal Intergenic	ENSSSCG00000055645	ENSSSCT00000101743	77694
707	1	16827001	16828000	*	7.14516e-05	0.000330351	42.6948	Hyper-methylated	peak_370	Distal Intergenic	ENSSSCG00000055645	ENSSSCT00000101743	79694
711	1	17059001	17060000	*	6.08045e-05	0.000288509	-40.8163	Hypo-methylated	peak_371	Intron (ENSSSCT00000081067/ENSSSCG00000028974, intron 2 of 8)	ENSSSCG00000028974	ENSSSCT00000024450	78374
712	1	17062001	17063000	*	0.00035699	0.00127295	33.1455	Hyper-methylated	peak_372	Intron (ENSSSCT00000081067/ENSSSCG00000028974, intron 2 of 8)	ENSSSCG00000028974	ENSSSCT00000024450	75374
714	1	17108001	17109000	*	2.35975e-11	6.88643e-10	30.7219	Hyper-methylated	peak_373	Intron (ENSSSCT00000081067/ENSSSCG00000028974, intron 2 of 8)	ENSSSCG00000028974	ENSSSCT00000024450	29374
715	1	17115001	17116000	*	2.18823e-07	2.29324e-06	38.0068	Hyper-methylated	peak_374	Intron (ENSSSCT00000081067/ENSSSCG00000028974, intron 2 of 8)	ENSSSCG00000028974	ENSSSCT00000024450	22374
716	1	17159001	17160000	*	0.000337387	0.00121406	35.7219	Hyper-methylated	peak_375	Distal Intergenic	ENSSSCG00000042082	ENSSSCT00000078089	16547
717	1	17163001	17164000	*	3.20699e-06	2.35457e-05	-52.0896	Hypo-methylated	peak_376	Distal Intergenic	ENSSSCG00000042082	ENSSSCT00000078089	20547
719	1	17234001	17235000	*	9.46095e-09	1.45365e-07	43.5774	Hyper-methylated	peak_377	Distal Intergenic	ENSSSCG00000042082	ENSSSCT00000078089	91547
720	1	17257001	17258000	*	4.52954e-05	0.000224953	41.1111	Hyper-methylated	peak_378	Distal Intergenic	ENSSSCG00000042082	ENSSSCT00000078089	114547
721	1	17265001	17266000	*	2.14097e-10	4.97877e-09	47.2248	Hyper-methylated	peak_379	Distal Intergenic	ENSSSCG00000042082	ENSSSCT00000078089	122547
722	1	17294001	17295000	*	0.00623235	0.013296	30.1515	Hyper-methylated	peak_380	Distal Intergenic	ENSSSCG00000042082	ENSSSCT00000078089	151547
726	1	17381001	17382000	*	9.54037e-15	5.80576e-13	37.6159	Hyper-methylated	peak_381	Intron (ENSSSCT00000042353/ENSSSCG00000033175, intron 7 of 19)	ENSSSCG00000033175	ENSSSCT00000042353	129672
728	1	17411001	17412000	*	4.93705e-05	0.000241942	-32	Hypo-methylated	peak_382	Intron (ENSSSCT00000042353/ENSSSCG00000033175, intron 4 of 19)	ENSSSCG00000033175	ENSSSCT00000042353	99672
729	1	17420001	17421000	*	6.18697e-26	2.26083e-23	34.8547	Hyper-methylated	peak_383	Intron (ENSSSCT00000042353/ENSSSCG00000033175, intron 2 of 19)	ENSSSCG00000033175	ENSSSCT00000042353	90672
731	1	17444001	17445000	*	2.3022e-12	8.42227e-11	32.0934	Hyper-methylated	peak_384	Intron (ENSSSCT00000042353/ENSSSCG00000033175, intron 2 of 19)	ENSSSCG00000033175	ENSSSCT00000042353	66672
734	1	17561001	17562000	*	8.17871e-07	7.22256e-06	31.0782	Hyper-methylated	peak_385	Distal Intergenic	ENSSSCG00000033175	ENSSSCT00000042353	-49330
735	1	17563001	17564000	*	2.25346e-08	3.13216e-07	33.8596	Hyper-methylated	peak_386	Distal Intergenic	ENSSSCG00000033175	ENSSSCT00000042353	-51330
736	1	17565001	17566000	*	3.65427e-37	5.17163e-34	50.208	Hyper-methylated	peak_387	Distal Intergenic	ENSSSCG00000033175	ENSSSCT00000042353	-53330
738	1	17657001	17658000	*	2.175e-08	3.03533e-07	46.0331	Hyper-methylated	peak_388	Promoter (2-3kb)	ENSSSCG00000053439	ENSSSCT00000095046	-2878
739	1	17673001	17674000	*	3.92394e-38	6.0712e-35	33.7511	Hyper-methylated	peak_389	Distal Intergenic	ENSSSCG00000053361	ENSSSCT00000095298	-3598
740	1	17694001	17695000	*	0.00318546	0.00772334	35.102	Hyper-methylated	peak_390	Distal Intergenic	ENSSSCG00000048882	ENSSSCT00000084240	5514
741	1	17712001	17713000	*	7.6557e-13	3.11372e-11	-32.7898	Hypo-methylated	peak_391	Distal Intergenic	ENSSSCG00000061000	ENSSSCT00000101124	7254
742	1	17723001	17724000	*	4.78274e-14	2.52554e-12	32.0331	Hyper-methylated	peak_392	Promoter (2-3kb)	ENSSSCG00000061000	ENSSSCT00000101124	-2748
744	1	17805001	17806000	*	1.57769e-08	2.28565e-07	52.0833	Hyper-methylated	peak_393	Promoter (1-2kb)	ENSSSCG00000057293	ENSSSCT00000104937	1217
745	1	17824001	17825000	*	1.27485e-16	1.09127e-14	39.2662	Hyper-methylated	peak_394	Distal Intergenic	ENSSSCG00000058965	ENSSSCT00000092603	-8829
746	1	17841001	17842000	*	0.0011108	0.00325565	38.5809	Hyper-methylated	peak_395	Promoter (<=1kb)	ENSSSCG00000062943	ENSSSCT00000096988	0
748	1	17850001	17851000	*	1.99586e-10	4.67737e-09	39.8279	Hyper-methylated	peak_396	Distal Intergenic	ENSSSCG00000062943	ENSSSCT00000096988	-8253
750	1	17931001	17932000	*	0.00167073	0.00455728	34.4203	Hyper-methylated	peak_397	Distal Intergenic	ENSSSCG00000053033	ENSSSCT00000095267	-8389
752	1	18023001	18024000	*	0.00362213	0.00858131	39.1608	Hyper-methylated	peak_398	Distal Intergenic	ENSSSCG00000042893	ENSSSCT00000085079	6093
753	1	18030001	18031000	*	5.51891e-06	3.74789e-05	32.3565	Hyper-methylated	peak_399	Promoter (1-2kb)	ENSSSCG00000056435	ENSSSCT00000102747	-1105
760	1	18245001	18246000	*	2.11594e-06	1.64332e-05	40	Hyper-methylated	peak_400	Intron (ENSSSCT00000076355/ENSSSCG00000048240, intron 1 of 1)	ENSSSCG00000059375	ENSSSCT00000103002	-19054
762	1	18276001	18277000	*	3.12427e-06	2.30216e-05	37.3591	Hyper-methylated	peak_401	Intron (ENSSSCT00000076355/ENSSSCG00000048240, intron 1 of 1)	ENSSSCG00000048240	ENSSSCT00000076355	13021
764	1	18342001	18343000	*	2.03964e-09	3.72106e-08	38.0515	Hyper-methylated	peak_402	Distal Intergenic	ENSSSCG00000048240	ENSSSCT00000076355	-51981
769	1	18643001	18644000	*	1.06064e-10	2.65393e-09	-43.3908	Hypo-methylated	peak_403	Promoter (2-3kb)	ENSSSCG00000041638	ENSSSCT00000086351	2075
770	1	18691001	18692000	*	6.02545e-08	7.41513e-07	-37.4371	Hypo-methylated	peak_404	3' UTR	ENSSSCG00000044212	ENSSSCT00000069061	11883
771	1	18803001	18804000	*	0.00138056	0.00389596	32.967	Hyper-methylated	peak_405	Distal Intergenic	ENSSSCG00000043354	ENSSSCT00000076724	-37679
772	1	18805001	18806000	*	1.16495e-19	1.67568e-17	44.5498	Hyper-methylated	peak_406	Distal Intergenic	ENSSSCG00000043354	ENSSSCT00000076724	-39679
774	1	18830001	18831000	*	1.27684e-07	1.43035e-06	-37.6164	Hypo-methylated	peak_407	Distal Intergenic	ENSSSCG00000043354	ENSSSCT00000076724	-64679
775	1	18895001	18896000	*	0.0008678	0.00265637	37.3377	Hyper-methylated	peak_408	Intron (ENSSSCT00000004553/ENSSSCG00000004114, intron 29 of 34)	ENSSSCG00000043354	ENSSSCT00000076724	-129679
778	1	18951001	18952000	*	1.09352e-06	9.29139e-06	34.7059	Hyper-methylated	peak_409	Intron (ENSSSCT00000004553/ENSSSCG00000004114, intron 13 of 34)	ENSSSCG00000004114	ENSSSCT00000087340	77386
783	1	18982001	18983000	*	3.8044e-06	2.72376e-05	41.6667	Hyper-methylated	peak_410	Intron (ENSSSCT00000004553/ENSSSCG00000004114, intron 7 of 34)	ENSSSCG00000004114	ENSSSCT00000087340	46386
786	1	19130001	19131000	*	5.84931e-06	3.93783e-05	40.9091	Hyper-methylated	peak_411	Distal Intergenic	ENSSSCG00000052303	ENSSSCT00000004552	-32132
787	1	19137001	19138000	*	0.00286246	0.00707985	-36.0976	Hypo-methylated	peak_412	Distal Intergenic	ENSSSCG00000052303	ENSSSCT00000004552	-39132
790	1	19205001	19206000	*	1.84987e-06	1.46475e-05	36.3636	Hyper-methylated	peak_413	Intron (ENSSSCT00000061713/ENSSSCG00000004119, intron 8 of 8)	ENSSSCG00000052303	ENSSSCT00000004552	-107132
794	1	19392001	19393000	*	7.83408e-09	1.23147e-07	33.9232	Hyper-methylated	peak_414	Intron (ENSSSCT00000061713/ENSSSCG00000004119, intron 3 of 8)	ENSSSCG00000004119	ENSSSCT00000061713	179777
796	1	19478001	19479000	*	3.09023e-05	0.000162726	42.3387	Hyper-methylated	peak_415	Intron (ENSSSCT00000061713/ENSSSCG00000004119, intron 2 of 8)	ENSSSCG00000004119	ENSSSCT00000061713	93777
797	1	19487001	19488000	*	9.52663e-14	4.7283e-12	31.6096	Hyper-methylated	peak_416	Intron (ENSSSCT00000061713/ENSSSCG00000004119, intron 2 of 8)	ENSSSCG00000004119	ENSSSCT00000061713	84777
800	1	19586001	19587000	*	5.51448e-06	3.7453e-05	35.048	Hyper-methylated	peak_417	Distal Intergenic	ENSSSCG00000004119	ENSSSCT00000045502	-13149
801	1	19600001	19601000	*	4.71202e-08	5.97991e-07	61.6667	Hyper-methylated	peak_418	Distal Intergenic	ENSSSCG00000004120	ENSSSCT00000060565	-11916
802	1	19603001	19604000	*	1.61642e-07	1.75932e-06	32.1429	Hyper-methylated	peak_419	Distal Intergenic	ENSSSCG00000004120	ENSSSCT00000060565	-8916
804	1	19746001	19747000	*	3.96524e-08	5.14603e-07	43.1181	Hyper-methylated	peak_420	Distal Intergenic	ENSSSCG00000048523	ENSSSCT00000073668	-8506
805	1	19767001	19768000	*	6.59754e-07	5.99882e-06	31.3118	Hyper-methylated	peak_421	Promoter (2-3kb)	ENSSSCG00000004121	ENSSSCT00000041085	2411
806	1	19802001	19803000	*	9.32638e-10	1.85301e-08	30.8871	Hyper-methylated	peak_422	Distal Intergenic	ENSSSCG00000061592	ENSSSCT00000085720	-3765
809	1	19839001	19840000	*	2.8404e-05	0.000151594	34.0678	Hyper-methylated	peak_423	Intron (ENSSSCT00000085720/ENSSSCG00000061592, intron 1 of 2)	ENSSSCG00000061592	ENSSSCT00000004557	32237
811	1	19908001	19909000	*	0.0148942	0.0267089	-33.1169	Hypo-methylated	peak_424	Distal Intergenic	ENSSSCG00000062078	ENSSSCT00000092182	-12947
812	1	19920001	19921000	*	1.83903e-07	1.96909e-06	-31.9646	Hypo-methylated	peak_425	Promoter (<=1kb)	ENSSSCG00000062078	ENSSSCT00000092182	-947
816	1	19978001	19979000	*	1.1097e-12	4.35987e-11	-32.1293	Hypo-methylated	peak_426	Distal Intergenic	ENSSSCG00000062078	ENSSSCT00000092182	56055
817	1	19984001	19985000	*	7.13174e-07	6.41234e-06	33.1864	Hyper-methylated	peak_427	Distal Intergenic	ENSSSCG00000062078	ENSSSCT00000092182	62055
818	1	20021001	20022000	*	0.000215119	0.000833605	31.6667	Hyper-methylated	peak_428	Distal Intergenic	ENSSSCG00000061300	ENSSSCT00000103945	61374
819	1	20023001	20024000	*	0.000106287	0.000461311	36.6883	Hyper-methylated	peak_429	Distal Intergenic	ENSSSCG00000061300	ENSSSCT00000103945	59374
821	1	20028001	20029000	*	3.23512e-06	2.37219e-05	-30.814	Hypo-methylated	peak_430	Distal Intergenic	ENSSSCG00000061300	ENSSSCT00000103945	54374
822	1	20032001	20033000	*	2.49685e-05	0.000135845	-32.5477	Hypo-methylated	peak_431	Distal Intergenic	ENSSSCG00000061300	ENSSSCT00000103945	50374
823	1	20042001	20043000	*	8.6985e-05	0.0003898	-39.6825	Hypo-methylated	peak_432	Distal Intergenic	ENSSSCG00000061300	ENSSSCT00000103945	40374
824	1	20049001	20050000	*	1.11413e-14	6.68735e-13	-47.3214	Hypo-methylated	peak_433	Distal Intergenic	ENSSSCG00000061300	ENSSSCT00000103945	33374
826	1	20058001	20059000	*	0.000196248	0.000772325	-30.9831	Hypo-methylated	peak_434	Distal Intergenic	ENSSSCG00000061300	ENSSSCT00000103945	24374
830	1	20141001	20142000	*	2.46633e-06	1.87698e-05	-44.5652	Hypo-methylated	peak_435	Promoter (1-2kb)	ENSSSCG00000055717	ENSSSCT00000092939	1451
831	1	20175001	20176000	*	0.00715216	0.0148589	-31.8182	Hypo-methylated	peak_436	Distal Intergenic	ENSSSCG00000062520	ENSSSCT00000099613	-9674
833	1	20208001	20209000	*	0.00012803	0.000539635	-34.4988	Hypo-methylated	peak_437	Distal Intergenic	ENSSSCG00000056160	ENSSSCT00000093330	12898
834	1	20212001	20213000	*	0.00124945	0.00358687	-42.9487	Hypo-methylated	peak_438	Distal Intergenic	ENSSSCG00000056160	ENSSSCT00000093330	8898
836	1	20218001	20219000	*	2.79207e-12	1.00241e-10	-41.6667	Hypo-methylated	peak_439	Promoter (2-3kb)	ENSSSCG00000056160	ENSSSCT00000093330	2898
837	1	20276001	20277000	*	1.06045e-07	1.21589e-06	-53.7634	Hypo-methylated	peak_440	Distal Intergenic	ENSSSCG00000058168	ENSSSCT00000098708	9028
838	1	20306001	20307000	*	5.28494e-07	4.94712e-06	-49.4048	Hypo-methylated	peak_441	Promoter (1-2kb)	ENSSSCG00000052367	ENSSSCT00000095133	-1265
839	1	20314001	20315000	*	1.45106e-10	3.51324e-09	32.8321	Hyper-methylated	peak_442	Distal Intergenic	ENSSSCG00000052367	ENSSSCT00000095133	-9265
840	1	20319001	20320000	*	4.95219e-06	3.4151e-05	-49.2308	Hypo-methylated	peak_443	Distal Intergenic	ENSSSCG00000052367	ENSSSCT00000095133	-14265
841	1	20351001	20352000	*	1.81161e-13	8.45399e-12	-30.2866	Hypo-methylated	peak_444	Promoter (2-3kb)	ENSSSCG00000061589	ENSSSCT00000102681	-2991
842	1	20376001	20377000	*	3.13429e-11	8.89044e-10	-37.8871	Hypo-methylated	peak_445	Distal Intergenic	ENSSSCG00000061589	ENSSSCT00000102681	-27991
844	1	20432001	20433000	*	9.38481e-06	5.89415e-05	-41.9192	Hypo-methylated	peak_446	Distal Intergenic	ENSSSCG00000061589	ENSSSCT00000102681	-83991
845	1	20436001	20437000	*	1.49555e-08	2.1803e-07	-32.9412	Hypo-methylated	peak_447	Distal Intergenic	ENSSSCG00000061589	ENSSSCT00000102681	-87991
847	1	20445001	20446000	*	2.28822e-07	2.38484e-06	-39.4186	Hypo-methylated	peak_448	Distal Intergenic	ENSSSCG00000061589	ENSSSCT00000102681	-96991
849	1	20453001	20454000	*	3.08836e-06	2.27916e-05	43.3333	Hyper-methylated	peak_449	Distal Intergenic	ENSSSCG00000061589	ENSSSCT00000102681	-104991
850	1	20463001	20464000	*	0.00319671	0.00774568	37.8571	Hyper-methylated	peak_450	Distal Intergenic	ENSSSCG00000061589	ENSSSCT00000102681	-114991
851	1	20465001	20466000	*	2.17824e-06	1.68498e-05	-42.8571	Hypo-methylated	peak_451	Distal Intergenic	ENSSSCG00000061589	ENSSSCT00000102681	-116991
852	1	20471001	20472000	*	1.89588e-09	3.48777e-08	-30.2395	Hypo-methylated	peak_452	Distal Intergenic	ENSSSCG00000061589	ENSSSCT00000102681	-122991
854	1	20475001	20476000	*	2.41023e-09	4.31801e-08	-58.3333	Hypo-methylated	peak_453	Distal Intergenic	ENSSSCG00000061589	ENSSSCT00000102681	-126991
856	1	20500001	20501000	*	0.00779335	0.0159211	-31.016	Hypo-methylated	peak_454	Distal Intergenic	ENSSSCG00000061589	ENSSSCT00000102681	-151991
858	1	20588001	20589000	*	9.91439e-11	2.49887e-09	37.2506	Hyper-methylated	peak_455	Intron (ENSSSCT00000004558/ENSSSCG00000004123, intron 8 of 24)	ENSSSCG00000004123	ENSSSCT00000004558	163193
860	1	20627001	20628000	*	1.03174e-07	1.18725e-06	-31.3686	Hypo-methylated	peak_456	Intron (ENSSSCT00000004558/ENSSSCG00000004123, intron 4 of 24)	ENSSSCG00000004123	ENSSSCT00000004558	124193
862	1	20634001	20635000	*	3.74e-16	2.94169e-14	31.7791	Hyper-methylated	peak_457	Intron (ENSSSCT00000004558/ENSSSCG00000004123, intron 3 of 24)	ENSSSCG00000004123	ENSSSCT00000004558	117193
864	1	20666001	20667000	*	3.90898e-05	0.000198613	-46.1538	Hypo-methylated	peak_458	Intron (ENSSSCT00000004558/ENSSSCG00000004123, intron 2 of 24)	ENSSSCG00000004123	ENSSSCT00000004558	85193
865	1	20748001	20749000	*	0.0109348	0.0208768	-31.6667	Hypo-methylated	peak_459	Intron (ENSSSCT00000004558/ENSSSCG00000004123, intron 1 of 24)	ENSSSCG00000004123	ENSSSCT00000004558	3193
867	1	20785001	20786000	*	2.486e-06	1.88983e-05	-32.6256	Hypo-methylated	peak_460	Intron (ENSSSCT00000092009/ENSSSCG00000004123, intron 44 of 72)	ENSSSCG00000004123	ENSSSCT00000004558	-32809
868	1	20854001	20855000	*	0.000119366	0.000508797	-32.8283	Hypo-methylated	peak_461	Intron (ENSSSCT00000092009/ENSSSCG00000004123, intron 25 of 72)	ENSSSCG00000057517	ENSSSCT00000099797	-34584
869	1	20889001	20890000	*	2.96524e-06	2.19966e-05	-51.5957	Hypo-methylated	peak_462	Promoter (<=1kb)	ENSSSCG00000057517	ENSSSCT00000099797	0
871	1	20915001	20916000	*	2.43804e-12	8.86897e-11	31.8946	Hyper-methylated	peak_463	Exon (ENSSSCT00000092009/ENSSSCG00000004123, exon 5 of 73)	ENSSSCG00000057517	ENSSSCT00000099797	25418
873	1	21042001	21043000	*	1.72139e-16	1.44087e-14	-33.5888	Hypo-methylated	peak_464	Intron (ENSSSCT00000092009/ENSSSCG00000004123, intron 2 of 72)	ENSSSCG00000004123	ENSSSCT00000092009	4841
874	1	21071001	21072000	*	1.21336e-12	4.73133e-11	31.1573	Hyper-methylated	peak_465	Distal Intergenic	ENSSSCG00000004123	ENSSSCT00000061166	-22518
875	1	21101001	21102000	*	1.52472e-08	2.2173e-07	-44.7619	Hypo-methylated	peak_466	Distal Intergenic	ENSSSCG00000004123	ENSSSCT00000061166	-52518
876	1	21151001	21152000	*	3.92838e-14	2.10775e-12	35.514	Hyper-methylated	peak_467	Intron (ENSSSCT00000004560/ENSSSCG00000004125, intron 1 of 1)	ENSSSCG00000004125	ENSSSCT00000004560	7694
878	1	21176001	21177000	*	4.27527e-05	0.000214274	32.5326	Hyper-methylated	peak_468	Distal Intergenic	ENSSSCG00000004125	ENSSSCT00000004560	-16308
879	1	21181001	21182000	*	0.00035549	0.00126853	30.5444	Hyper-methylated	peak_469	Intron (ENSSSCT00000100022/ENSSSCG00000061254, intron 1 of 1)	ENSSSCG00000004125	ENSSSCT00000004560	-21308
880	1	21188001	21189000	*	0.00113061	0.00330293	-50	Hypo-methylated	peak_470	Intron (ENSSSCT00000100022/ENSSSCG00000061254, intron 1 of 1)	ENSSSCG00000061254	ENSSSCT00000100022	19374
882	1	21200001	21201000	*	0.000559107	0.00184699	36.3636	Hyper-methylated	peak_471	Intron (ENSSSCT00000100022/ENSSSCG00000061254, intron 1 of 1)	ENSSSCG00000061254	ENSSSCT00000100022	7374
883	1	21201001	21202000	*	1.0281e-07	1.18352e-06	44.2971	Hyper-methylated	peak_472	Intron (ENSSSCT00000100022/ENSSSCG00000061254, intron 1 of 1)	ENSSSCG00000061254	ENSSSCT00000100022	6374
884	1	21209001	21210000	*	0.00631667	0.0134424	30.9091	Hyper-methylated	peak_473	Promoter (<=1kb)	ENSSSCG00000061254	ENSSSCT00000100022	-628
890	1	21437001	21438000	*	3.52627e-19	4.6727e-17	45.4067	Hyper-methylated	peak_474	Promoter (<=1kb)	ENSSSCG00000054762	ENSSSCT00000095953	0
891	1	21450001	21451000	*	2.82402e-09	4.97472e-08	42.3913	Hyper-methylated	peak_475	Intron (ENSSSCT00000048036/ENSSSCG00000004132, intron 12 of 12)	ENSSSCG00000054762	ENSSSCT00000095953	12102
895	1	21628001	21629000	*	3.66352e-12	1.28439e-10	30.2083	Hyper-methylated	peak_476	Intron (ENSSSCT00000037187/ENSSSCG00000004132, intron 1 of 12)	ENSSSCG00000004132	ENSSSCT00000037187	15343
896	1	21672001	21673000	*	2.09411e-08	2.93534e-07	-33.8745	Hypo-methylated	peak_477	Intron (ENSSSCT00000041834/ENSSSCG00000004132, intron 1 of 11)	ENSSSCG00000004132	ENSSSCT00000037187	-27659
898	1	21698001	21699000	*	1.40686e-05	8.33134e-05	36.0507	Hyper-methylated	peak_478	Intron (ENSSSCT00000041834/ENSSSCG00000004132, intron 1 of 11)	ENSSSCG00000020208	ENSSSCT00000021803	7659
899	1	21743001	21744000	*	6.68576e-31	4.53226e-28	32.4758	Hyper-methylated	peak_479	Promoter (<=1kb)	ENSSSCG00000004133	ENSSSCT00000086887	480
900	1	21751001	21752000	*	4.36893e-07	4.19095e-06	-38.3415	Hypo-methylated	peak_480	Intron (ENSSSCT00000004568/ENSSSCG00000004133, intron 3 of 7)	ENSSSCG00000004133	ENSSSCT00000086887	8480
903	1	21914001	21915000	*	0.00159865	0.00439483	38.1395	Hyper-methylated	peak_481	Intron (ENSSSCT00000056974/ENSSSCG00000004136, intron 5 of 5)	ENSSSCG00000062051	ENSSSCT00000100284	36986
904	1	21927001	21928000	*	9.71554e-09	1.48855e-07	-46.7857	Hypo-methylated	peak_482	Intron (ENSSSCT00000056974/ENSSSCG00000004136, intron 4 of 5)	ENSSSCG00000062051	ENSSSCT00000100284	49986
905	1	21983001	21984000	*	2.09112e-06	1.62671e-05	-30.7971	Hypo-methylated	peak_483	Intron (ENSSSCT00000056974/ENSSSCG00000004136, intron 3 of 5)	ENSSSCG00000047221	ENSSSCT00000075497	101798
906	1	22062001	22063000	*	0.00192942	0.00512918	-30.2609	Hypo-methylated	peak_484	Intron (ENSSSCT00000056974/ENSSSCG00000004136, intron 3 of 5)	ENSSSCG00000047221	ENSSSCT00000075497	22798
907	1	22097001	22098000	*	1.13744e-05	6.95258e-05	-48.913	Hypo-methylated	peak_485	Intron (ENSSSCT00000056974/ENSSSCG00000004136, intron 1 of 5)	ENSSSCG00000047221	ENSSSCT00000075497	-11204
908	1	22108001	22109000	*	6.89955e-05	0.000320809	36.9727	Hyper-methylated	peak_486	Intron (ENSSSCT00000056974/ENSSSCG00000004136, intron 1 of 5)	ENSSSCG00000047221	ENSSSCT00000075497	-22204
913	1	22261001	22262000	*	1.02994e-15	7.49673e-14	31.7797	Hyper-methylated	peak_487	Distal Intergenic	ENSSSCG00000060727	ENSSSCT00000101823	-10546
914	1	22291001	22292000	*	1.11746e-13	5.47568e-12	-38.9272	Hypo-methylated	peak_488	Exon (ENSSSCT00000103072/ENSSSCG00000056436, exon 1 of 2)	ENSSSCG00000056436	ENSSSCT00000103072	3352
915	1	22293001	22294000	*	2.09291e-19	2.86816e-17	-39.0182	Hypo-methylated	peak_489	Promoter (1-2kb)	ENSSSCG00000056436	ENSSSCT00000103072	1352
918	1	22554001	22555000	*	7.82095e-05	0.000356396	39.2977	Hyper-methylated	peak_490	Distal Intergenic	ENSSSCG00000063202	ENSSSCT00000092171	100442
920	1	22699001	22700000	*	8.93966e-10	1.78413e-08	37.4126	Hyper-methylated	peak_491	Intron (ENSSSCT00000064165/ENSSSCG00000004139, intron 16 of 25)	ENSSSCG00000063202	ENSSSCT00000092171	-43560
925	1	22806001	22807000	*	4.75637e-06	3.29919e-05	39.868	Hyper-methylated	peak_492	Distal Intergenic	ENSSSCG00000004139	ENSSSCT00000004574	-4154
926	1	22816001	22817000	*	0.0046407	0.0104822	36.9231	Hyper-methylated	peak_493	Distal Intergenic	ENSSSCG00000004139	ENSSSCT00000004574	-14154
929	1	22910001	22911000	*	0.00357965	0.00849806	-31.6667	Hypo-methylated	peak_494	Intron (ENSSSCT00000065783/ENSSSCG00000004140, intron 1 of 7)	ENSSSCG00000004140	ENSSSCT00000105178	-10907
932	1	22963001	22964000	*	3.10318e-06	2.28862e-05	34.3423	Hyper-methylated	peak_495	Distal Intergenic	ENSSSCG00000036250	ENSSSCT00000042834	-8885
933	1	23017001	23018000	*	1.67145e-25	5.73367e-23	31.2685	Hyper-methylated	peak_496	Distal Intergenic	ENSSSCG00000036250	ENSSSCT00000042834	44117
937	1	23069001	23070000	*	0.00232992	0.00598252	31.4239	Hyper-methylated	peak_497	Distal Intergenic	ENSSSCG00000036250	ENSSSCT00000042834	96117
940	1	23077001	23078000	*	0.00127043	0.00363568	39.5105	Hyper-methylated	peak_498	Distal Intergenic	ENSSSCG00000036250	ENSSSCT00000042834	104117
941	1	23079001	23080000	*	4.59326e-08	5.84798e-07	33.6186	Hyper-methylated	peak_499	Distal Intergenic	ENSSSCG00000036250	ENSSSCT00000042834	106117
942	1	23082001	23083000	*	0.000234139	0.000894937	-30.9524	Hypo-methylated	peak_500	Distal Intergenic	ENSSSCG00000036250	ENSSSCT00000042834	109117
948	1	23215001	23216000	*	1.60424e-09	3.0023e-08	40.3529	Hyper-methylated	peak_501	Distal Intergenic	ENSSSCG00000049679	ENSSSCT00000077898	-157540
949	1	23230001	23231000	*	0.00315516	0.00766353	30.8429	Hyper-methylated	peak_502	Distal Intergenic	ENSSSCG00000049679	ENSSSCT00000077898	-142540
950	1	23258001	23259000	*	0.00147962	0.0041261	-34.1629	Hypo-methylated	peak_503	Distal Intergenic	ENSSSCG00000049679	ENSSSCT00000077898	-114540
951	1	23273001	23274000	*	0.00195135	0.00517751	30.8081	Hyper-methylated	peak_504	Distal Intergenic	ENSSSCG00000049679	ENSSSCT00000077898	-99540
952	1	23281001	23282000	*	0.00015687	0.000640258	-35.4701	Hypo-methylated	peak_505	Distal Intergenic	ENSSSCG00000049679	ENSSSCT00000077898	-91540
957	1	23331001	23332000	*	0.00342083	0.00818819	34.5238	Hyper-methylated	peak_506	Distal Intergenic	ENSSSCG00000049679	ENSSSCT00000077898	-41540
958	1	23335001	23336000	*	0.00324895	0.00784954	-31.6883	Hypo-methylated	peak_507	Distal Intergenic	ENSSSCG00000049679	ENSSSCT00000077898	-37540
960	1	23344001	23345000	*	4.11412e-07	3.97808e-06	39.2605	Hyper-methylated	peak_508	Distal Intergenic	ENSSSCG00000049679	ENSSSCT00000077898	-28540
966	1	23438001	23439000	*	3.63008e-07	3.56701e-06	36.8112	Hyper-methylated	peak_509	Distal Intergenic	ENSSSCG00000049679	ENSSSCT00000077898	64462
967	1	23459001	23460000	*	1.26592e-09	2.43618e-08	35.8342	Hyper-methylated	peak_510	Distal Intergenic	ENSSSCG00000049679	ENSSSCT00000077898	85462
974	1	23536001	23537000	*	0.00106741	0.0031514	33.3333	Hyper-methylated	peak_511	Distal Intergenic	ENSSSCG00000059773	ENSSSCT00000101567	136429
976	1	23545001	23546000	*	1.05798e-05	6.5314e-05	45.8333	Hyper-methylated	peak_512	Distal Intergenic	ENSSSCG00000059773	ENSSSCT00000101567	127429
977	1	23563001	23564000	*	1.09661e-05	6.7362e-05	30.2465	Hyper-methylated	peak_513	Distal Intergenic	ENSSSCG00000059773	ENSSSCT00000101567	109429
978	1	23576001	23577000	*	0.00164457	0.00449838	37.9679	Hyper-methylated	peak_514	Distal Intergenic	ENSSSCG00000059773	ENSSSCT00000101567	96429
979	1	23579001	23580000	*	6.42238e-08	7.84365e-07	43.0719	Hyper-methylated	peak_515	Distal Intergenic	ENSSSCG00000059773	ENSSSCT00000101567	93429
982	1	23600001	23601000	*	4.52582e-11	1.2358e-09	45.6845	Hyper-methylated	peak_516	Distal Intergenic	ENSSSCG00000059773	ENSSSCT00000101567	72429
983	1	23616001	23617000	*	7.51576e-07	6.70984e-06	30.0505	Hyper-methylated	peak_517	Distal Intergenic	ENSSSCG00000059773	ENSSSCT00000101567	56429
986	1	23629001	23630000	*	0.00079904	0.00248201	35	Hyper-methylated	peak_518	Distal Intergenic	ENSSSCG00000059773	ENSSSCT00000101567	43429
988	1	23673001	23674000	*	1.3019e-06	1.08106e-05	36.2471	Hyper-methylated	peak_519	Promoter (<=1kb)	ENSSSCG00000059773	ENSSSCT00000101567	0
989	1	23681001	23682000	*	0.00102035	0.00303655	33.2174	Hyper-methylated	peak_520	Distal Intergenic	ENSSSCG00000059773	ENSSSCT00000101567	-7573
991	1	23704001	23705000	*	0.00602718	0.0129482	35.7955	Hyper-methylated	peak_521	Promoter (<=1kb)	ENSSSCG00000052841	ENSSSCT00000098750	245
993	1	23745001	23746000	*	0.0139958	0.0254185	30.2703	Hyper-methylated	peak_522	Distal Intergenic	ENSSSCG00000059811	ENSSSCT00000092404	-6436
994	1	23748001	23749000	*	4.02192e-05	0.000203492	49.1667	Hyper-methylated	peak_523	Distal Intergenic	ENSSSCG00000059811	ENSSSCT00000092404	-3436
995	1	23753001	23754000	*	1.88809e-08	2.67804e-07	31.3777	Hyper-methylated	peak_524	Promoter (<=1kb)	ENSSSCG00000059811	ENSSSCT00000092404	566
996	1	23754001	23755000	*	1.35608e-07	1.50846e-06	31.0811	Hyper-methylated	peak_525	Promoter (1-2kb)	ENSSSCG00000059811	ENSSSCT00000092404	1566
998	1	23793001	23794000	*	0.00606237	0.013009	31.3725	Hyper-methylated	peak_526	Distal Intergenic	ENSSSCG00000059811	ENSSSCT00000092404	40566
1001	1	23832001	23833000	*	0.00864355	0.0172895	-30.5882	Hypo-methylated	peak_527	Distal Intergenic	ENSSSCG00000059811	ENSSSCT00000092404	79566
1008	1	23909001	23910000	*	9.46035e-09	1.45359e-07	-37.3563	Hypo-methylated	peak_528	Distal Intergenic	ENSSSCG00000059935	ENSSSCT00000103943	-39254
1010	1	23932001	23933000	*	5.6933e-07	5.278e-06	32.9674	Hyper-methylated	peak_529	Distal Intergenic	ENSSSCG00000059935	ENSSSCT00000103943	-16254
1011	1	23935001	23936000	*	2.34861e-09	4.21801e-08	46.6667	Hyper-methylated	peak_530	Distal Intergenic	ENSSSCG00000059935	ENSSSCT00000103943	-13254
1014	1	23970001	23971000	*	3.32481e-11	9.37254e-10	32.3983	Hyper-methylated	peak_531	Distal Intergenic	ENSSSCG00000059935	ENSSSCT00000103943	20748
1015	1	23981001	23982000	*	1.62699e-06	1.31146e-05	-41.25	Hypo-methylated	peak_532	Distal Intergenic	ENSSSCG00000059935	ENSSSCT00000103943	31748
1016	1	23986001	23987000	*	5.57262e-05	0.000267928	42.3423	Hyper-methylated	peak_533	Distal Intergenic	ENSSSCG00000059935	ENSSSCT00000103943	36748
1017	1	23989001	23990000	*	0.00124118	0.00356743	-34.0659	Hypo-methylated	peak_534	Distal Intergenic	ENSSSCG00000059935	ENSSSCT00000103943	39748
1018	1	23991001	23992000	*	0.000292286	0.00107702	43.3333	Hyper-methylated	peak_535	Distal Intergenic	ENSSSCG00000059935	ENSSSCT00000103943	41748
1019	1	23994001	23995000	*	6.32869e-07	5.7886e-06	-39.4718	Hypo-methylated	peak_536	Distal Intergenic	ENSSSCG00000059935	ENSSSCT00000103943	44748
1020	1	24007001	24008000	*	0.0021129	0.00552562	38.75	Hyper-methylated	peak_537	Distal Intergenic	ENSSSCG00000043068	ENSSSCT00000068697	-44092
1021	1	24013001	24014000	*	0.00110388	0.00323924	31.4655	Hyper-methylated	peak_538	Distal Intergenic	ENSSSCG00000043068	ENSSSCT00000068697	-38092
1023	1	24042001	24043000	*	7.18129e-05	0.000331755	39.3985	Hyper-methylated	peak_539	Distal Intergenic	ENSSSCG00000043068	ENSSSCT00000068697	-9092
1024	1	24043001	24044000	*	3.8065e-14	2.04566e-12	36.0125	Hyper-methylated	peak_540	Distal Intergenic	ENSSSCG00000043068	ENSSSCT00000068697	-8092
1025	1	24055001	24056000	*	4.2222e-06	2.97866e-05	30.3406	Hyper-methylated	peak_541	Promoter (2-3kb)	ENSSSCG00000043068	ENSSSCT00000068697	2910
1027	1	24089001	24090000	*	1.32255e-06	1.09577e-05	35.4167	Hyper-methylated	peak_542	Distal Intergenic	ENSSSCG00000043068	ENSSSCT00000068697	36910
1028	1	24124001	24125000	*	0.000307699	0.00112371	51.4286	Hyper-methylated	peak_543	Distal Intergenic	ENSSSCG00000043584	ENSSSCT00000069842	10450
1029	1	24132001	24133000	*	6.74184e-08	8.1811e-07	65.9091	Hyper-methylated	peak_544	Promoter (2-3kb)	ENSSSCG00000043584	ENSSSCT00000069842	2450
1031	1	24152001	24153000	*	1.3547e-08	1.99882e-07	39.1228	Hyper-methylated	peak_545	Distal Intergenic	ENSSSCG00000043584	ENSSSCT00000069842	-16552
1035	1	24203001	24204000	*	0.00401755	0.00933481	35	Hyper-methylated	peak_546	Distal Intergenic	ENSSSCG00000055804	ENSSSCT00000106003	27555
1036	1	24204001	24205000	*	0.000140357	0.000583358	35.7143	Hyper-methylated	peak_547	Distal Intergenic	ENSSSCG00000055804	ENSSSCT00000106003	28555
1037	1	24226001	24227000	*	0.00238809	0.00610422	34.6667	Hyper-methylated	peak_548	Distal Intergenic	ENSSSCG00000059813	ENSSSCT00000104625	7377
1039	1	24246001	24247000	*	6.39944e-08	7.81995e-07	32.9332	Hyper-methylated	peak_549	Exon (ENSSSCT00000097532/ENSSSCG00000062947, exon 1 of 1)	ENSSSCG00000062947	ENSSSCT00000097532	3326
1040	1	24256001	24257000	*	0.000100959	0.000441782	31.7449	Hyper-methylated	peak_550	Distal Intergenic	ENSSSCG00000062947	ENSSSCT00000097532	13326
1041	1	24257001	24258000	*	0.00152157	0.00422215	35.3535	Hyper-methylated	peak_551	Distal Intergenic	ENSSSCG00000062947	ENSSSCT00000097532	14326
1042	1	24263001	24264000	*	0.000244894	0.000929451	30.8537	Hyper-methylated	peak_552	Distal Intergenic	ENSSSCG00000055866	ENSSSCT00000105109	18053
1043	1	24272001	24273000	*	2.43445e-05	0.000132971	34.5269	Hyper-methylated	peak_553	Distal Intergenic	ENSSSCG00000055866	ENSSSCT00000105109	9053
1045	1	24304001	24305000	*	0.0146404	0.0263466	-31.6667	Hypo-methylated	peak_554	Distal Intergenic	ENSSSCG00000047685	ENSSSCT00000072922	18037
1046	1	24306001	24307000	*	1.50512e-06	1.22579e-05	31.5257	Hyper-methylated	peak_555	Distal Intergenic	ENSSSCG00000047685	ENSSSCT00000072922	16037
1049	1	24328001	24329000	*	0.000825708	0.00254953	31.8182	Hyper-methylated	peak_556	Distal Intergenic	ENSSSCG00000047685	ENSSSCT00000072922	-4965
1050	1	24339001	24340000	*	0.000145955	0.00060251	53.3333	Hyper-methylated	peak_557	Distal Intergenic	ENSSSCG00000060042	ENSSSCT00000100198	4420
1051	1	24348001	24349000	*	0.00137679	0.00388716	-30	Hypo-methylated	peak_558	Distal Intergenic	ENSSSCG00000060042	ENSSSCT00000100198	-3582
1052	1	24349001	24350000	*	1.30563e-05	7.81775e-05	42.9379	Hyper-methylated	peak_559	Distal Intergenic	ENSSSCG00000060042	ENSSSCT00000100198	-4582
1060	1	24436001	24437000	*	6.10288e-06	4.08327e-05	-34.2105	Hypo-methylated	peak_560	Distal Intergenic	ENSSSCG00000041447	ENSSSCT00000078571	18026
1061	1	24438001	24439000	*	9.66485e-07	8.34759e-06	35.4978	Hyper-methylated	peak_561	Distal Intergenic	ENSSSCG00000041447	ENSSSCT00000078571	16026
1064	1	24468001	24469000	*	1.60857e-06	1.29836e-05	39.011	Hyper-methylated	peak_562	Distal Intergenic	ENSSSCG00000041447	ENSSSCT00000078571	-12976
1067	1	24503001	24504000	*	4.20713e-06	2.96936e-05	37.6959	Hyper-methylated	peak_563	Distal Intergenic	ENSSSCG00000041447	ENSSSCT00000078571	-47976
1069	1	24549001	24550000	*	0.0102389	0.0198091	30	Hyper-methylated	peak_564	Distal Intergenic	ENSSSCG00000041447	ENSSSCT00000078571	-93976
1071	1	24570001	24571000	*	1.71923e-05	9.89464e-05	-36.4205	Hypo-methylated	peak_565	Distal Intergenic	ENSSSCG00000041447	ENSSSCT00000078571	-114976
1073	1	24647001	24648000	*	3.15061e-07	3.15325e-06	39.6406	Hyper-methylated	peak_566	Distal Intergenic	ENSSSCG00000062824	ENSSSCT00000094272	-158681
1075	1	24695001	24696000	*	0.000351966	0.00125803	35	Hyper-methylated	peak_567	Distal Intergenic	ENSSSCG00000062824	ENSSSCT00000094272	-110681
1076	1	24735001	24736000	*	2.2272e-05	0.000123236	-31.75	Hypo-methylated	peak_568	Distal Intergenic	ENSSSCG00000062824	ENSSSCT00000094272	-70681
1079	1	24806001	24807000	*	0.000101114	0.000442352	47.3354	Hyper-methylated	peak_569	Promoter (<=1kb)	ENSSSCG00000062824	ENSSSCT00000094272	0
1080	1	24828001	24829000	*	6.58893e-09	1.05705e-07	-43.6877	Hypo-methylated	peak_570	Distal Intergenic	ENSSSCG00000062824	ENSSSCT00000094272	21321
1082	1	24846001	24847000	*	2.67155e-09	4.73393e-08	31.2925	Hyper-methylated	peak_571	Distal Intergenic	ENSSSCG00000062824	ENSSSCT00000094272	39321
1085	1	24897001	24898000	*	2.52255e-05	0.000137048	30.1608	Hyper-methylated	peak_572	Distal Intergenic	ENSSSCG00000062824	ENSSSCT00000094272	90321
1087	1	24907001	24908000	*	0.000752463	0.00236154	40.4167	Hyper-methylated	peak_573	Distal Intergenic	ENSSSCG00000063128	ENSSSCT00000106471	-89898
1089	1	24926001	24927000	*	0.000844565	0.00259728	-34.8739	Hypo-methylated	peak_574	Distal Intergenic	ENSSSCG00000063128	ENSSSCT00000106471	-70898
1094	1	25117001	25118000	*	2.47882e-08	3.40333e-07	-33.1169	Hypo-methylated	peak_575	Distal Intergenic	ENSSSCG00000057364	ENSSSCT00000096657	-23491
1096	1	25169001	25170000	*	1.09685e-07	1.25223e-06	30.3356	Hyper-methylated	peak_576	Distal Intergenic	ENSSSCG00000004142	ENSSSCT00000004577	12880
1097	1	25194001	25195000	*	4.92043e-05	0.000241236	32.3595	Hyper-methylated	peak_577	Distal Intergenic	ENSSSCG00000052800	ENSSSCT00000103780	-23457
1098	1	25242001	25243000	*	2.82064e-15	1.89853e-13	33.0266	Hyper-methylated	peak_578	Intron (ENSSSCT00000064833/ENSSSCG00000004143, intron 3 of 9)	ENSSSCG00000004143	ENSSSCT00000004578	13341
1099	1	25245001	25246000	*	4.29739e-08	5.51619e-07	30.1557	Hyper-methylated	peak_579	Intron (ENSSSCT00000064833/ENSSSCG00000004143, intron 3 of 9)	ENSSSCG00000004143	ENSSSCT00000004578	16341
1101	1	25266001	25267000	*	0.00627966	0.013378	34.1991	Hyper-methylated	peak_580	Exon (ENSSSCT00000064833/ENSSSCG00000004143, exon 6 of 10)	ENSSSCG00000059090	ENSSSCT00000105780	31216
1103	1	25280001	25281000	*	1.58001e-13	7.47485e-12	35.5004	Hyper-methylated	peak_581	Exon (ENSSSCT00000064833/ENSSSCG00000004143, exon 9 of 10)	ENSSSCG00000059090	ENSSSCT00000105780	17216
1104	1	25285001	25286000	*	0.000223388	0.000860439	-42.5	Hypo-methylated	peak_582	3' UTR	ENSSSCG00000059090	ENSSSCT00000105780	12216
1105	1	25304001	25305000	*	0.000328945	0.00118821	40.2948	Hyper-methylated	peak_583	Distal Intergenic	ENSSSCG00000059090	ENSSSCT00000105780	-5786
1106	1	25386001	25387000	*	0.000202452	0.000792494	-43.3333	Hypo-methylated	peak_584	Distal Intergenic	ENSSSCG00000004144	ENSSSCT00000004580	-21705
1107	1	25388001	25389000	*	0.000133476	0.000558987	43.9394	Hyper-methylated	peak_585	Distal Intergenic	ENSSSCG00000004144	ENSSSCT00000004580	-23705
1108	1	25394001	25395000	*	0.00294012	0.00723685	-40	Hypo-methylated	peak_586	Distal Intergenic	ENSSSCG00000004144	ENSSSCT00000004580	-29705
1109	1	25397001	25398000	*	1.2709e-05	7.63977e-05	36.7399	Hyper-methylated	peak_587	Distal Intergenic	ENSSSCG00000004144	ENSSSCT00000004580	-32705
1110	1	25460001	25461000	*	0.0308391	0.047424	32.7273	Hyper-methylated	peak_588	Distal Intergenic	ENSSSCG00000004145	ENSSSCT00000004581	-12408
1111	1	25503001	25504000	*	1.36788e-09	2.61043e-08	-32.0822	Hypo-methylated	peak_589	Intron (ENSSSCT00000004582/ENSSSCG00000004146, intron 1 of 19)	ENSSSCG00000004146	ENSSSCT00000076175	21624
1112	1	25506001	25507000	*	4.70702e-07	4.47317e-06	57.5251	Hyper-methylated	peak_590	Intron (ENSSSCT00000004582/ENSSSCG00000004146, intron 1 of 19)	ENSSSCG00000004146	ENSSSCT00000076175	24624
1113	1	25544001	25545000	*	0.000118743	0.000506593	30.5556	Hyper-methylated	peak_591	Intron (ENSSSCT00000004582/ENSSSCG00000004146, intron 10 of 19)	ENSSSCG00000004146	ENSSSCT00000076175	62624
1114	1	25549001	25550000	*	6.64235e-08	8.07464e-07	-45.8333	Hypo-methylated	peak_592	Intron (ENSSSCT00000004582/ENSSSCG00000004146, intron 10 of 19)	ENSSSCG00000004146	ENSSSCT00000076175	67624
1116	1	25621001	25622000	*	5.39247e-05	0.000260576	-36.63	Hypo-methylated	peak_593	Intron (ENSSSCT00000075647/ENSSSCG00000004147, intron 3 of 20)	ENSSSCG00000004147	ENSSSCT00000075647	22277
1117	1	25694001	25695000	*	0.00984405	0.0191974	33.0357	Hyper-methylated	peak_594	Promoter (<=1kb)	ENSSSCG00000042590	ENSSSCT00000079695	-858
1119	1	25899001	25900000	*	2.94432e-17	2.83252e-15	32.6554	Hyper-methylated	peak_595	Intron (ENSSSCT00000047086/ENSSSCG00000004149, intron 1 of 6)	ENSSSCG00000004149	ENSSSCT00000047086	46970
1123	1	26153001	26154000	*	3.50627e-05	0.000181044	46.6667	Hyper-methylated	peak_596	Intron (ENSSSCT00000023062/ENSSSCG00000022968, intron 9 of 32)	ENSSSCG00000056139	ENSSSCT00000106809	83625
1124	1	26272001	26273000	*	9.80582e-05	0.000430981	-32.5735	Hypo-methylated	peak_597	Distal Intergenic	ENSSSCG00000022968	ENSSSCT00000100638	-16581
1128	1	26370001	26371000	*	2.06357e-06	1.60823e-05	30.6923	Hyper-methylated	peak_598	Distal Intergenic	ENSSSCG00000038420	ENSSSCT00000051639	68750
1134	1	26689001	26690000	*	2.60008e-06	1.96406e-05	33.8716	Hyper-methylated	peak_599	Distal Intergenic	ENSSSCG00000004155	ENSSSCT00000004593	-110671
1136	1	26787001	26788000	*	4.77949e-06	3.31288e-05	42.1498	Hyper-methylated	peak_600	Distal Intergenic	ENSSSCG00000004155	ENSSSCT00000004593	-12671
1137	1	26867001	26868000	*	2.15329e-06	1.66864e-05	30.4681	Hyper-methylated	peak_601	Distal Intergenic	ENSSSCG00000004155	ENSSSCT00000004593	66331
1138	1	26961001	26962000	*	0.00101307	0.00301916	-38.3871	Hypo-methylated	peak_602	Distal Intergenic	ENSSSCG00000004156	ENSSSCT00000034018	-75165
1142	1	27205001	27206000	*	0.000393522	0.00137967	-37.5788	Hypo-methylated	peak_603	Distal Intergenic	ENSSSCG00000004159	ENSSSCT00000004598	44254
1146	1	27414001	27415000	*	1.22953e-17	1.25695e-15	-46.2474	Hypo-methylated	peak_604	Intron (ENSSSCT00000056666/ENSSSCG00000026041, intron 1 of 28)	ENSSSCG00000046709	ENSSSCT00000077641	21616
1152	1	27633001	27634000	*	5.59468e-32	4.36201e-29	36.1207	Hyper-methylated	peak_605	Promoter (<=1kb)	ENSSSCG00000039049	ENSSSCT00000065529	408
1154	1	27775001	27776000	*	1.16632e-08	1.75064e-07	-75	Hypo-methylated	peak_606	Intron (ENSSSCT00000046954/ENSSSCG00000039049, intron 16 of 17)	ENSSSCG00000039049	ENSSSCT00000097654	57716
1155	1	27784001	27785000	*	4.89818e-05	0.000240323	40	Hyper-methylated	peak_607	Distal Intergenic	ENSSSCG00000039049	ENSSSCT00000097654	66716
1157	1	27801001	27802000	*	2.8004e-06	2.09344e-05	-60	Hypo-methylated	peak_608	Distal Intergenic	ENSSSCG00000004163	ENSSSCT00000037556	-70183
1159	1	27806001	27807000	*	4.22953e-05	0.000212356	-37.4468	Hypo-methylated	peak_609	Distal Intergenic	ENSSSCG00000004163	ENSSSCT00000037556	-65183
1165	1	27829001	27830000	*	0.000126932	0.000535786	-33.5675	Hypo-methylated	peak_610	Distal Intergenic	ENSSSCG00000004163	ENSSSCT00000037556	-42183
1166	1	27846001	27847000	*	3.35484e-14	1.8281e-12	-55.2448	Hypo-methylated	peak_611	Distal Intergenic	ENSSSCG00000004163	ENSSSCT00000037556	-25183
1172	1	28032001	28033000	*	0.00120853	0.00348953	30.2139	Hyper-methylated	peak_612	Intron (ENSSSCT00000004604/ENSSSCG00000004165, intron 3 of 12)	ENSSSCG00000004165	ENSSSCT00000004604	82273
1174	1	28087001	28088000	*	4.21735e-06	2.97587e-05	30.2564	Hyper-methylated	peak_613	Intron (ENSSSCT00000004604/ENSSSCG00000004165, intron 2 of 12)	ENSSSCG00000004165	ENSSSCT00000004604	27273
1178	1	28210001	28211000	*	4.21822e-07	4.06571e-06	-31.7109	Hypo-methylated	peak_614	Intron (ENSSSCT00000065157/ENSSSCG00000004165, intron 1 of 12)	ENSSSCG00000020601	ENSSSCT00000022196	-50538
1179	1	28212001	28213000	*	1.76165e-05	0.000101002	32.9004	Hyper-methylated	peak_615	Intron (ENSSSCT00000065157/ENSSSCG00000004165, intron 1 of 12)	ENSSSCG00000020601	ENSSSCT00000022196	-48538
1180	1	28215001	28216000	*	1.26452e-06	1.05405e-05	36.6667	Hyper-methylated	peak_616	Intron (ENSSSCT00000065157/ENSSSCG00000004165, intron 1 of 12)	ENSSSCG00000020601	ENSSSCT00000022196	-45538
1182	1	28244001	28245000	*	0.0171885	0.0299112	30	Hyper-methylated	peak_617	Intron (ENSSSCT00000065157/ENSSSCG00000004165, intron 1 of 12)	ENSSSCG00000020601	ENSSSCT00000022196	-16538
1183	1	28259001	28260000	*	3.58275e-11	1.00291e-09	30.4351	Hyper-methylated	peak_618	Promoter (1-2kb)	ENSSSCG00000020601	ENSSSCT00000022196	-1538
1185	1	28309001	28310000	*	0.000269278	0.00100615	30.3846	Hyper-methylated	peak_619	Distal Intergenic	ENSSSCG00000004165	ENSSSCT00000065157	-6336
1190	1	28392001	28393000	*	7.72039e-12	2.51353e-10	-32.8491	Hypo-methylated	peak_620	Distal Intergenic	ENSSSCG00000061879	ENSSSCT00000095189	71093
1194	1	28457001	28458000	*	0.003252	0.00785565	34.0659	Hyper-methylated	peak_621	Distal Intergenic	ENSSSCG00000053009	ENSSSCT00000094930	39751
1195	1	28458001	28459000	*	1.54064e-13	7.31004e-12	-62.3377	Hypo-methylated	peak_622	Distal Intergenic	ENSSSCG00000053009	ENSSSCT00000094930	38751
1197	1	28493001	28494000	*	3.20451e-07	3.19914e-06	41.8533	Hyper-methylated	peak_623	Exon (ENSSSCT00000094930/ENSSSCG00000053009, exon 2 of 3)	ENSSSCG00000053009	ENSSSCT00000094930	3751
1198	1	28508001	28509000	*	5.47743e-06	3.72327e-05	35.8333	Hyper-methylated	peak_624	Distal Intergenic	ENSSSCG00000052439	ENSSSCT00000097728	5334
1199	1	28509001	28510000	*	0.0104679	0.0201625	-30.5195	Hypo-methylated	peak_625	Distal Intergenic	ENSSSCG00000052439	ENSSSCT00000097728	4334
1201	1	28525001	28526000	*	1.93802e-07	2.06225e-06	48.6667	Hyper-methylated	peak_626	Distal Intergenic	ENSSSCG00000052439	ENSSSCT00000097728	-10668
1204	1	28581001	28582000	*	7.86247e-10	1.59213e-08	33.3333	Hyper-methylated	peak_627	Intron (ENSSSCT00000060523/ENSSSCG00000004166, intron 4 of 23)	ENSSSCG00000004166	ENSSSCT00000095645	14605
1207	1	28692001	28693000	*	0.000296873	0.00109116	31.4554	Hyper-methylated	peak_628	Intron (ENSSSCT00000101797/ENSSSCG00000004166, intron 23 of 25)	ENSSSCG00000056679	ENSSSCT00000093843	-96693
1212	1	28864001	28865000	*	0.000393639	0.00138003	38.3871	Hyper-methylated	peak_629	Distal Intergenic	ENSSSCG00000004167	ENSSSCT00000027213	-7003
1213	1	28917001	28918000	*	0.000180884	0.000721563	46.6667	Hyper-methylated	peak_630	Distal Intergenic	ENSSSCG00000056274	ENSSSCT00000103323	-9695
1220	1	29105001	29106000	*	4.82307e-22	1.01104e-19	32.3005	Hyper-methylated	peak_631	3' UTR	ENSSSCG00000004170	ENSSSCT00000004609	3020
1221	1	29113001	29114000	*	1.36348e-18	1.63746e-16	35.8512	Hyper-methylated	peak_632	Distal Intergenic	ENSSSCG00000004170	ENSSSCT00000004609	-3982
1222	1	29116001	29117000	*	2.07845e-14	1.18355e-12	36.7928	Hyper-methylated	peak_633	Distal Intergenic	ENSSSCG00000004170	ENSSSCT00000004609	-6982
1223	1	29150001	29151000	*	2.37763e-07	2.46688e-06	-31.8711	Hypo-methylated	peak_634	Distal Intergenic	ENSSSCG00000049766	ENSSSCT00000066719	-35768
1224	1	29151001	29152000	*	1.65436e-12	6.26484e-11	-44.1667	Hypo-methylated	peak_635	Distal Intergenic	ENSSSCG00000049766	ENSSSCT00000066719	-34768
1225	1	29152001	29153000	*	1.37099e-15	9.77083e-14	-30.2793	Hypo-methylated	peak_636	Distal Intergenic	ENSSSCG00000049766	ENSSSCT00000066719	-33768
1226	1	29159001	29160000	*	6.09236e-09	9.86082e-08	-55.6505	Hypo-methylated	peak_637	Distal Intergenic	ENSSSCG00000049766	ENSSSCT00000066719	-26768
1230	1	29242001	29243000	*	7.49985e-14	3.80263e-12	37.338	Hyper-methylated	peak_638	Intron (ENSSSCT00000066719/ENSSSCG00000049766, intron 2 of 6)	ENSSSCG00000049766	ENSSSCT00000066719	55234
1233	1	29323001	29324000	*	7.377e-12	2.41279e-10	31.4437	Hyper-methylated	peak_639	Intron (ENSSSCT00000066719/ENSSSCG00000049766, intron 4 of 6)	ENSSSCG00000019571	ENSSSCT00000021166	40604
1235	1	29400001	29401000	*	3.25728e-21	5.98381e-19	39.9966	Hyper-methylated	peak_640	Distal Intergenic	ENSSSCG00000055050	ENSSSCT00000101486	-9930
1236	1	29401001	29402000	*	3.59242e-07	3.53516e-06	42.9915	Hyper-methylated	peak_641	Distal Intergenic	ENSSSCG00000055050	ENSSSCT00000101486	-10930
1237	1	29450001	29451000	*	0.000288636	0.00106596	50.9091	Hyper-methylated	peak_642	Distal Intergenic	ENSSSCG00000051035	ENSSSCT00000066508	34484
1238	1	29479001	29480000	*	0.00475458	0.0106877	36.3636	Hyper-methylated	peak_643	Distal Intergenic	ENSSSCG00000051035	ENSSSCT00000066508	63484
1239	1	29540001	29541000	*	0.000223494	0.000860768	-31.0606	Hypo-methylated	peak_644	Distal Intergenic	ENSSSCG00000044647	ENSSSCT00000090183	58555
1242	1	29611001	29612000	*	7.66412e-17	6.81134e-15	-37.9736	Hypo-methylated	peak_645	Distal Intergenic	ENSSSCG00000044647	ENSSSCT00000090183	-11447
1243	1	29625001	29626000	*	7.20264e-10	1.47309e-08	-40	Hypo-methylated	peak_646	Distal Intergenic	ENSSSCG00000044647	ENSSSCT00000090183	-25447
1244	1	29643001	29644000	*	4.8082e-17	4.44106e-15	48.8801	Hyper-methylated	peak_647	Distal Intergenic	ENSSSCG00000044647	ENSSSCT00000090183	-43447
1247	1	29720001	29721000	*	8.7269e-07	7.639e-06	55.2381	Hyper-methylated	peak_648	Distal Intergenic	ENSSSCG00000021443	ENSSSCT00000037646	-24114
1250	1	29770001	29771000	*	1.05455e-12	4.16181e-11	60.7656	Hyper-methylated	peak_649	Distal Intergenic	ENSSSCG00000021443	ENSSSCT00000027054	22107
1251	1	29784001	29785000	*	8.30539e-05	0.000374898	-31	Hypo-methylated	peak_650	Distal Intergenic	ENSSSCG00000021443	ENSSSCT00000027054	36107
1253	1	29871001	29872000	*	0.00487104	0.010899	32.8814	Hyper-methylated	peak_651	Intron (ENSSSCT00000053756/ENSSSCG00000004172, intron 3 of 5)	ENSSSCG00000004172	ENSSSCT00000053756	34946
1254	1	29889001	29890000	*	2.22108e-12	8.16149e-11	33.6194	Hyper-methylated	peak_652	Intron (ENSSSCT00000053756/ENSSSCG00000004172, intron 5 of 5)	ENSSSCG00000022387	ENSSSCT00000004611	23139
1255	1	29918001	29919000	*	3.54522e-05	0.000182754	-38.8393	Hypo-methylated	peak_653	Intron (ENSSSCT00000030224/ENSSSCG00000022387, intron 1 of 6)	ENSSSCG00000022387	ENSSSCT00000004611	-4863
1264	1	30204001	30205000	*	7.83946e-08	9.33289e-07	31.456	Hyper-methylated	peak_654	Distal Intergenic	ENSSSCG00000052291	ENSSSCT00000097520	27093
1268	1	30272001	30273000	*	3.22991e-22	6.98404e-20	30.634	Hyper-methylated	peak_655	Intron (ENSSSCT00000048282/ENSSSCG00000034139, intron 15 of 17)	ENSSSCG00000052291	ENSSSCT00000097520	95093
1269	1	30295001	30296000	*	3.36986e-07	3.34247e-06	32.0174	Hyper-methylated	peak_656	Intron (ENSSSCT00000048282/ENSSSCG00000034139, intron 11 of 17)	ENSSSCG00000052291	ENSSSCT00000097520	118093
1270	1	30392001	30393000	*	4.58866e-07	4.37511e-06	31.5197	Hyper-methylated	peak_657	Intron (ENSSSCT00000048282/ENSSSCG00000034139, intron 2 of 17)	ENSSSCG00000034139	ENSSSCT00000048282	139879
1273	1	30542001	30543000	*	4.25377e-06	2.99796e-05	51.5385	Hyper-methylated	peak_658	Distal Intergenic	ENSSSCG00000034139	ENSSSCT00000036887	-8398
1274	1	30548001	30549000	*	0.00306826	0.00749121	32.0513	Hyper-methylated	peak_659	Distal Intergenic	ENSSSCG00000034139	ENSSSCT00000036887	-14398
1277	1	30627001	30628000	*	3.91231e-05	0.00019874	-30.9091	Hypo-methylated	peak_660	Distal Intergenic	ENSSSCG00000034139	ENSSSCT00000036887	-93398
1279	1	30642001	30643000	*	3.11484e-13	1.37828e-11	31.9302	Hyper-methylated	peak_661	Distal Intergenic	ENSSSCG00000034139	ENSSSCT00000036887	-108398
1281	1	30708001	30709000	*	2.28671e-05	0.000126041	37.5806	Hyper-methylated	peak_662	Distal Intergenic	ENSSSCG00000034139	ENSSSCT00000036887	-174398
1282	1	30716001	30717000	*	0.00150718	0.00418947	-41.6667	Hypo-methylated	peak_663	Distal Intergenic	ENSSSCG00000034139	ENSSSCT00000036887	-182398
1283	1	30721001	30722000	*	5.32515e-09	8.75014e-08	-33.5001	Hypo-methylated	peak_664	Distal Intergenic	ENSSSCG00000034139	ENSSSCT00000036887	-187398
1285	1	30770001	30771000	*	0.000300165	0.00110121	36.2353	Hyper-methylated	peak_665	Distal Intergenic	ENSSSCG00000060884	ENSSSCT00000096752	146236
1286	1	30795001	30796000	*	2.71965e-11	7.82846e-10	36.1304	Hyper-methylated	peak_666	Distal Intergenic	ENSSSCG00000060884	ENSSSCT00000096752	121236
1289	1	30839001	30840000	*	2.08793e-28	1.05675e-25	51.8324	Hyper-methylated	peak_667	Distal Intergenic	ENSSSCG00000060884	ENSSSCT00000096752	77236
1294	1	30982001	30983000	*	9.7663e-05	0.000429491	30.4545	Hyper-methylated	peak_668	Promoter (<=1kb)	ENSSSCG00000004180	ENSSSCT00000084187	324
1297	1	31020001	31021000	*	1.25609e-05	7.56444e-05	-32.8909	Hypo-methylated	peak_669	Intron (ENSSSCT00000004620/ENSSSCG00000004181, intron 7 of 8)	ENSSSCG00000019778	ENSSSCT00000021373	7938
1298	1	31043001	31044000	*	7.95622e-05	0.000361583	-41.6667	Hypo-methylated	peak_670	Distal Intergenic	ENSSSCG00000035807	ENSSSCT00000054090	-4535
1300	1	31122001	31123000	*	6.34813e-13	2.62608e-11	36.2283	Hyper-methylated	peak_671	Promoter (1-2kb)	ENSSSCG00000040065	ENSSSCT00000056948	-1103
1301	1	31123001	31124000	*	3.16934e-05	0.000166149	31.4103	Hyper-methylated	peak_672	Promoter (<=1kb)	ENSSSCG00000040065	ENSSSCT00000056948	-103
1303	1	31150001	31151000	*	1.03562e-09	2.03642e-08	39.5289	Hyper-methylated	peak_673	Promoter (<=1kb)	ENSSSCG00000004186	ENSSSCT00000004625	0
1305	1	31173001	31174000	*	2.1307e-20	3.44295e-18	34.7859	Hyper-methylated	peak_674	Distal Intergenic	ENSSSCG00000004189	ENSSSCT00000004628	-10549
1308	1	31255001	31256000	*	5.66148e-08	7.01977e-07	31.6159	Hyper-methylated	peak_675	Promoter (2-3kb)	ENSSSCG00000052476	ENSSSCT00000093525	2925
1309	1	31337001	31338000	*	7.05629e-09	1.1225e-07	33.1307	Hyper-methylated	peak_676	Intron (ENSSSCT00000004630/ENSSSCG00000004191, intron 5 of 13)	ENSSSCG00000004191	ENSSSCT00000004630	54496
1310	1	31373001	31374000	*	0.00199209	0.00526663	-32.6966	Hypo-methylated	peak_677	Distal Intergenic	ENSSSCG00000056433	ENSSSCT00000095838	38207
1311	1	31384001	31385000	*	1.5881e-20	2.63314e-18	-37.3676	Hypo-methylated	peak_678	Distal Intergenic	ENSSSCG00000056433	ENSSSCT00000095838	27207
1313	1	31437001	31438000	*	4.56163e-05	0.000226288	36.3409	Hyper-methylated	peak_679	Exon (ENSSSCT00000106559/ENSSSCG00000057631, exon 1 of 1)	ENSSSCG00000057631	ENSSSCT00000106559	3743
1315	1	31454001	31455000	*	0.000326634	0.00118134	-46.6667	Hypo-methylated	peak_680	Distal Intergenic	ENSSSCG00000057631	ENSSSCT00000106559	20743
1316	1	31461001	31462000	*	2.10821e-11	6.21278e-10	31.0606	Hyper-methylated	peak_681	Distal Intergenic	ENSSSCG00000057631	ENSSSCT00000106559	27743
1317	1	31469001	31470000	*	6.01938e-06	4.03513e-05	37.2093	Hyper-methylated	peak_682	Distal Intergenic	ENSSSCG00000057631	ENSSSCT00000106559	35743
1318	1	31486001	31487000	*	0.000305535	0.00111715	-34.1954	Hypo-methylated	peak_683	Distal Intergenic	ENSSSCG00000054094	ENSSSCT00000105244	35725
1319	1	31500001	31501000	*	1.12662e-08	1.6974e-07	31.4949	Hyper-methylated	peak_684	Distal Intergenic	ENSSSCG00000054094	ENSSSCT00000105244	21725
1321	1	31568001	31569000	*	5.27654e-14	2.76308e-12	32.493	Hyper-methylated	peak_685	Distal Intergenic	ENSSSCG00000052386	ENSSSCT00000094186	-8629
1326	1	31624001	31625000	*	5.31079e-20	8.06855e-18	31.0912	Hyper-methylated	peak_686	Distal Intergenic	ENSSSCG00000062236	ENSSSCT00000099159	-35163
1327	1	31632001	31633000	*	4.95428e-07	4.6788e-06	35.548	Hyper-methylated	peak_687	Distal Intergenic	ENSSSCG00000004192	ENSSSCT00000004631	-41394
1328	1	31705001	31706000	*	4.4525e-05	0.000221714	-32.3413	Hypo-methylated	peak_688	Distal Intergenic	ENSSSCG00000004192	ENSSSCT00000004631	30608
1329	1	31720001	31721000	*	4.53512e-17	4.21425e-15	32.8151	Hyper-methylated	peak_689	Distal Intergenic	ENSSSCG00000004193	ENSSSCT00000042180	38531
1331	1	31775001	31776000	*	4.8278e-06	3.34129e-05	30.2392	Hyper-methylated	peak_690	Intron (ENSSSCT00000065954/ENSSSCG00000004193, intron 1 of 25)	ENSSSCG00000004193	ENSSSCT00000042180	-15471
1334	1	31869001	31870000	*	4.11286e-23	1.01585e-20	40.6871	Hyper-methylated	peak_691	Exon (ENSSSCT00000033751/ENSSSCG00000025992, exon 25 of 28)	ENSSSCG00000053164	ENSSSCT00000094674	-18211
1336	1	31952001	31953000	*	9.03452e-21	1.54959e-18	48.8387	Hyper-methylated	peak_692	Intron (ENSSSCT00000033751/ENSSSCG00000025992, intron 3 of 27)	ENSSSCG00000025992	ENSSSCT00000033751	6837
1337	1	31956001	31957000	*	1.96876e-16	1.62898e-14	38.493	Hyper-methylated	peak_693	Promoter (2-3kb)	ENSSSCG00000025992	ENSSSCT00000033751	2837
1339	1	32065001	32066000	*	0.00859853	0.0172188	-40	Hypo-methylated	peak_694	Distal Intergenic	ENSSSCG00000043973	ENSSSCT00000076361	-13626
1340	1	32071001	32072000	*	6.24444e-09	1.00785e-07	-31.7248	Hypo-methylated	peak_695	Distal Intergenic	ENSSSCG00000043973	ENSSSCT00000076361	-19626
1341	1	32093001	32094000	*	9.529e-22	1.91293e-19	30.9618	Hyper-methylated	peak_696	Distal Intergenic	ENSSSCG00000043973	ENSSSCT00000076361	-41626
1342	1	32140001	32141000	*	1.21391e-08	1.81345e-07	32.4706	Hyper-methylated	peak_697	Distal Intergenic	ENSSSCG00000062940	ENSSSCT00000102582	-24949
1343	1	32151001	32152000	*	2.48649e-07	2.56583e-06	-48.2353	Hypo-methylated	peak_698	Distal Intergenic	ENSSSCG00000062940	ENSSSCT00000102582	-13949
1344	1	32157001	32158000	*	1.06939e-06	9.11224e-06	-44.3182	Hypo-methylated	peak_699	Distal Intergenic	ENSSSCG00000062940	ENSSSCT00000102582	-7949
1345	1	32188001	32189000	*	1.67087e-08	2.40281e-07	45.0193	Hyper-methylated	peak_700	Distal Intergenic	ENSSSCG00000062940	ENSSSCT00000102582	22053
1347	1	32264001	32265000	*	2.10736e-14	1.19773e-12	-31.8699	Hypo-methylated	peak_701	Intron (ENSSSCT00000037683/ENSSSCG00000036790, intron 7 of 7)	ENSSSCG00000036790	ENSSSCT00000037551	-8965
1349	1	32320001	32321000	*	1.98622e-08	2.80068e-07	35.7674	Hyper-methylated	peak_702	Intron (ENSSSCT00000037683/ENSSSCG00000036790, intron 4 of 7)	ENSSSCG00000036790	ENSSSCT00000037683	41149
1350	1	32344001	32345000	*	5.98518e-08	7.37046e-07	-44.5221	Hypo-methylated	peak_703	Intron (ENSSSCT00000037683/ENSSSCG00000036790, intron 2 of 7)	ENSSSCG00000036790	ENSSSCT00000037683	17149
1351	1	32362001	32363000	*	2.77356e-18	3.17266e-16	32.7797	Hyper-methylated	peak_704	Promoter (<=1kb)	ENSSSCG00000036790	ENSSSCT00000037683	0
1352	1	32375001	32376000	*	6.78968e-08	8.23179e-07	-33.0556	Hypo-methylated	peak_705	Distal Intergenic	ENSSSCG00000036790	ENSSSCT00000037683	-12853
1354	1	32416001	32417000	*	7.05302e-11	1.83709e-09	-33.9071	Hypo-methylated	peak_706	Promoter (1-2kb)	ENSSSCG00000004199	ENSSSCT00000043663	-1217
1355	1	32424001	32425000	*	2.56924e-08	3.51374e-07	30.6845	Hyper-methylated	peak_707	Intron (ENSSSCT00000043663/ENSSSCG00000004199, intron 2 of 13)	ENSSSCG00000004199	ENSSSCT00000037764	5317
1358	1	32519001	32520000	*	2.11895e-08	2.96633e-07	33.3333	Hyper-methylated	peak_708	Intron (ENSSSCT00000043663/ENSSSCG00000004199, intron 2 of 13)	ENSSSCG00000004199	ENSSSCT00000037764	100317
1359	1	32567001	32568000	*	1.50363e-05	8.8208e-05	33.1585	Hyper-methylated	peak_709	Exon (ENSSSCT00000043663/ENSSSCG00000004199, exon 7 of 14)	ENSSSCG00000033538	ENSSSCT00000049004	77093
1360	1	32573001	32574000	*	1.96867e-17	1.94692e-15	31.9079	Hyper-methylated	peak_710	Intron (ENSSSCT00000043663/ENSSSCG00000004199, intron 9 of 13)	ENSSSCG00000033538	ENSSSCT00000049004	71093
1366	1	32745001	32746000	*	2.8313e-07	2.87206e-06	33.459	Hyper-methylated	peak_711	Distal Intergenic	ENSSSCG00000033538	ENSSSCT00000049004	-99909
1368	1	32784001	32785000	*	9.17314e-10	1.82645e-08	51.1364	Hyper-methylated	peak_712	Distal Intergenic	ENSSSCG00000033538	ENSSSCT00000049004	-138909
1370	1	32799001	32800000	*	0.00239713	0.00612259	34.632	Hyper-methylated	peak_713	Distal Intergenic	ENSSSCG00000033538	ENSSSCT00000049004	-153909
1373	1	32886001	32887000	*	2.58497e-07	2.65306e-06	38.3603	Hyper-methylated	peak_714	Distal Intergenic	ENSSSCG00000004201	ENSSSCT00000004642	146019
1377	1	33050001	33051000	*	0.000259885	0.000976773	-30.4545	Hypo-methylated	peak_715	Distal Intergenic	ENSSSCG00000004201	ENSSSCT00000004642	-16983
1379	1	33070001	33071000	*	7.71126e-16	5.72879e-14	90	Hyper-methylated	peak_716	Distal Intergenic	ENSSSCG00000004201	ENSSSCT00000004642	-36983
1380	1	33086001	33087000	*	3.95325e-13	1.71322e-11	-34.9801	Hypo-methylated	peak_717	Distal Intergenic	ENSSSCG00000004201	ENSSSCT00000004642	-52983
1381	1	33091001	33092000	*	1.12116e-08	1.6899e-07	43.3263	Hyper-methylated	peak_718	Distal Intergenic	ENSSSCG00000004202	ENSSSCT00000065444	-54531
1383	1	33334001	33335000	*	3.29468e-20	5.18354e-18	-49.1987	Hypo-methylated	peak_719	Distal Intergenic	ENSSSCG00000054947	ENSSSCT00000092407	13008
1388	1	33469001	33470000	*	1.42168e-07	1.57249e-06	63.6364	Hyper-methylated	peak_720	Promoter (<=1kb)	ENSSSCG00000004204	ENSSSCT00000004645	-349
1389	1	33519001	33520000	*	2.67318e-11	7.70695e-10	51.3824	Hyper-methylated	peak_721	Distal Intergenic	ENSSSCG00000004205	ENSSSCT00000047609	-7734
1390	1	33520001	33521000	*	6.44716e-08	7.86763e-07	-34.9665	Hypo-methylated	peak_722	Distal Intergenic	ENSSSCG00000004205	ENSSSCT00000047609	-6734
1394	1	33735001	33736000	*	7.46186e-13	3.04172e-11	52.4038	Hyper-methylated	peak_723	Distal Intergenic	ENSSSCG00000058558	ENSSSCT00000094934	4779
1395	1	33744001	33745000	*	2.01414e-06	1.57536e-05	32.6554	Hyper-methylated	peak_724	Distal Intergenic	ENSSSCG00000058558	ENSSSCT00000094934	-3223
1397	1	33826001	33827000	*	3.67084e-06	2.64123e-05	-33.7607	Hypo-methylated	peak_725	Intron (ENSSSCT00000094699/ENSSSCG00000004207, intron 3 of 20)	ENSSSCG00000004207	ENSSSCT00000094699	7975
1401	1	33906001	33907000	*	1.54116e-07	1.68819e-06	-32.3411	Hypo-methylated	peak_726	Intron (ENSSSCT00000059566/ENSSSCG00000033894, intron 33 of 40)	ENSSSCG00000004207	ENSSSCT00000048337	-71027
1404	1	33929001	33930000	*	3.52755e-07	3.47907e-06	32	Hyper-methylated	peak_727	Intron (ENSSSCT00000059566/ENSSSCG00000033894, intron 30 of 40)	ENSSSCG00000004207	ENSSSCT00000048337	-94027
1405	1	33931001	33932000	*	5.245e-31	3.60882e-28	-31.8392	Hypo-methylated	peak_728	Intron (ENSSSCT00000059566/ENSSSCG00000033894, intron 30 of 40)	ENSSSCG00000004207	ENSSSCT00000048337	-96027
1409	1	33969001	33970000	*	3.43631e-06	2.49815e-05	-35	Hypo-methylated	peak_729	Intron (ENSSSCT00000059566/ENSSSCG00000033894, intron 22 of 40)	ENSSSCG00000042942	ENSSSCT00000067575	108259
1410	1	33979001	33980000	*	0.011527	0.0217748	-30.7317	Hypo-methylated	peak_730	Intron (ENSSSCT00000059566/ENSSSCG00000033894, intron 20 of 40)	ENSSSCG00000042942	ENSSSCT00000067575	98259
1412	1	34034001	34035000	*	3.22063e-05	0.000168435	-34.0557	Hypo-methylated	peak_731	Intron (ENSSSCT00000059566/ENSSSCG00000033894, intron 12 of 40)	ENSSSCG00000042942	ENSSSCT00000067575	43259
1413	1	34047001	34048000	*	1.26542e-07	1.41865e-06	-41.5459	Hypo-methylated	peak_732	Intron (ENSSSCT00000059566/ENSSSCG00000033894, intron 12 of 40)	ENSSSCG00000042942	ENSSSCT00000067575	30259
1414	1	34069001	34070000	*	0.000185762	0.000737714	-42.236	Hypo-methylated	peak_733	Intron (ENSSSCT00000059566/ENSSSCG00000033894, intron 12 of 40)	ENSSSCG00000042942	ENSSSCT00000067575	8259
1415	1	34084001	34085000	*	0.00106826	0.00315337	-37.5	Hypo-methylated	peak_734	Intron (ENSSSCT00000059566/ENSSSCG00000033894, intron 10 of 40)	ENSSSCG00000042942	ENSSSCT00000067575	-5743
1421	1	34278001	34279000	*	4.35653e-11	1.19488e-09	-33.1044	Hypo-methylated	peak_735	Intron (ENSSSCT00000059566/ENSSSCG00000033894, intron 1 of 40)	ENSSSCG00000033894	ENSSSCT00000059566	80698
1423	1	34324001	34325000	*	7.02847e-08	8.4865e-07	30.9168	Hyper-methylated	peak_736	Intron (ENSSSCT00000059566/ENSSSCG00000033894, intron 1 of 40)	ENSSSCG00000033894	ENSSSCT00000059566	34698
1424	1	34342001	34343000	*	0.000415898	0.00144418	44.1935	Hyper-methylated	peak_737	Intron (ENSSSCT00000059566/ENSSSCG00000033894, intron 1 of 40)	ENSSSCG00000033894	ENSSSCT00000059566	16698
1427	1	34392001	34393000	*	3.0178e-08	4.04288e-07	-36.5462	Hypo-methylated	peak_738	Distal Intergenic	ENSSSCG00000049301	ENSSSCT00000068062	16168
1431	1	34460001	34461000	*	0.000300908	0.00110339	40.5483	Hyper-methylated	peak_739	Distal Intergenic	ENSSSCG00000048279	ENSSSCT00000090837	-17798
1433	1	34480001	34481000	*	1.57507e-07	1.72083e-06	-65.9091	Hypo-methylated	peak_740	Distal Intergenic	ENSSSCG00000048279	ENSSSCT00000090837	-37798
1434	1	34486001	34487000	*	6.26583e-06	4.17733e-05	48.75	Hyper-methylated	peak_741	Distal Intergenic	ENSSSCG00000048279	ENSSSCT00000090837	-43798
1435	1	34506001	34507000	*	7.70308e-09	1.21318e-07	32.1429	Hyper-methylated	peak_742	Distal Intergenic	ENSSSCG00000048279	ENSSSCT00000090837	-63798
1436	1	34575001	34576000	*	2.33463e-05	0.000128311	-32.9412	Hypo-methylated	peak_743	Distal Intergenic	ENSSSCG00000004209	ENSSSCT00000054145	-117368
1437	1	34578001	34579000	*	4.42285e-14	2.34775e-12	58.2609	Hyper-methylated	peak_744	Distal Intergenic	ENSSSCG00000004209	ENSSSCT00000054145	-114368
1438	1	34579001	34580000	*	3.34415e-10	7.43289e-09	34.8052	Hyper-methylated	peak_745	Distal Intergenic	ENSSSCG00000004209	ENSSSCT00000054145	-113368
1440	1	34587001	34588000	*	2.60109e-08	3.55235e-07	-61.5385	Hypo-methylated	peak_746	Distal Intergenic	ENSSSCG00000004209	ENSSSCT00000054145	-105368
1441	1	34596001	34597000	*	1.78321e-06	1.41905e-05	56.5957	Hyper-methylated	peak_747	Distal Intergenic	ENSSSCG00000004209	ENSSSCT00000054145	-96368
1442	1	34597001	34598000	*	1.85689e-05	0.000105608	34.8302	Hyper-methylated	peak_748	Distal Intergenic	ENSSSCG00000004209	ENSSSCT00000054145	-95368
1443	1	34598001	34599000	*	5.4685e-08	6.8107e-07	-46.5116	Hypo-methylated	peak_749	Distal Intergenic	ENSSSCG00000004209	ENSSSCT00000054145	-94368
1445	1	34617001	34618000	*	2.64588e-06	1.99398e-05	-38.7692	Hypo-methylated	peak_750	Distal Intergenic	ENSSSCG00000004209	ENSSSCT00000054145	-75368
1447	1	34704001	34705000	*	4.06704e-21	7.37834e-19	34.6213	Hyper-methylated	peak_751	Intron (ENSSSCT00000054145/ENSSSCG00000004209, intron 1 of 30)	ENSSSCG00000004209	ENSSSCT00000063865	10577
1449	1	34729001	34730000	*	1.32192e-06	1.09532e-05	-40.5797	Hypo-methylated	peak_752	Intron (ENSSSCT00000054145/ENSSSCG00000004209, intron 1 of 30)	ENSSSCG00000004209	ENSSSCT00000063865	35577
1452	1	34921001	34922000	*	2.37836e-12	8.6738e-11	-66.4557	Hypo-methylated	peak_753	Intron (ENSSSCT00000054145/ENSSSCG00000004209, intron 3 of 30)	ENSSSCG00000004209	ENSSSCT00000062128	101061
1457	1	35268001	35269000	*	2.47578e-05	0.000134868	34.2391	Hyper-methylated	peak_754	Distal Intergenic	ENSSSCG00000047303	ENSSSCT00000071656	-23948
1458	1	35273001	35274000	*	3.8295e-08	4.99079e-07	33.435	Hyper-methylated	peak_755	Distal Intergenic	ENSSSCG00000047303	ENSSSCT00000071656	-28948
1462	1	35460001	35461000	*	2.91616e-08	3.92299e-07	32.0678	Hyper-methylated	peak_756	Intron (ENSSSCT00000042817/ENSSSCG00000024392, intron 5 of 7)	ENSSSCG00000058264	ENSSSCT00000093907	-72813
1463	1	35465001	35466000	*	0.000162696	0.000660021	42.8571	Hyper-methylated	peak_757	Intron (ENSSSCT00000042817/ENSSSCG00000024392, intron 5 of 7)	ENSSSCG00000058264	ENSSSCT00000093907	-67813
1464	1	35477001	35478000	*	6.35524e-06	4.22833e-05	38.6946	Hyper-methylated	peak_758	Intron (ENSSSCT00000042817/ENSSSCG00000024392, intron 5 of 7)	ENSSSCG00000058264	ENSSSCT00000093907	-55813
1465	1	35490001	35491000	*	6.0729e-06	4.06612e-05	32.2131	Hyper-methylated	peak_759	Intron (ENSSSCT00000042817/ENSSSCG00000024392, intron 5 of 7)	ENSSSCG00000058264	ENSSSCT00000093907	-42813
1466	1	35513001	35514000	*	4.46195e-12	1.53299e-10	30.417	Hyper-methylated	peak_760	Intron (ENSSSCT00000042817/ENSSSCG00000024392, intron 6 of 7)	ENSSSCG00000058264	ENSSSCT00000093907	-19813
1468	1	35564001	35565000	*	7.53835e-05	0.000345678	35.2217	Hyper-methylated	peak_761	Distal Intergenic	ENSSSCG00000058264	ENSSSCT00000093907	30189
1469	1	35616001	35617000	*	0.00870035	0.0173838	31.1538	Hyper-methylated	peak_762	Intron (ENSSSCT00000004653/ENSSSCG00000004212, intron 5 of 5)	ENSSSCG00000004212	ENSSSCT00000004653	15528
1470	1	35625001	35626000	*	0.00102305	0.0030431	-31.8841	Hypo-methylated	peak_763	Distal Intergenic	ENSSSCG00000004213	ENSSSCT00000004655	11005
1471	1	35660001	35661000	*	3.52694e-07	3.47858e-06	33.2265	Hyper-methylated	peak_764	Distal Intergenic	ENSSSCG00000004213	ENSSSCT00000004655	-22997
1473	1	35701001	35702000	*	0.00372507	0.00877991	32.3529	Hyper-methylated	peak_765	Intron (ENSSSCT00000100596/ENSSSCG00000038602, intron 4 of 5)	ENSSSCG00000038602	ENSSSCT00000004658	6733
1474	1	35709001	35710000	*	1.60003e-14	9.30159e-13	35.3431	Hyper-methylated	peak_766	Intron (ENSSSCT00000100596/ENSSSCG00000038602, intron 4 of 5)	ENSSSCG00000038602	ENSSSCT00000004658	14733
1475	1	35719001	35720000	*	1.42538e-06	1.1692e-05	39.4652	Hyper-methylated	peak_767	Intron (ENSSSCT00000100596/ENSSSCG00000038602, intron 4 of 5)	ENSSSCG00000038602	ENSSSCT00000004658	24733
1482	1	35899001	35900000	*	7.6667e-14	3.87998e-12	-62.2222	Hypo-methylated	peak_768	Intron (ENSSSCT00000057506/ENSSSCG00000004216, intron 5 of 5)	ENSSSCG00000004217	ENSSSCT00000058349	26697
1486	1	36084001	36085000	*	0.0117004	0.0220404	-33.6364	Hypo-methylated	peak_769	Distal Intergenic	ENSSSCG00000004218	ENSSSCT00000004661	-16925
1487	1	36092001	36093000	*	0.00139329	0.00392564	35.9447	Hyper-methylated	peak_770	Distal Intergenic	ENSSSCG00000004218	ENSSSCT00000004661	-24925
1489	1	36146001	36147000	*	1.50238e-08	2.18916e-07	38.5662	Hyper-methylated	peak_771	Distal Intergenic	ENSSSCG00000053899	ENSSSCT00000106130	-16638
1499	1	36387001	36388000	*	3.72691e-08	4.87187e-07	32.48	Hyper-methylated	peak_772	Distal Intergenic	ENSSSCG00000059612	ENSSSCT00000104365	-125460
1500	1	36393001	36394000	*	7.21473e-07	6.47682e-06	34.6405	Hyper-methylated	peak_773	Distal Intergenic	ENSSSCG00000059612	ENSSSCT00000104365	-131460
1502	1	36471001	36472000	*	3.96509e-30	2.44887e-27	30.2326	Hyper-methylated	peak_774	Distal Intergenic	ENSSSCG00000059612	ENSSSCT00000104365	-209460
1505	1	36581001	36582000	*	0.00013873	0.000577533	32.2751	Hyper-methylated	peak_775	Distal Intergenic	ENSSSCG00000057184	ENSSSCT00000100566	113955
1510	1	36770001	36771000	*	0.00214261	0.00558874	40.4762	Hyper-methylated	peak_776	Distal Intergenic	ENSSSCG00000060378	ENSSSCT00000095597	54286
1511	1	36784001	36785000	*	3.55224e-05	0.000183053	34.9817	Hyper-methylated	peak_777	Distal Intergenic	ENSSSCG00000060378	ENSSSCT00000095597	68286
1513	1	36803001	36804000	*	3.29578e-12	1.16656e-10	31.9567	Hyper-methylated	peak_778	Distal Intergenic	ENSSSCG00000059079	ENSSSCT00000099132	-56049
1515	1	36829001	36830000	*	1.93827e-06	1.52473e-05	30.0307	Hyper-methylated	peak_779	Distal Intergenic	ENSSSCG00000059079	ENSSSCT00000099132	-30049
1516	1	36830001	36831000	*	3.87416e-12	1.35039e-10	31.7453	Hyper-methylated	peak_780	Distal Intergenic	ENSSSCG00000059079	ENSSSCT00000099132	-29049
1519	1	36950001	36951000	*	4.70172e-09	7.83678e-08	45.5978	Hyper-methylated	peak_781	Intron (ENSSSCT00000052828/ENSSSCG00000004220, intron 12 of 12)	ENSSSCG00000004220	ENSSSCT00000051154	51008
1520	1	37050001	37051000	*	0.000460139	0.00157055	33.9286	Hyper-methylated	peak_782	Intron (ENSSSCT00000056555/ENSSSCG00000004222, intron 3 of 6)	ENSSSCG00000004222	ENSSSCT00000056555	4099
1524	1	37146001	37147000	*	0.00232992	0.00598252	31.4239	Hyper-methylated	peak_783	Intron (ENSSSCT00000027938/ENSSSCG00000004222, intron 3 of 16)	ENSSSCG00000004222	ENSSSCT00000004667	40026
1529	1	37364001	37365000	*	7.33776e-21	1.27652e-18	63.8509	Hyper-methylated	peak_784	Distal Intergenic	ENSSSCG00000058657	ENSSSCT00000100600	-7246
1531	1	37402001	37403000	*	1.05133e-14	6.34933e-13	-46.0606	Hypo-methylated	peak_785	Distal Intergenic	ENSSSCG00000058657	ENSSSCT00000100600	29756
1532	1	37442001	37443000	*	0.00232328	0.005968	37.5	Hyper-methylated	peak_786	Distal Intergenic	ENSSSCG00000063217	ENSSSCT00000102495	-3778
1533	1	37469001	37470000	*	0.000292872	0.00107879	30.3292	Hyper-methylated	peak_787	Distal Intergenic	ENSSSCG00000063217	ENSSSCT00000102495	22224
1536	1	37539001	37540000	*	1.91906e-13	8.90225e-12	40.0844	Hyper-methylated	peak_788	Distal Intergenic	ENSSSCG00000063217	ENSSSCT00000102495	92224
1537	1	37557001	37558000	*	3.32852e-14	1.81475e-12	31.279	Hyper-methylated	peak_789	Distal Intergenic	ENSSSCG00000004224	ENSSSCT00000004669	-82656
1538	1	37565001	37566000	*	2.68942e-06	2.02238e-05	30.9707	Hyper-methylated	peak_790	Distal Intergenic	ENSSSCG00000004224	ENSSSCT00000004669	-74656
1544	1	37653001	37654000	*	1.67603e-09	3.12471e-08	-39.0342	Hypo-methylated	peak_791	Intron (ENSSSCT00000004669/ENSSSCG00000004224, intron 4 of 5)	ENSSSCG00000004224	ENSSSCT00000004669	12346
1545	1	37660001	37661000	*	2.54561e-10	5.81691e-09	72.2222	Hyper-methylated	peak_792	3' UTR	ENSSSCG00000004224	ENSSSCT00000004669	19346
1546	1	37682001	37683000	*	4.5339e-10	9.74859e-09	42.2742	Hyper-methylated	peak_793	Exon (ENSSSCT00000072135/ENSSSCG00000004225, exon 5 of 6)	ENSSSCG00000004225	ENSSSCT00000058327	23720
1548	1	37693001	37694000	*	2.51202e-07	2.58783e-06	34.3606	Hyper-methylated	peak_794	Intron (ENSSSCT00000072135/ENSSSCG00000004225, intron 4 of 5)	ENSSSCG00000004225	ENSSSCT00000058327	12720
1549	1	37712001	37713000	*	0.00438083	0.0100075	-36.1111	Hypo-methylated	peak_795	Intron (ENSSSCT00000072135/ENSSSCG00000004225, intron 2 of 5)	ENSSSCG00000004225	ENSSSCT00000058327	-5282
1551	1	37750001	37751000	*	8.69493e-14	4.34839e-12	31.0541	Hyper-methylated	peak_796	Intron (ENSSSCT00000072135/ENSSSCG00000004225, intron 2 of 5)	ENSSSCG00000004225	ENSSSCT00000084729	5276
1557	1	37917001	37918000	*	8.72522e-14	4.36135e-12	30.3962	Hyper-methylated	peak_797	Promoter (<=1kb)	ENSSSCG00000051186	ENSSSCT00000089664	619
1558	1	37940001	37941000	*	3.17331e-06	2.33346e-05	31.2941	Hyper-methylated	peak_798	Intron (ENSSSCT00000095481/ENSSSCG00000058521, intron 2 of 2)	ENSSSCG00000051186	ENSSSCT00000089664	23619
1560	1	37945001	37946000	*	7.50498e-17	6.68483e-15	-58.0285	Hypo-methylated	peak_799	Intron (ENSSSCT00000095481/ENSSSCG00000058521, intron 2 of 2)	ENSSSCG00000051186	ENSSSCT00000089664	28619
1561	1	37961001	37962000	*	9.20366e-17	8.08929e-15	-42.169	Hypo-methylated	peak_800	Intron (ENSSSCT00000095481/ENSSSCG00000058521, intron 2 of 2)	ENSSSCG00000051186	ENSSSCT00000089664	44619
1563	1	37989001	37990000	*	4.69558e-05	0.000231928	45.2381	Hyper-methylated	peak_801	Intron (ENSSSCT00000094694/ENSSSCG00000058521, intron 1 of 1)	ENSSSCG00000051186	ENSSSCT00000089664	72619
1564	1	37990001	37991000	*	1.18642e-13	5.7842e-12	32.5771	Hyper-methylated	peak_802	Intron (ENSSSCT00000094694/ENSSSCG00000058521, intron 1 of 1)	ENSSSCG00000051186	ENSSSCT00000089664	73619
1565	1	38055001	38056000	*	1.0662e-05	6.57496e-05	38.6905	Hyper-methylated	peak_803	Intron (ENSSSCT00000086190/ENSSSCG00000036607, intron 5 of 7)	ENSSSCG00000051186	ENSSSCT00000089664	138619
1566	1	38063001	38064000	*	1.23115e-05	7.43508e-05	42.3077	Hyper-methylated	peak_804	Intron (ENSSSCT00000086190/ENSSSCG00000036607, intron 5 of 7)	ENSSSCG00000051186	ENSSSCT00000089664	146619
1568	1	38078001	38079000	*	2.04739e-14	1.16764e-12	43.3036	Hyper-methylated	peak_805	Intron (ENSSSCT00000086190/ENSSSCG00000036607, intron 5 of 7)	ENSSSCG00000051186	ENSSSCT00000089664	161619
1573	1	38226001	38227000	*	0.000147317	0.000607258	-38.0567	Hypo-methylated	peak_806	Intron (ENSSSCT00000086190/ENSSSCG00000036607, intron 4 of 7)	ENSSSCG00000059697	ENSSSCT00000098095	-233085
1575	1	38259001	38260000	*	9.11769e-05	0.000405331	-32.381	Hypo-methylated	peak_807	Intron (ENSSSCT00000086190/ENSSSCG00000036607, intron 4 of 7)	ENSSSCG00000059697	ENSSSCT00000098095	-200085
1578	1	38323001	38324000	*	0.00073231	0.00230926	30.9524	Hyper-methylated	peak_808	Intron (ENSSSCT00000086190/ENSSSCG00000036607, intron 4 of 7)	ENSSSCG00000059697	ENSSSCT00000098095	-136085
1580	1	38343001	38344000	*	2.99357e-09	5.24156e-08	37.218	Hyper-methylated	peak_809	Intron (ENSSSCT00000086190/ENSSSCG00000036607, intron 4 of 7)	ENSSSCG00000059697	ENSSSCT00000098095	-116085
1582	1	38360001	38361000	*	6.37561e-08	7.79354e-07	-32.5268	Hypo-methylated	peak_810	Intron (ENSSSCT00000086190/ENSSSCG00000036607, intron 4 of 7)	ENSSSCG00000059697	ENSSSCT00000098095	-99085
1583	1	38368001	38369000	*	0.0102816	0.0198757	-35.8974	Hypo-methylated	peak_811	Intron (ENSSSCT00000086190/ENSSSCG00000036607, intron 4 of 7)	ENSSSCG00000059697	ENSSSCT00000098095	-91085
1586	1	38374001	38375000	*	0.000212795	0.000826032	51.2987	Hyper-methylated	peak_812	Intron (ENSSSCT00000086190/ENSSSCG00000036607, intron 4 of 7)	ENSSSCG00000059697	ENSSSCT00000098095	-85085
1590	1	38431001	38432000	*	2.18167e-09	3.9499e-08	-80	Hypo-methylated	peak_813	Intron (ENSSSCT00000086190/ENSSSCG00000036607, intron 4 of 7)	ENSSSCG00000059697	ENSSSCT00000098095	-28085
1591	1	38438001	38439000	*	8.66844e-08	1.01932e-06	51.6364	Hyper-methylated	peak_814	Intron (ENSSSCT00000086190/ENSSSCG00000036607, intron 4 of 7)	ENSSSCG00000059697	ENSSSCT00000098095	-21085
1593	1	38487001	38488000	*	6.114e-07	5.61921e-06	44.0476	Hyper-methylated	peak_815	Intron (ENSSSCT00000086190/ENSSSCG00000036607, intron 4 of 7)	ENSSSCG00000059697	ENSSSCT00000098095	26917
1595	1	38503001	38504000	*	6.79158e-08	8.23376e-07	-30.6874	Hypo-methylated	peak_816	Intron (ENSSSCT00000086190/ENSSSCG00000036607, intron 3 of 7)	ENSSSCG00000059697	ENSSSCT00000098095	42917
1596	1	38510001	38511000	*	2.84828e-13	1.2723e-11	-32.2996	Hypo-methylated	peak_817	Intron (ENSSSCT00000086190/ENSSSCG00000036607, intron 3 of 7)	ENSSSCG00000059697	ENSSSCT00000098095	49917
1598	1	38568001	38569000	*	4.3027e-05	0.000215448	-33.2933	Hypo-methylated	peak_818	Intron (ENSSSCT00000086190/ENSSSCG00000036607, intron 2 of 7)	ENSSSCG00000059697	ENSSSCT00000098095	107917
1600	1	38596001	38597000	*	5.32096e-06	3.63155e-05	40.8649	Hyper-methylated	peak_819	Intron (ENSSSCT00000086190/ENSSSCG00000036607, intron 2 of 7)	ENSSSCG00000059697	ENSSSCT00000098095	135917
1601	1	38608001	38609000	*	4.97772e-05	0.000243619	40	Hyper-methylated	peak_820	Intron (ENSSSCT00000086190/ENSSSCG00000036607, intron 2 of 7)	ENSSSCG00000059697	ENSSSCT00000098095	147917
1604	1	38691001	38692000	*	0.000462401	0.00157695	37.7193	Hyper-methylated	peak_821	Intron (ENSSSCT00000086190/ENSSSCG00000036607, intron 2 of 7)	ENSSSCG00000060549	ENSSSCT00000095917	-179776
1606	1	38700001	38701000	*	0.00509089	0.0112958	32.5641	Hyper-methylated	peak_822	Intron (ENSSSCT00000086190/ENSSSCG00000036607, intron 2 of 7)	ENSSSCG00000060549	ENSSSCT00000095917	-170776
1607	1	38702001	38703000	*	2.84728e-11	8.15222e-10	59.5238	Hyper-methylated	peak_823	Intron (ENSSSCT00000086190/ENSSSCG00000036607, intron 2 of 7)	ENSSSCG00000060549	ENSSSCT00000095917	-168776
1608	1	38706001	38707000	*	0.0024328	0.00619577	30.1282	Hyper-methylated	peak_824	Intron (ENSSSCT00000086190/ENSSSCG00000036607, intron 2 of 7)	ENSSSCG00000060549	ENSSSCT00000095917	-164776
1609	1	38721001	38722000	*	2.22769e-05	0.000123258	32.8205	Hyper-methylated	peak_825	Intron (ENSSSCT00000086190/ENSSSCG00000036607, intron 2 of 7)	ENSSSCG00000060549	ENSSSCT00000095917	-149776
1610	1	38723001	38724000	*	4.74087e-10	1.01418e-08	-35.3226	Hypo-methylated	peak_826	Intron (ENSSSCT00000086190/ENSSSCG00000036607, intron 2 of 7)	ENSSSCG00000060549	ENSSSCT00000095917	-147776
1611	1	38732001	38733000	*	1.53629e-07	1.68348e-06	-30.8697	Hypo-methylated	peak_827	Intron (ENSSSCT00000086190/ENSSSCG00000036607, intron 2 of 7)	ENSSSCG00000060549	ENSSSCT00000095917	-138776
1615	1	38794001	38795000	*	0.000449565	0.00154041	-40.1099	Hypo-methylated	peak_828	Intron (ENSSSCT00000086190/ENSSSCG00000036607, intron 2 of 7)	ENSSSCG00000060549	ENSSSCT00000095917	-76776
1617	1	38808001	38809000	*	2.80105e-08	3.79051e-07	53.4091	Hyper-methylated	peak_829	Intron (ENSSSCT00000086190/ENSSSCG00000036607, intron 2 of 7)	ENSSSCG00000060549	ENSSSCT00000095917	-62776
1618	1	38844001	38845000	*	4.04338e-07	3.91911e-06	-31.2771	Hypo-methylated	peak_830	Intron (ENSSSCT00000086190/ENSSSCG00000036607, intron 2 of 7)	ENSSSCG00000060549	ENSSSCT00000095917	-26776
1619	1	38857001	38858000	*	3.26784e-07	3.25437e-06	-45.0317	Hypo-methylated	peak_831	Intron (ENSSSCT00000086190/ENSSSCG00000036607, intron 2 of 7)	ENSSSCG00000060549	ENSSSCT00000095917	-13776
1620	1	38876001	38877000	*	5.85159e-07	5.40745e-06	-35.5	Hypo-methylated	peak_832	3' UTR	ENSSSCG00000060549	ENSSSCT00000095917	4226
1621	1	38879001	38880000	*	0.017949	0.0309556	32.3864	Hyper-methylated	peak_833	Intron (ENSSSCT00000086190/ENSSSCG00000036607, intron 2 of 7)	ENSSSCG00000060549	ENSSSCT00000095917	7226
1622	1	38918001	38919000	*	0.000900024	0.00273801	-32.2917	Hypo-methylated	peak_834	Intron (ENSSSCT00000086190/ENSSSCG00000036607, intron 2 of 7)	ENSSSCG00000060549	ENSSSCT00000095917	46226
1625	1	39016001	39017000	*	8.21529e-09	1.28406e-07	35.3913	Hyper-methylated	peak_835	Intron (ENSSSCT00000086190/ENSSSCG00000036607, intron 2 of 7)	ENSSSCG00000036607	ENSSSCT00000086190	23605
1626	1	39034001	39035000	*	7.39096e-07	6.61184e-06	46.1538	Hyper-methylated	peak_836	Intron (ENSSSCT00000086190/ENSSSCG00000036607, intron 2 of 7)	ENSSSCG00000036607	ENSSSCT00000086190	5605
1627	1	39038001	39039000	*	2.21809e-05	0.000122799	31.1052	Hyper-methylated	peak_837	Promoter (1-2kb)	ENSSSCG00000036607	ENSSSCT00000086190	1605
1629	1	39103001	39104000	*	3.00935e-08	4.03309e-07	-33.3333	Hypo-methylated	peak_838	Distal Intergenic	ENSSSCG00000036607	ENSSSCT00000086076	-62397
1632	1	39181001	39182000	*	8.2556e-08	9.76725e-07	-34.0593	Hypo-methylated	peak_839	Promoter (<=1kb)	ENSSSCG00000027613	ENSSSCT00000077226	70
1633	1	39184001	39185000	*	0.0174865	0.0303157	30.9524	Hyper-methylated	peak_840	Intron (ENSSSCT00000029492/ENSSSCG00000027613, intron 1 of 8)	ENSSSCG00000027613	ENSSSCT00000077226	3070
1635	1	39226001	39227000	*	0.000372898	0.00132017	32.5714	Hyper-methylated	peak_841	Promoter (1-2kb)	ENSSSCG00000027613	ENSSSCT00000089538	-1113
1638	1	39326001	39327000	*	6.16522e-05	0.000291885	41.2698	Hyper-methylated	peak_842	Intron (ENSSSCT00000029492/ENSSSCG00000027613, intron 8 of 8)	ENSSSCG00000027613	ENSSSCT00000105779	97889
1640	1	39391001	39392000	*	4.35293e-11	1.19421e-09	33.9744	Hyper-methylated	peak_843	Intron (ENSSSCT00000077226/ENSSSCG00000027613, intron 12 of 40)	ENSSSCG00000027613	ENSSSCT00000105779	162889
1642	1	39427001	39428000	*	1.02809e-06	8.80244e-06	31.203	Hyper-methylated	peak_844	Exon (ENSSSCT00000077226/ENSSSCG00000027613, exon 16 of 41)	ENSSSCG00000027613	ENSSSCT00000105779	198889
1646	1	39486001	39487000	*	1.24967e-05	7.53127e-05	36.3636	Hyper-methylated	peak_845	Intron (ENSSSCT00000077226/ENSSSCG00000027613, intron 23 of 40)	ENSSSCG00000058526	ENSSSCT00000094898	192566
1647	1	39501001	39502000	*	7.05851e-06	4.62473e-05	41.5179	Hyper-methylated	peak_846	Intron (ENSSSCT00000077226/ENSSSCG00000027613, intron 24 of 40)	ENSSSCG00000058526	ENSSSCT00000094898	177566
1649	1	39589001	39590000	*	1.98129e-17	1.9581e-15	34.995	Hyper-methylated	peak_847	Distal Intergenic	ENSSSCG00000058526	ENSSSCT00000094898	89566
1650	1	39591001	39592000	*	3.3453e-08	4.42592e-07	36.6667	Hyper-methylated	peak_848	Distal Intergenic	ENSSSCG00000058526	ENSSSCT00000094898	87566
1651	1	39603001	39604000	*	4.99128e-07	4.70988e-06	48.7879	Hyper-methylated	peak_849	Distal Intergenic	ENSSSCG00000058526	ENSSSCT00000094898	75566
1652	1	39636001	39637000	*	3.0226e-05	0.000159749	-46.2121	Hypo-methylated	peak_850	Distal Intergenic	ENSSSCG00000058526	ENSSSCT00000094898	42566
1654	1	39665001	39666000	*	0.000124533	0.00052729	-36.7241	Hypo-methylated	peak_851	Distal Intergenic	ENSSSCG00000058526	ENSSSCT00000094898	13566
1655	1	39674001	39675000	*	4.40987e-06	3.09253e-05	-33.4545	Hypo-methylated	peak_852	Distal Intergenic	ENSSSCG00000058526	ENSSSCT00000094898	4566
1656	1	39690001	39691000	*	2.0753e-05	0.000116043	32.7935	Hyper-methylated	peak_853	Intron (ENSSSCT00000051787/ENSSSCG00000004232, intron 5 of 5)	ENSSSCG00000058526	ENSSSCT00000094898	-10436
1657	1	39694001	39695000	*	0.00983886	0.0191894	35.2273	Hyper-methylated	peak_854	Intron (ENSSSCT00000051787/ENSSSCG00000004232, intron 4 of 5)	ENSSSCG00000058526	ENSSSCT00000094898	-14436
1664	1	39755001	39756000	*	5.05283e-10	1.07315e-08	34.0422	Hyper-methylated	peak_855	Promoter (2-3kb)	ENSSSCG00000004232	ENSSSCT00000051787	-2516
1665	1	39771001	39772000	*	3.86282e-12	1.34659e-10	30.3683	Hyper-methylated	peak_856	Distal Intergenic	ENSSSCG00000004232	ENSSSCT00000051787	-18516
1666	1	39772001	39773000	*	5.03287e-05	0.000245894	34.9474	Hyper-methylated	peak_857	Distal Intergenic	ENSSSCG00000004232	ENSSSCT00000051787	-19516
1667	1	39798001	39799000	*	3.06688e-10	6.86876e-09	31.625	Hyper-methylated	peak_858	Distal Intergenic	ENSSSCG00000004232	ENSSSCT00000051787	-45516
1668	1	39806001	39807000	*	7.83912e-21	1.35703e-18	33.5493	Hyper-methylated	peak_859	Distal Intergenic	ENSSSCG00000004232	ENSSSCT00000051787	-53516
1669	1	39820001	39821000	*	6.74079e-06	4.44653e-05	30.2007	Hyper-methylated	peak_860	Distal Intergenic	ENSSSCG00000004233	ENSSSCT00000004678	47731
1670	1	39821001	39822000	*	0.000232778	0.000890596	30	Hyper-methylated	peak_861	Distal Intergenic	ENSSSCG00000004233	ENSSSCT00000004678	46731
1672	1	39843001	39844000	*	6.18551e-08	7.5913e-07	64.9832	Hyper-methylated	peak_862	Distal Intergenic	ENSSSCG00000004233	ENSSSCT00000004678	24731
1675	1	39865001	39866000	*	1.38825e-09	2.64499e-08	33.125	Hyper-methylated	peak_863	Promoter (2-3kb)	ENSSSCG00000004233	ENSSSCT00000004678	2731
1676	1	39866001	39867000	*	3.89439e-22	8.30358e-20	31.9971	Hyper-methylated	peak_864	Promoter (1-2kb)	ENSSSCG00000004233	ENSSSCT00000004678	1731
1677	1	39886001	39887000	*	0.000670285	0.00214679	-49.2308	Hypo-methylated	peak_865	Distal Intergenic	ENSSSCG00000004234	ENSSSCT00000004679	-9605
1679	1	39931001	39932000	*	1.26956e-08	1.88648e-07	31.7006	Hyper-methylated	peak_866	Intron (ENSSSCT00000041271/ENSSSCG00000004236, intron 4 of 5)	ENSSSCG00000004236	ENSSSCT00000066086	-4374
1681	1	40002001	40003000	*	0.000166783	0.000673932	-43.1235	Hypo-methylated	peak_867	Intron (ENSSSCT00000041271/ENSSSCG00000004236, intron 1 of 5)	ENSSSCG00000004236	ENSSSCT00000041271	19713
1682	1	40059001	40060000	*	2.79893e-06	2.09264e-05	-42.3077	Hypo-methylated	peak_868	Distal Intergenic	ENSSSCG00000004236	ENSSSCT00000041271	-36289
1683	1	40064001	40065000	*	0.000118469	0.00050564	32.0274	Hyper-methylated	peak_869	Distal Intergenic	ENSSSCG00000004237	ENSSSCT00000059055	-34328
1687	1	40109001	40110000	*	6.87764e-09	1.09724e-07	30.7905	Hyper-methylated	peak_870	Intron (ENSSSCT00000059055/ENSSSCG00000004237, intron 1 of 9)	ENSSSCG00000004237	ENSSSCT00000004682	-6063
1688	1	40130001	40131000	*	0.000615704	0.00200021	34.5013	Hyper-methylated	peak_871	Intron (ENSSSCT00000059055/ENSSSCG00000004237, intron 3 of 9)	ENSSSCG00000004237	ENSSSCT00000004682	13939
1689	1	40199001	40200000	*	0.000577096	0.00189599	42.8571	Hyper-methylated	peak_872	Distal Intergenic	ENSSSCG00000004238	ENSSSCT00000057546	-18705
1692	1	40269001	40270000	*	1.1066e-05	6.78947e-05	37.9529	Hyper-methylated	peak_873	Distal Intergenic	ENSSSCG00000004238	ENSSSCT00000057546	-88705
1696	1	40332001	40333000	*	8.27749e-09	1.2927e-07	30.9524	Hyper-methylated	peak_874	Distal Intergenic	ENSSSCG00000004238	ENSSSCT00000057546	-151705
1697	1	40337001	40338000	*	3.51993e-09	6.05908e-08	41.5385	Hyper-methylated	peak_875	Distal Intergenic	ENSSSCG00000004238	ENSSSCT00000057546	-156705
1699	1	40469001	40470000	*	3.085e-06	2.2771e-05	50	Hyper-methylated	peak_876	Distal Intergenic	ENSSSCG00000063337	ENSSSCT00000104806	-35177
1700	1	40479001	40480000	*	2.64325e-06	1.99238e-05	53.8462	Hyper-methylated	peak_877	Distal Intergenic	ENSSSCG00000063337	ENSSSCT00000104806	-25177
1702	1	40515001	40516000	*	1.74342e-08	2.49567e-07	-31.8681	Hypo-methylated	peak_878	Distal Intergenic	ENSSSCG00000063337	ENSSSCT00000104806	9825
1705	1	40667001	40668000	*	2.89889e-07	2.93321e-06	30.0967	Hyper-methylated	peak_879	Intron (ENSSSCT00000087242/ENSSSCG00000043582, intron 1 of 3)	ENSSSCG00000043582	ENSSSCT00000087242	4587
1706	1	40705001	40706000	*	0.000536703	0.0017851	42	Hyper-methylated	peak_880	Distal Intergenic	ENSSSCG00000043582	ENSSSCT00000087242	42587
1713	1	40933001	40934000	*	2.50322e-06	1.90106e-05	-35.6471	Hypo-methylated	peak_881	Distal Intergenic	ENSSSCG00000004241	ENSSSCT00000004688	68137
1714	1	40958001	40959000	*	1.44185e-13	6.88393e-12	32.6314	Hyper-methylated	peak_882	Distal Intergenic	ENSSSCG00000004241	ENSSSCT00000004688	43137
1716	1	41010001	41011000	*	1.51646e-05	8.88507e-05	-30.6961	Hypo-methylated	peak_883	Distal Intergenic	ENSSSCG00000004241	ENSSSCT00000062855	-7846
1718	1	41177001	41178000	*	8.56868e-08	1.0092e-06	30.6667	Hyper-methylated	peak_884	Exon (ENSSSCT00000004689/ENSSSCG00000004242, exon 25 of 35)	ENSSSCG00000004242	ENSSSCT00000060707	119164
1719	1	41231001	41232000	*	8.75392e-09	1.35845e-07	68.9394	Hyper-methylated	peak_885	Intron (ENSSSCT00000004689/ENSSSCG00000004242, intron 33 of 34)	ENSSSCG00000004242	ENSSSCT00000060707	173164
1723	1	41263001	41264000	*	3.63383e-06	2.61845e-05	-45.641	Hypo-methylated	peak_886	3' UTR	ENSSSCG00000004242	ENSSSCT00000060707	205164
1724	1	41301001	41302000	*	5.55926e-05	0.000267389	-31.746	Hypo-methylated	peak_887	Distal Intergenic	ENSSSCG00000004242	ENSSSCT00000060707	243164
1725	1	41384001	41385000	*	0.00102541	0.00304902	37.1429	Hyper-methylated	peak_888	Distal Intergenic	ENSSSCG00000004242	ENSSSCT00000060707	326164
1729	1	41510001	41511000	*	6.15962e-10	1.28044e-08	32.9094	Hyper-methylated	peak_889	Distal Intergenic	ENSSSCG00000062347	ENSSSCT00000092081	260898
1733	1	41565001	41566000	*	2.66861e-09	4.72915e-08	-53.5714	Hypo-methylated	peak_890	Distal Intergenic	ENSSSCG00000062347	ENSSSCT00000092081	205898
1734	1	41569001	41570000	*	9.44629e-07	8.1831e-06	41.6667	Hyper-methylated	peak_891	Distal Intergenic	ENSSSCG00000062347	ENSSSCT00000092081	201898
1740	1	41654001	41655000	*	4.66673e-07	4.44003e-06	30.2326	Hyper-methylated	peak_892	Distal Intergenic	ENSSSCG00000062347	ENSSSCT00000092081	116898
1741	1	41676001	41677000	*	0.00554825	0.0121075	-30.3922	Hypo-methylated	peak_893	Distal Intergenic	ENSSSCG00000062347	ENSSSCT00000092081	94898
1742	1	41687001	41688000	*	0.000224869	0.000865259	31.0811	Hyper-methylated	peak_894	Distal Intergenic	ENSSSCG00000062347	ENSSSCT00000092081	83898
1746	1	41777001	41778000	*	0.00015485	0.000633334	30.303	Hyper-methylated	peak_895	Distal Intergenic	ENSSSCG00000062347	ENSSSCT00000092081	-5104
1749	1	41824001	41825000	*	0.0034895	0.00832129	35.6061	Hyper-methylated	peak_896	Distal Intergenic	ENSSSCG00000061474	ENSSSCT00000099221	-24861
1752	1	41896001	41897000	*	1.10783e-10	2.76069e-09	-46.1538	Hypo-methylated	peak_897	Distal Intergenic	ENSSSCG00000052772	ENSSSCT00000105904	-6165
1753	1	41934001	41935000	*	7.22655e-07	6.48596e-06	-42.4242	Hypo-methylated	peak_898	Distal Intergenic	ENSSSCG00000052772	ENSSSCT00000105904	30837
1754	1	41942001	41943000	*	2.7222e-08	3.69695e-07	-35.5219	Hypo-methylated	peak_899	Distal Intergenic	ENSSSCG00000052772	ENSSSCT00000105904	38837
1755	1	41968001	41969000	*	0.000121976	0.000518115	42.0719	Hyper-methylated	peak_900	Distal Intergenic	ENSSSCG00000062778	ENSSSCT00000101570	29544
1756	1	41970001	41971000	*	8.94436e-05	0.000398917	-46.2069	Hypo-methylated	peak_901	Distal Intergenic	ENSSSCG00000062778	ENSSSCT00000101570	27544
1758	1	41998001	41999000	*	0.000389498	0.00136816	-31.3793	Hypo-methylated	peak_902	Promoter (<=1kb)	ENSSSCG00000062778	ENSSSCT00000101570	0
1759	1	42000001	42001000	*	9.21666e-06	5.80484e-05	34.5039	Hyper-methylated	peak_903	Promoter (1-2kb)	ENSSSCG00000062778	ENSSSCT00000101570	-1458
1761	1	42015001	42016000	*	0.00662908	0.01398	30.3704	Hyper-methylated	peak_904	Distal Intergenic	ENSSSCG00000062778	ENSSSCT00000101570	-16458
1763	1	42106001	42107000	*	0.00015891	0.00064721	46.2451	Hyper-methylated	peak_905	Promoter (<=1kb)	ENSSSCG00000062667	ENSSSCT00000101738	0
1766	1	42164001	42165000	*	3.01985e-07	3.03984e-06	-38.1307	Hypo-methylated	peak_906	Distal Intergenic	ENSSSCG00000062667	ENSSSCT00000101738	57546
1771	1	42263001	42264000	*	6.3968e-11	1.68572e-09	-45.6522	Hypo-methylated	peak_907	Distal Intergenic	ENSSSCG00000062667	ENSSSCT00000101738	156546
1772	1	42271001	42272000	*	8.02372e-06	5.15844e-05	30	Hyper-methylated	peak_908	Distal Intergenic	ENSSSCG00000062667	ENSSSCT00000101738	164546
1773	1	42335001	42336000	*	0.000422997	0.00146486	-31.6109	Hypo-methylated	peak_909	Distal Intergenic	ENSSSCG00000057815	ENSSSCT00000102063	-110852
1775	1	42377001	42378000	*	6.15758e-09	9.955e-08	30.0392	Hyper-methylated	peak_910	Distal Intergenic	ENSSSCG00000057815	ENSSSCT00000102063	-68852
1776	1	42396001	42397000	*	3.03828e-07	3.05541e-06	30.8081	Hyper-methylated	peak_911	Distal Intergenic	ENSSSCG00000057815	ENSSSCT00000102063	-49852
1777	1	42470001	42471000	*	0.0104417	0.0201211	31.1765	Hyper-methylated	peak_912	Distal Intergenic	ENSSSCG00000057815	ENSSSCT00000102063	23150
1778	1	42495001	42496000	*	6.8854e-16	5.15888e-14	47.1385	Hyper-methylated	peak_913	Distal Intergenic	ENSSSCG00000057815	ENSSSCT00000102063	48150
1780	1	42564001	42565000	*	0.00015687	0.000640258	-35.4701	Hypo-methylated	peak_914	Distal Intergenic	ENSSSCG00000004243	ENSSSCT00000064111	19754
1781	1	42570001	42571000	*	5.30813e-05	0.000257162	-34.1131	Hypo-methylated	peak_915	Distal Intergenic	ENSSSCG00000004243	ENSSSCT00000064111	25754
1782	1	42597001	42598000	*	3.74948e-05	0.000191665	44.3333	Hyper-methylated	peak_916	Distal Intergenic	ENSSSCG00000004243	ENSSSCT00000064111	52754
1784	1	42681001	42682000	*	1.33668e-08	1.97545e-07	-42.0021	Hypo-methylated	peak_917	Distal Intergenic	ENSSSCG00000004244	ENSSSCT00000047113	-47722
1785	1	42686001	42687000	*	1.1168e-07	1.27217e-06	-35.786	Hypo-methylated	peak_918	Distal Intergenic	ENSSSCG00000004244	ENSSSCT00000047113	-42722
1787	1	42713001	42714000	*	0.00051411	0.00172282	41.2308	Hyper-methylated	peak_919	Distal Intergenic	ENSSSCG00000004244	ENSSSCT00000047113	-15722
1789	1	42747001	42748000	*	0.000327327	0.00118332	34.8649	Hyper-methylated	peak_920	Intron (ENSSSCT00000047113/ENSSSCG00000004244, intron 2 of 12)	ENSSSCG00000004244	ENSSSCT00000047113	17280
1791	1	42780001	42781000	*	0.000270634	0.00101019	33.8484	Hyper-methylated	peak_921	Intron (ENSSSCT00000047113/ENSSSCG00000004244, intron 4 of 12)	ENSSSCG00000004244	ENSSSCT00000047113	50280
1794	1	42895001	42896000	*	1.33327e-05	7.9587e-05	34.8853	Hyper-methylated	peak_922	3' UTR	ENSSSCG00000004245	ENSSSCT00000004692	-107390
1801	1	43042001	43043000	*	5.66332e-06	3.83036e-05	-30.2387	Hypo-methylated	peak_923	Intron (ENSSSCT00000004692/ENSSSCG00000004245, intron 2 of 18)	ENSSSCG00000004245	ENSSSCT00000084226	38237
1802	1	43044001	43045000	*	0.00155574	0.00429844	32.7713	Hyper-methylated	peak_924	Exon (ENSSSCT00000004692/ENSSSCG00000004245, exon 3 of 19)	ENSSSCG00000004245	ENSSSCT00000084226	40237
1804	1	43060001	43061000	*	0.000184746	0.000734384	40	Hyper-methylated	peak_925	Intron (ENSSSCT00000004692/ENSSSCG00000004245, intron 7 of 18)	ENSSSCG00000004245	ENSSSCT00000084226	56237
1805	1	43132001	43133000	*	1.26197e-09	2.42896e-08	-30.5741	Hypo-methylated	peak_926	Distal Intergenic	ENSSSCG00000004246	ENSSSCT00000004693	-38892
1807	1	43150001	43151000	*	0.000143507	0.000594142	47.7273	Hyper-methylated	peak_927	Distal Intergenic	ENSSSCG00000004246	ENSSSCT00000004693	-20892
1808	1	43151001	43152000	*	0.00219325	0.00569562	37.4419	Hyper-methylated	peak_928	Distal Intergenic	ENSSSCG00000004246	ENSSSCT00000004693	-19892
1809	1	43160001	43161000	*	0.00186006	0.00497756	37.1429	Hyper-methylated	peak_929	Distal Intergenic	ENSSSCG00000004246	ENSSSCT00000004693	-10892
1811	1	43217001	43218000	*	2.35624e-14	1.32506e-12	41.1905	Hyper-methylated	peak_930	Promoter (2-3kb)	ENSSSCG00000004247	ENSSSCT00000004694	-2089
1812	1	43251001	43252000	*	3.38164e-08	4.46905e-07	61.2903	Hyper-methylated	peak_931	Distal Intergenic	ENSSSCG00000004247	ENSSSCT00000004694	-36089
1813	1	43290001	43291000	*	3.39208e-14	1.84671e-12	-38.9479	Hypo-methylated	peak_932	Promoter (2-3kb)	ENSSSCG00000054004	ENSSSCT00000103685	2790
1817	1	43456001	43457000	*	4.47846e-05	0.000222794	-36.6539	Hypo-methylated	peak_933	Promoter (1-2kb)	ENSSSCG00000062089	ENSSSCT00000097603	1925
1818	1	43458001	43459000	*	3.63822e-13	1.58833e-11	32.579	Hyper-methylated	peak_934	Promoter (<=1kb)	ENSSSCG00000062089	ENSSSCT00000097603	0
1819	1	43463001	43464000	*	0.000365275	0.00129752	30.0699	Hyper-methylated	peak_935	Intron (ENSSSCT00000004696/ENSSSCG00000004249, intron 3 of 14)	ENSSSCG00000062089	ENSSSCT00000097603	-4077
1820	1	43466001	43467000	*	6.74486e-08	8.1841e-07	-31.6935	Hypo-methylated	peak_936	Intron (ENSSSCT00000004696/ENSSSCG00000004249, intron 3 of 14)	ENSSSCG00000062089	ENSSSCT00000097603	-7077
1821	1	43478001	43479000	*	9.35031e-05	0.000414133	45.2489	Hyper-methylated	peak_937	Intron (ENSSSCT00000004696/ENSSSCG00000004249, intron 3 of 14)	ENSSSCG00000062089	ENSSSCT00000097603	-19077
1822	1	43492001	43493000	*	3.78776e-06	2.71323e-05	37.0647	Hyper-methylated	peak_938	Intron (ENSSSCT00000004696/ENSSSCG00000004249, intron 4 of 14)	ENSSSCG00000062089	ENSSSCT00000097603	-33077
1823	1	43495001	43496000	*	2.21024e-06	1.70593e-05	-42.6545	Hypo-methylated	peak_939	Intron (ENSSSCT00000004696/ENSSSCG00000004249, intron 4 of 14)	ENSSSCG00000062089	ENSSSCT00000097603	-36077
1824	1	43526001	43527000	*	1.46605e-07	1.61591e-06	41.521	Hyper-methylated	peak_940	Exon (ENSSSCT00000004696/ENSSSCG00000004249, exon 7 of 15)	ENSSSCG00000043532	ENSSSCT00000073064	56553
1825	1	43545001	43546000	*	0.000236818	0.000903416	33.5758	Hyper-methylated	peak_941	Intron (ENSSSCT00000004696/ENSSSCG00000004249, intron 11 of 14)	ENSSSCG00000043532	ENSSSCT00000073064	37553
1826	1	43566001	43567000	*	1.3528e-05	8.05809e-05	30.2005	Hyper-methylated	peak_942	Exon (ENSSSCT00000073064/ENSSSCG00000043532, exon 5 of 6)	ENSSSCG00000043532	ENSSSCT00000073064	16553
1828	1	43635001	43636000	*	8.35844e-07	7.35811e-06	33.2143	Hyper-methylated	peak_943	Distal Intergenic	ENSSSCG00000020423	ENSSSCT00000022018	-6202
1833	1	43753001	43754000	*	0.00241203	0.00615277	-45	Hypo-methylated	peak_944	Intron (ENSSSCT00000004697/ENSSSCG00000004250, intron 2 of 7)	ENSSSCG00000004250	ENSSSCT00000004697	83390
1835	1	43764001	43765000	*	1.56106e-08	2.26398e-07	-31.6176	Hypo-methylated	peak_945	Intron (ENSSSCT00000004697/ENSSSCG00000004250, intron 2 of 7)	ENSSSCG00000004250	ENSSSCT00000004697	72390
1836	1	43766001	43767000	*	6.97174e-12	2.29204e-10	-38.2456	Hypo-methylated	peak_946	Intron (ENSSSCT00000004697/ENSSSCG00000004250, intron 2 of 7)	ENSSSCG00000004250	ENSSSCT00000004697	70390
1837	1	43794001	43795000	*	9.39139e-08	1.09263e-06	45.351	Hyper-methylated	peak_947	Intron (ENSSSCT00000004697/ENSSSCG00000004250, intron 2 of 7)	ENSSSCG00000004250	ENSSSCT00000004697	42390
1838	1	43817001	43818000	*	4.57937e-06	3.19426e-05	-30.7432	Hypo-methylated	peak_948	Intron (ENSSSCT00000004697/ENSSSCG00000004250, intron 1 of 7)	ENSSSCG00000004250	ENSSSCT00000004697	19390
1842	1	43853001	43854000	*	3.14647e-05	0.00016515	34.048	Hyper-methylated	peak_949	Distal Intergenic	ENSSSCG00000004250	ENSSSCT00000004697	-15612
1843	1	43936001	43937000	*	1.66808e-09	3.11105e-08	36.0957	Hyper-methylated	peak_950	Distal Intergenic	ENSSSCG00000055064	ENSSSCT00000104539	37345
1848	1	44123001	44124000	*	0.00455739	0.010332	35	Hyper-methylated	peak_951	Distal Intergenic	ENSSSCG00000045405	ENSSSCT00000091336	30814
1849	1	44165001	44166000	*	0.000517573	0.00173238	31.0935	Hyper-methylated	peak_952	Intron (ENSSSCT00000030561/ENSSSCG00000020885, intron 3 of 4)	ENSSSCG00000045405	ENSSSCT00000091336	-10188
1851	1	44206001	44207000	*	9.15369e-08	1.06887e-06	-35.7143	Hypo-methylated	peak_953	Intron (ENSSSCT00000004699/ENSSSCG00000004252, intron 2 of 2)	ENSSSCG00000020885	ENSSSCT00000030561	-19808
1854	1	44223001	44224000	*	1.79212e-07	1.92463e-06	33.8462	Hyper-methylated	peak_954	Intron (ENSSSCT00000004699/ENSSSCG00000004252, intron 1 of 2)	ENSSSCG00000004252	ENSSSCT00000004699	5727
1855	1	44283001	44284000	*	0.000124745	0.000528045	-36.8794	Hypo-methylated	peak_955	3' UTR	ENSSSCG00000004253	ENSSSCT00000059612	43610
1857	1	44359001	44360000	*	1.90524e-11	5.66889e-10	32.4471	Hyper-methylated	peak_956	Intron (ENSSSCT00000079185/ENSSSCG00000004254, intron 1 of 14)	ENSSSCG00000004254	ENSSSCT00000004702	13683
1858	1	44360001	44361000	*	1.01788e-05	6.31822e-05	-30.1839	Hypo-methylated	peak_957	Intron (ENSSSCT00000079185/ENSSSCG00000004254, intron 1 of 14)	ENSSSCG00000004254	ENSSSCT00000004702	12683
1859	1	44366001	44367000	*	0.000192264	0.000759089	30.4598	Hyper-methylated	peak_958	Intron (ENSSSCT00000079185/ENSSSCG00000004254, intron 1 of 14)	ENSSSCG00000004254	ENSSSCT00000004702	6683
1863	1	44441001	44442000	*	3.96438e-05	0.000201012	30.9208	Hyper-methylated	peak_959	Intron (ENSSSCT00000041797/ENSSSCG00000026978, intron 12 of 43)	ENSSSCG00000026978	ENSSSCT00000041797	30651
1864	1	44453001	44454000	*	0.000121032	0.000514805	34.0426	Hyper-methylated	peak_960	Intron (ENSSSCT00000041797/ENSSSCG00000026978, intron 17 of 43)	ENSSSCG00000026978	ENSSSCT00000041797	42651
1865	1	44459001	44460000	*	2.09993e-10	4.89284e-09	30.0358	Hyper-methylated	peak_961	Intron (ENSSSCT00000041797/ENSSSCG00000026978, intron 17 of 43)	ENSSSCG00000026978	ENSSSCT00000041797	48651
1866	1	44510001	44511000	*	1.48216e-11	4.52595e-10	-56.2903	Hypo-methylated	peak_962	Intron (ENSSSCT00000041797/ENSSSCG00000026978, intron 39 of 43)	ENSSSCG00000045461	ENSSSCT00000073444	36070
1868	1	44593001	44594000	*	1.19393e-08	1.78659e-07	46.875	Hyper-methylated	peak_963	Intron (ENSSSCT00000095453/ENSSSCG00000063275, intron 2 of 2)	ENSSSCG00000063275	ENSSSCT00000095453	35079
1870	1	44603001	44604000	*	0.00479359	0.0107583	31.4815	Hyper-methylated	peak_964	Intron (ENSSSCT00000095453/ENSSSCG00000063275, intron 2 of 2)	ENSSSCG00000041223	ENSSSCT00000077513	-26176
1873	1	44642001	44643000	*	2.75414e-07	2.80265e-06	35.6643	Hyper-methylated	peak_965	Distal Intergenic	ENSSSCG00000041223	ENSSSCT00000077513	11826
1876	1	44737001	44738000	*	8.2233e-08	9.7332e-07	35.5268	Hyper-methylated	peak_966	Distal Intergenic	ENSSSCG00000062515	ENSSSCT00000104409	-34508
1877	1	44791001	44792000	*	0.0212383	0.0353556	-31.8182	Hypo-methylated	peak_967	Intron (ENSSSCT00000051754/ENSSSCG00000039333, intron 6 of 18)	ENSSSCG00000039333	ENSSSCT00000051754	31510
1878	1	44847001	44848000	*	6.43333e-10	1.33094e-08	-35.5098	Hypo-methylated	peak_968	Exon (ENSSSCT00000104215/ENSSSCG00000060554, exon 1 of 1)	ENSSSCG00000060554	ENSSSCT00000104215	3712
1883	1	44966001	44967000	*	4.06483e-12	1.40944e-10	-38.8585	Hypo-methylated	peak_969	Exon (ENSSSCT00000024566/ENSSSCG00000023834, exon 5 of 6)	ENSSSCG00000023834	ENSSSCT00000031991	18126
1884	1	45009001	45010000	*	5.0322e-07	4.74317e-06	-37.8993	Hypo-methylated	peak_970	Distal Intergenic	ENSSSCG00000032533	ENSSSCT00000045226	16102
1885	1	45018001	45019000	*	3.02062e-16	2.41273e-14	-50.1845	Hypo-methylated	peak_971	Exon (ENSSSCT00000045226/ENSSSCG00000032533, exon 5 of 8)	ENSSSCG00000032533	ENSSSCT00000045226	7102
1887	1	45145001	45146000	*	3.37085e-07	3.3432e-06	-64	Hypo-methylated	peak_972	Distal Intergenic	ENSSSCG00000062408	ENSSSCT00000104647	19193
1888	1	45197001	45198000	*	8.22244e-08	9.73249e-07	-31.1448	Hypo-methylated	peak_973	Distal Intergenic	ENSSSCG00000035259	ENSSSCT00000040949	-21448
1889	1	45211001	45212000	*	7.48808e-09	1.18369e-07	31.049	Hyper-methylated	peak_974	Distal Intergenic	ENSSSCG00000035259	ENSSSCT00000040949	-7448
1890	1	45212001	45213000	*	7.54744e-17	6.71764e-15	-78.9189	Hypo-methylated	peak_975	Distal Intergenic	ENSSSCG00000035259	ENSSSCT00000040949	-6448
1891	1	45214001	45215000	*	8.86959e-07	7.74744e-06	-33.1314	Hypo-methylated	peak_976	Distal Intergenic	ENSSSCG00000035259	ENSSSCT00000040949	-4448
1893	1	45246001	45247000	*	4.11754e-13	1.77887e-11	34.0825	Hyper-methylated	peak_977	Intron (ENSSSCT00000040949/ENSSSCG00000035259, intron 2 of 15)	ENSSSCG00000035259	ENSSSCT00000040949	26554
1894	1	45311001	45312000	*	9.93062e-07	8.54402e-06	-31.6051	Hypo-methylated	peak_978	Distal Intergenic	ENSSSCG00000058693	ENSSSCT00000100103	-30451
1895	1	45312001	45313000	*	5.05955e-07	4.76458e-06	-34.7222	Hypo-methylated	peak_979	Distal Intergenic	ENSSSCG00000058693	ENSSSCT00000100103	-29451
1896	1	45330001	45331000	*	1.27008e-06	1.05796e-05	-33.3443	Hypo-methylated	peak_980	Distal Intergenic	ENSSSCG00000058693	ENSSSCT00000100103	-11451
1899	1	45384001	45385000	*	0.00846477	0.0170041	31.2121	Hyper-methylated	peak_981	Distal Intergenic	ENSSSCG00000056194	ENSSSCT00000100948	14910
1900	1	45396001	45397000	*	0.0108873	0.0208043	34.6154	Hyper-methylated	peak_982	Promoter (2-3kb)	ENSSSCG00000056194	ENSSSCT00000100948	2910
1901	1	45408001	45409000	*	1.87131e-05	0.000106296	49.2857	Hyper-methylated	peak_983	Distal Intergenic	ENSSSCG00000056194	ENSSSCT00000100948	-8092
1903	1	45431001	45432000	*	8.55762e-05	0.000384511	34.0361	Hyper-methylated	peak_984	Distal Intergenic	ENSSSCG00000056194	ENSSSCT00000100948	-31092
1904	1	45464001	45465000	*	2.84794e-05	0.000151934	34.0698	Hyper-methylated	peak_985	Distal Intergenic	ENSSSCG00000056194	ENSSSCT00000100948	-64092
1907	1	45499001	45500000	*	0.000321207	0.00116472	-39.6667	Hypo-methylated	peak_986	Distal Intergenic	ENSSSCG00000059792	ENSSSCT00000094417	-77597
1908	1	45513001	45514000	*	0.000202042	0.000791161	30.2326	Hyper-methylated	peak_987	Distal Intergenic	ENSSSCG00000059792	ENSSSCT00000094417	-63597
1910	1	45552001	45553000	*	0.000578498	0.00189966	34.8485	Hyper-methylated	peak_988	Distal Intergenic	ENSSSCG00000059792	ENSSSCT00000094417	-24597
1911	1	45556001	45557000	*	8.90867e-07	7.7776e-06	30.9136	Hyper-methylated	peak_989	Distal Intergenic	ENSSSCG00000059792	ENSSSCT00000094417	-20597
1913	1	45571001	45572000	*	0.00118222	0.00342658	40.9091	Hyper-methylated	peak_990	Distal Intergenic	ENSSSCG00000059792	ENSSSCT00000094417	-5597
1914	1	45576001	45577000	*	1.58737e-05	9.24151e-05	34.1137	Hyper-methylated	peak_991	Promoter (<=1kb)	ENSSSCG00000059792	ENSSSCT00000094417	-597
1916	1	45579001	45580000	*	3.60439e-05	0.000185352	38.4615	Hyper-methylated	peak_992	Promoter (1-2kb)	ENSSSCG00000059792	ENSSSCT00000094417	1405
1917	1	45591001	45592000	*	9.46832e-15	5.76779e-13	30.1646	Hyper-methylated	peak_993	Distal Intergenic	ENSSSCG00000059792	ENSSSCT00000094417	13405
1919	1	45609001	45610000	*	4.0136e-06	2.85201e-05	39.8148	Hyper-methylated	peak_994	Distal Intergenic	ENSSSCG00000059792	ENSSSCT00000094417	31405
1922	1	45671001	45672000	*	1.00035e-10	2.51933e-09	32.0589	Hyper-methylated	peak_995	Distal Intergenic	ENSSSCG00000059792	ENSSSCT00000094417	93405
1923	1	45721001	45722000	*	2.0569e-07	2.17241e-06	-50.6667	Hypo-methylated	peak_996	Distal Intergenic	ENSSSCG00000059792	ENSSSCT00000094417	143405
1924	1	45725001	45726000	*	8.58415e-09	1.335e-07	47.5155	Hyper-methylated	peak_997	Distal Intergenic	ENSSSCG00000059792	ENSSSCT00000094417	147405
1925	1	45727001	45728000	*	0.000670285	0.00214679	49.2308	Hyper-methylated	peak_998	Distal Intergenic	ENSSSCG00000059792	ENSSSCT00000094417	149405
1928	1	45772001	45773000	*	1.79468e-06	1.42667e-05	30.9488	Hyper-methylated	peak_999	Distal Intergenic	ENSSSCG00000059792	ENSSSCT00000094417	194405
1929	1	45779001	45780000	*	1.28786e-18	1.55415e-16	30.1206	Hyper-methylated	peak_1000	Distal Intergenic	ENSSSCG00000059792	ENSSSCT00000094417	201405
1930	1	45787001	45788000	*	9.68376e-15	5.88402e-13	40.3963	Hyper-methylated	peak_1001	Distal Intergenic	ENSSSCG00000059792	ENSSSCT00000094417	209405
1931	1	45792001	45793000	*	2.24511e-06	1.7294e-05	31.7091	Hyper-methylated	peak_1002	Distal Intergenic	ENSSSCG00000059792	ENSSSCT00000094417	214405
1933	1	45821001	45822000	*	1.15543e-09	2.24685e-08	49.1667	Hyper-methylated	peak_1003	Distal Intergenic	ENSSSCG00000059792	ENSSSCT00000094417	243405
1939	1	45896001	45897000	*	0.0153927	0.0274079	30.303	Hyper-methylated	peak_1004	Distal Intergenic	ENSSSCG00000049526	ENSSSCT00000070771	-173671
1940	1	45941001	45942000	*	0.00249414	0.00632478	32.1078	Hyper-methylated	peak_1005	Distal Intergenic	ENSSSCG00000049526	ENSSSCT00000070771	-128671
1946	1	46054001	46055000	*	0.000519907	0.00173856	-43.0976	Hypo-methylated	peak_1006	Distal Intergenic	ENSSSCG00000049526	ENSSSCT00000070771	-15671
1947	1	46079001	46080000	*	0.000677094	0.00216446	-38.8889	Hypo-methylated	peak_1007	Distal Intergenic	ENSSSCG00000049526	ENSSSCT00000070771	8331
1948	1	46083001	46084000	*	7.74074e-07	6.88518e-06	38.7586	Hyper-methylated	peak_1008	Distal Intergenic	ENSSSCG00000049526	ENSSSCT00000070771	12331
1951	1	46104001	46105000	*	1.76029e-08	2.51722e-07	-30.7692	Hypo-methylated	peak_1009	Distal Intergenic	ENSSSCG00000049526	ENSSSCT00000070771	33331
1952	1	46147001	46148000	*	8.75867e-09	1.35907e-07	-30.2905	Hypo-methylated	peak_1010	Distal Intergenic	ENSSSCG00000049526	ENSSSCT00000070771	76331
1953	1	46154001	46155000	*	2.19469e-07	2.29913e-06	-42.8235	Hypo-methylated	peak_1011	Distal Intergenic	ENSSSCG00000049526	ENSSSCT00000070771	83331
1955	1	46161001	46162000	*	6.58825e-07	5.99105e-06	-33.1927	Hypo-methylated	peak_1012	Distal Intergenic	ENSSSCG00000049526	ENSSSCT00000070771	90331
1958	1	46190001	46191000	*	4.16116e-05	0.000209398	36.4004	Hyper-methylated	peak_1013	Distal Intergenic	ENSSSCG00000049526	ENSSSCT00000070771	119331
1959	1	46192001	46193000	*	2.86354e-05	0.000152641	-30.5714	Hypo-methylated	peak_1014	Distal Intergenic	ENSSSCG00000049526	ENSSSCT00000070771	121331
1960	1	46193001	46194000	*	0.00246918	0.00627219	36.6667	Hyper-methylated	peak_1015	Distal Intergenic	ENSSSCG00000049526	ENSSSCT00000070771	122331
1961	1	46218001	46219000	*	2.95432e-06	2.19265e-05	-41.2698	Hypo-methylated	peak_1016	Distal Intergenic	ENSSSCG00000058291	ENSSSCT00000102474	-113465
1964	1	46264001	46265000	*	1.48031e-06	1.20816e-05	31.523	Hyper-methylated	peak_1017	Distal Intergenic	ENSSSCG00000058291	ENSSSCT00000102474	-67465
1965	1	46288001	46289000	*	6.84767e-07	6.19179e-06	-30.269	Hypo-methylated	peak_1018	Distal Intergenic	ENSSSCG00000058291	ENSSSCT00000102474	-43465
1966	1	46297001	46298000	*	6.784e-05	0.000316313	34.1463	Hyper-methylated	peak_1019	Distal Intergenic	ENSSSCG00000058291	ENSSSCT00000102474	-34465
1967	1	46312001	46313000	*	9.01336e-06	5.69795e-05	-38	Hypo-methylated	peak_1020	Distal Intergenic	ENSSSCG00000058291	ENSSSCT00000102474	-19465
1969	1	46323001	46324000	*	3.0667e-07	3.07934e-06	-32.2317	Hypo-methylated	peak_1021	Distal Intergenic	ENSSSCG00000058291	ENSSSCT00000102474	-8465
1970	1	46324001	46325000	*	0.000265268	0.000993624	31.4706	Hyper-methylated	peak_1022	Distal Intergenic	ENSSSCG00000058291	ENSSSCT00000102474	-7465
1973	1	46376001	46377000	*	0.00228826	0.00589379	30.0901	Hyper-methylated	peak_1023	Distal Intergenic	ENSSSCG00000058291	ENSSSCT00000102474	43537
1975	1	46436001	46437000	*	4.74329e-10	1.01447e-08	38.8718	Hyper-methylated	peak_1024	Distal Intergenic	ENSSSCG00000058291	ENSSSCT00000102474	103537
1977	1	46549001	46550000	*	0.000303404	0.0011108	-35.7143	Hypo-methylated	peak_1025	Intron (ENSSSCT00000004718/ENSSSCG00000004269, intron 6 of 7)	ENSSSCG00000004269	ENSSSCT00000004718	99722
1979	1	46591001	46592000	*	1.00133e-05	6.22981e-05	-31.7669	Hypo-methylated	peak_1026	Intron (ENSSSCT00000004718/ENSSSCG00000004269, intron 2 of 7)	ENSSSCG00000004269	ENSSSCT00000004718	57722
1980	1	46630001	46631000	*	5.60712e-17	5.12037e-15	-33.5498	Hypo-methylated	peak_1027	Intron (ENSSSCT00000004718/ENSSSCG00000004269, intron 2 of 7)	ENSSSCG00000004269	ENSSSCT00000004718	18722
1986	1	46758001	46759000	*	7.34536e-05	0.000338204	36.014	Hyper-methylated	peak_1028	Distal Intergenic	ENSSSCG00000004269	ENSSSCT00000004718	-108280
1991	1	46893001	46894000	*	0.000224523	0.000864158	43.9655	Hyper-methylated	peak_1029	Distal Intergenic	ENSSSCG00000004269	ENSSSCT00000004718	-243280
1992	1	46902001	46903000	*	7.13646e-07	6.4162e-06	33.0467	Hyper-methylated	peak_1030	Distal Intergenic	ENSSSCG00000004269	ENSSSCT00000004718	-252280
1994	1	46938001	46939000	*	9.78357e-08	1.13368e-06	34.902	Hyper-methylated	peak_1031	Distal Intergenic	ENSSSCG00000004269	ENSSSCT00000004718	-288280
1995	1	46989001	46990000	*	0.00930528	0.0183491	30.4762	Hyper-methylated	peak_1032	Distal Intergenic	ENSSSCG00000020480	ENSSSCT00000022075	243330
1998	1	47039001	47040000	*	5.08993e-05	0.000248234	-37.037	Hypo-methylated	peak_1033	Distal Intergenic	ENSSSCG00000020480	ENSSSCT00000022075	193330
2002	1	47086001	47087000	*	6.56588e-06	4.34751e-05	-36.3158	Hypo-methylated	peak_1034	Distal Intergenic	ENSSSCG00000020480	ENSSSCT00000022075	146330
2004	1	47106001	47107000	*	4.03223e-06	2.86331e-05	53.2394	Hyper-methylated	peak_1035	Distal Intergenic	ENSSSCG00000020480	ENSSSCT00000022075	126330
2005	1	47137001	47138000	*	0.00154216	0.00426841	-32.6087	Hypo-methylated	peak_1036	Distal Intergenic	ENSSSCG00000020480	ENSSSCT00000022075	95330
2007	1	47160001	47161000	*	4.19114e-06	2.95992e-05	38.4615	Hyper-methylated	peak_1037	Distal Intergenic	ENSSSCG00000020480	ENSSSCT00000022075	72330
2008	1	47174001	47175000	*	2.9074e-05	0.000154601	-50.1466	Hypo-methylated	peak_1038	Distal Intergenic	ENSSSCG00000020480	ENSSSCT00000022075	58330
2009	1	47191001	47192000	*	1.22481e-05	7.40287e-05	31.3462	Hyper-methylated	peak_1039	Distal Intergenic	ENSSSCG00000020480	ENSSSCT00000022075	41330
2010	1	47228001	47229000	*	3.2779e-11	9.25264e-10	54.2222	Hyper-methylated	peak_1040	Distal Intergenic	ENSSSCG00000020480	ENSSSCT00000022075	4330
2011	1	47229001	47230000	*	1.07693e-07	1.23235e-06	-30	Hypo-methylated	peak_1041	Distal Intergenic	ENSSSCG00000020480	ENSSSCT00000022075	3330
2017	1	47297001	47298000	*	0.00151413	0.00420516	-35.2381	Hypo-methylated	peak_1042	Distal Intergenic	ENSSSCG00000043187	ENSSSCT00000084905	16401
2019	1	47383001	47384000	*	7.14221e-05	0.000330238	-46.6667	Hypo-methylated	peak_1043	Distal Intergenic	ENSSSCG00000043187	ENSSSCT00000084905	-68601
2021	1	47439001	47440000	*	0.00743283	0.0153265	-32.069	Hypo-methylated	peak_1044	Distal Intergenic	ENSSSCG00000063379	ENSSSCT00000096823	83776
2022	1	47518001	47519000	*	1.29822e-06	1.07838e-05	-42.2624	Hypo-methylated	peak_1045	Exon (ENSSSCT00000096823/ENSSSCG00000063379, exon 1 of 1)	ENSSSCG00000063379	ENSSSCT00000096823	4776
2024	1	47538001	47539000	*	1.45464e-09	2.75706e-08	-71.5789	Hypo-methylated	peak_1046	Distal Intergenic	ENSSSCG00000063379	ENSSSCT00000096823	-14226
2025	1	47588001	47589000	*	1.10659e-09	2.1606e-08	58.5586	Hyper-methylated	peak_1047	Distal Intergenic	ENSSSCG00000063379	ENSSSCT00000096823	-64226
2029	1	47641001	47642000	*	0.00140607	0.00395501	39	Hyper-methylated	peak_1048	Distal Intergenic	ENSSSCG00000063379	ENSSSCT00000096823	-117226
2030	1	47650001	47651000	*	5.08578e-06	3.49391e-05	39.7727	Hyper-methylated	peak_1049	Distal Intergenic	ENSSSCG00000063379	ENSSSCT00000096823	-126226
2031	1	47684001	47685000	*	0.0092458	0.0182551	31.8681	Hyper-methylated	peak_1050	Distal Intergenic	ENSSSCG00000063379	ENSSSCT00000096823	-160226
2033	1	47687001	47688000	*	2.20034e-06	1.69928e-05	-31.1594	Hypo-methylated	peak_1051	Distal Intergenic	ENSSSCG00000063379	ENSSSCT00000096823	-163226
2037	1	47745001	47746000	*	1.55626e-08	2.25812e-07	-31.9005	Hypo-methylated	peak_1052	Distal Intergenic	ENSSSCG00000063379	ENSSSCT00000096823	-221226
2039	1	47753001	47754000	*	7.16729e-06	4.68598e-05	33.7662	Hyper-methylated	peak_1053	Distal Intergenic	ENSSSCG00000063379	ENSSSCT00000096823	-229226
2040	1	47781001	47782000	*	5.52039e-07	5.1382e-06	41.9466	Hyper-methylated	peak_1054	Distal Intergenic	ENSSSCG00000063379	ENSSSCT00000096823	-257226
2044	1	47852001	47853000	*	0.00269972	0.00675013	-31.3765	Hypo-methylated	peak_1055	Distal Intergenic	ENSSSCG00000063379	ENSSSCT00000096823	-328226
2047	1	47960001	47961000	*	0.0142274	0.0257549	-36.6667	Hypo-methylated	peak_1056	Distal Intergenic	ENSSSCG00000063379	ENSSSCT00000096823	-436226
2050	1	48036001	48037000	*	8.30084e-10	1.67099e-08	-58.8235	Hypo-methylated	peak_1057	Distal Intergenic	ENSSSCG00000063379	ENSSSCT00000096823	-512226
2054	1	48056001	48057000	*	0.00136748	0.00386542	-32.7935	Hypo-methylated	peak_1058	Distal Intergenic	ENSSSCG00000063379	ENSSSCT00000096823	-532226
2055	1	48070001	48071000	*	1.2061e-05	7.30676e-05	32.5325	Hyper-methylated	peak_1059	Distal Intergenic	ENSSSCG00000063379	ENSSSCT00000096823	-546226
2057	1	48078001	48079000	*	1.38981e-14	8.17844e-13	-42.6943	Hypo-methylated	peak_1060	Distal Intergenic	ENSSSCG00000063379	ENSSSCT00000096823	-554226
2060	1	48113001	48114000	*	0.0308391	0.047424	32.7273	Hyper-methylated	peak_1061	Distal Intergenic	ENSSSCG00000063379	ENSSSCT00000096823	-589226
2061	1	48126001	48127000	*	0.000938355	0.00283346	-37.5291	Hypo-methylated	peak_1062	Distal Intergenic	ENSSSCG00000060802	ENSSSCT00000103110	-577318
2063	1	48177001	48178000	*	0.000956473	0.00287826	-41.6667	Hypo-methylated	peak_1063	Distal Intergenic	ENSSSCG00000060802	ENSSSCT00000103110	-526318
2065	1	48213001	48214000	*	1.15325e-05	7.03481e-05	32.971	Hyper-methylated	peak_1064	Distal Intergenic	ENSSSCG00000060802	ENSSSCT00000103110	-490318
2068	1	48240001	48241000	*	0.00225785	0.00583078	30.9524	Hyper-methylated	peak_1065	Distal Intergenic	ENSSSCG00000060802	ENSSSCT00000103110	-463318
2070	1	48245001	48246000	*	4.23559e-08	5.44704e-07	72.7273	Hyper-methylated	peak_1066	Distal Intergenic	ENSSSCG00000060802	ENSSSCT00000103110	-458318
2072	1	48270001	48271000	*	2.02227e-07	2.14058e-06	64.2857	Hyper-methylated	peak_1067	Distal Intergenic	ENSSSCG00000060802	ENSSSCT00000103110	-433318
2073	1	48272001	48273000	*	3.46266e-11	9.72213e-10	43.4379	Hyper-methylated	peak_1068	Distal Intergenic	ENSSSCG00000060802	ENSSSCT00000103110	-431318
2074	1	48273001	48274000	*	8.20536e-11	2.10573e-09	-42.9252	Hypo-methylated	peak_1069	Distal Intergenic	ENSSSCG00000060802	ENSSSCT00000103110	-430318
2076	1	48288001	48289000	*	2.21078e-05	0.000122461	-39.7419	Hypo-methylated	peak_1070	Distal Intergenic	ENSSSCG00000060802	ENSSSCT00000103110	-415318
2077	1	48302001	48303000	*	5.98518e-08	7.37046e-07	-44.2471	Hypo-methylated	peak_1071	Distal Intergenic	ENSSSCG00000060802	ENSSSCT00000103110	-401318
2078	1	48330001	48331000	*	2.64325e-06	1.99238e-05	-53.8462	Hypo-methylated	peak_1072	Distal Intergenic	ENSSSCG00000060802	ENSSSCT00000103110	-373318
2081	1	48361001	48362000	*	1.74227e-06	1.3906e-05	-57.6087	Hypo-methylated	peak_1073	Distal Intergenic	ENSSSCG00000060802	ENSSSCT00000103110	-342318
2082	1	48372001	48373000	*	6.83796e-07	6.18434e-06	-30.1314	Hypo-methylated	peak_1074	Distal Intergenic	ENSSSCG00000060802	ENSSSCT00000103110	-331318
2083	1	48449001	48450000	*	3.21366e-06	2.35883e-05	-44.5946	Hypo-methylated	peak_1075	Distal Intergenic	ENSSSCG00000060802	ENSSSCT00000103110	-254318
2084	1	48466001	48467000	*	7.59179e-10	1.54397e-08	-35.1282	Hypo-methylated	peak_1076	Distal Intergenic	ENSSSCG00000060802	ENSSSCT00000103110	-237318
2088	1	48547001	48548000	*	0.00778014	0.0158998	34.2857	Hyper-methylated	peak_1077	Distal Intergenic	ENSSSCG00000060802	ENSSSCT00000103110	-156318
2090	1	48587001	48588000	*	0.00217286	0.00565268	31.5508	Hyper-methylated	peak_1078	Distal Intergenic	ENSSSCG00000060802	ENSSSCT00000103110	-116318
2091	1	48601001	48602000	*	0.000104401	0.000454496	44.0341	Hyper-methylated	peak_1079	Distal Intergenic	ENSSSCG00000060802	ENSSSCT00000103110	-102318
2093	1	48619001	48620000	*	0.000120185	0.000511764	-48.2051	Hypo-methylated	peak_1080	Distal Intergenic	ENSSSCG00000060802	ENSSSCT00000103110	-84318
2094	1	48648001	48649000	*	1.29199e-05	7.74772e-05	-45.8333	Hypo-methylated	peak_1081	Distal Intergenic	ENSSSCG00000060802	ENSSSCT00000103110	-55318
2095	1	48653001	48654000	*	1.78084e-09	3.29706e-08	-67.6471	Hypo-methylated	peak_1082	Distal Intergenic	ENSSSCG00000060802	ENSSSCT00000103110	-50318
2096	1	48666001	48667000	*	4.73259e-06	3.28567e-05	-43.2099	Hypo-methylated	peak_1083	Distal Intergenic	ENSSSCG00000060802	ENSSSCT00000103110	-37318
2098	1	48675001	48676000	*	7.24573e-05	0.000334298	-30.3212	Hypo-methylated	peak_1084	Distal Intergenic	ENSSSCG00000060802	ENSSSCT00000103110	-28318
2100	1	48700001	48701000	*	0.00343055	0.00820737	-40.5882	Hypo-methylated	peak_1085	Distal Intergenic	ENSSSCG00000060802	ENSSSCT00000103110	-3318
2101	1	48715001	48716000	*	9.26174e-06	5.82917e-05	44.8529	Hyper-methylated	peak_1086	Exon (ENSSSCT00000073390/ENSSSCG00000047735, exon 3 of 3)	ENSSSCG00000060802	ENSSSCT00000103110	10684
2102	1	48743001	48744000	*	7.21235e-10	1.47469e-08	39.3469	Hyper-methylated	peak_1087	Intron (ENSSSCT00000073390/ENSSSCG00000047735, intron 2 of 2)	ENSSSCG00000046711	ENSSSCT00000079776	-11552
2103	1	48744001	48745000	*	1.64935e-07	1.79052e-06	-34.2857	Hypo-methylated	peak_1088	Intron (ENSSSCT00000073390/ENSSSCG00000047735, intron 2 of 2)	ENSSSCG00000046711	ENSSSCT00000079776	-10552
2104	1	48779001	48780000	*	0.0212383	0.0353556	31.8182	Hyper-methylated	peak_1089	Intron (ENSSSCT00000073390/ENSSSCG00000047735, intron 2 of 2)	ENSSSCG00000054924	ENSSSCT00000105434	-8853
2105	1	48784001	48785000	*	9.03316e-05	0.000402153	-32.2689	Hypo-methylated	peak_1090	Intron (ENSSSCT00000073390/ENSSSCG00000047735, intron 2 of 2)	ENSSSCG00000054924	ENSSSCT00000105434	-3853
2106	1	48815001	48816000	*	0.000343491	0.00123266	-31.5238	Hypo-methylated	peak_1091	Intron (ENSSSCT00000073390/ENSSSCG00000047735, intron 1 of 2)	ENSSSCG00000054924	ENSSSCT00000105434	26149
2108	1	48864001	48865000	*	5.45232e-05	0.000263048	-31.4598	Hypo-methylated	peak_1092	Intron (ENSSSCT00000073390/ENSSSCG00000047735, intron 1 of 2)	ENSSSCG00000048270	ENSSSCT00000089616	7159
2112	1	49095001	49096000	*	0.00260331	0.00655031	31.5315	Hyper-methylated	peak_1093	Intron (ENSSSCT00000066143/ENSSSCG00000004270, intron 3 of 31)	ENSSSCG00000063060	ENSSSCT00000101874	-8555
2115	1	49277001	49278000	*	9.69236e-09	1.48528e-07	-30.4839	Hypo-methylated	peak_1094	Intron (ENSSSCT00000066143/ENSSSCG00000004270, intron 13 of 31)	ENSSSCG00000063060	ENSSSCT00000101874	-190555
2121	1	49362001	49363000	*	3.05482e-06	2.2573e-05	55	Hyper-methylated	peak_1095	Intron (ENSSSCT00000066143/ENSSSCG00000004270, intron 17 of 31)	ENSSSCG00000063060	ENSSSCT00000101874	-275555
2122	1	49386001	49387000	*	1.30123e-11	4.0243e-10	54.6798	Hyper-methylated	peak_1096	Intron (ENSSSCT00000066143/ENSSSCG00000004270, intron 17 of 31)	ENSSSCG00000063060	ENSSSCT00000101874	-299555
2123	1	49417001	49418000	*	2.32415e-07	2.41764e-06	31.1772	Hyper-methylated	peak_1097	Intron (ENSSSCT00000066143/ENSSSCG00000004270, intron 17 of 31)	ENSSSCG00000063060	ENSSSCT00000101874	-330555
2124	1	49427001	49428000	*	3.92967e-06	2.80121e-05	-30.5195	Hypo-methylated	peak_1098	Intron (ENSSSCT00000066143/ENSSSCG00000004270, intron 17 of 31)	ENSSSCG00000063060	ENSSSCT00000101874	-340555
2126	1	49536001	49537000	*	8.73832e-08	1.0263e-06	35.4892	Hyper-methylated	peak_1099	Intron (ENSSSCT00000066143/ENSSSCG00000004270, intron 20 of 31)	ENSSSCG00000057794	ENSSSCT00000102867	-312909
2127	1	49538001	49539000	*	1.45458e-08	2.12764e-07	-31.0345	Hypo-methylated	peak_1100	Intron (ENSSSCT00000066143/ENSSSCG00000004270, intron 20 of 31)	ENSSSCG00000057794	ENSSSCT00000102867	-310909
2131	1	49675001	49676000	*	0.000288999	0.00106711	-43.5714	Hypo-methylated	peak_1101	Distal Intergenic	ENSSSCG00000057794	ENSSSCT00000102867	-173909
2132	1	49686001	49687000	*	0.00101108	0.0030141	38.5417	Hyper-methylated	peak_1102	Distal Intergenic	ENSSSCG00000057794	ENSSSCT00000102867	-162909
2133	1	49731001	49732000	*	0.00545578	0.0119463	32	Hyper-methylated	peak_1103	Distal Intergenic	ENSSSCG00000057794	ENSSSCT00000102867	-117909
2135	1	49843001	49844000	*	0.00423456	0.00973863	33.3333	Hyper-methylated	peak_1104	Distal Intergenic	ENSSSCG00000057794	ENSSSCT00000102867	-5909
2136	1	49854001	49855000	*	9.31166e-08	1.08475e-06	54.6237	Hyper-methylated	peak_1105	Exon (ENSSSCT00000102867/ENSSSCG00000057794, exon 1 of 1)	ENSSSCG00000057794	ENSSSCT00000102867	4093
2138	1	49911001	49912000	*	0.00149623	0.00416427	-33.369	Hypo-methylated	peak_1106	Intron (ENSSSCT00000042299/ENSSSCG00000004272, intron 8 of 14)	ENSSSCG00000057794	ENSSSCT00000102867	61093
2140	1	49990001	49991000	*	3.08512e-24	8.93557e-22	45.7186	Hyper-methylated	peak_1107	Distal Intergenic	ENSSSCG00000004272	ENSSSCT00000042299	-12037
2141	1	49992001	49993000	*	7.10322e-09	1.12913e-07	33.1827	Hyper-methylated	peak_1108	Distal Intergenic	ENSSSCG00000004272	ENSSSCT00000042299	-14037
2142	1	49994001	49995000	*	0.00436876	0.00998521	-33.2468	Hypo-methylated	peak_1109	Distal Intergenic	ENSSSCG00000004272	ENSSSCT00000042299	-16037
2143	1	50002001	50003000	*	7.55591e-06	4.90372e-05	-32.2581	Hypo-methylated	peak_1110	Distal Intergenic	ENSSSCG00000061940	ENSSSCT00000094269	21204
2144	1	50004001	50005000	*	7.02894e-06	4.60809e-05	52.3077	Hyper-methylated	peak_1111	Distal Intergenic	ENSSSCG00000061940	ENSSSCT00000094269	19204
2145	1	50026001	50027000	*	1.67758e-09	3.12722e-08	-30.9735	Hypo-methylated	peak_1112	Promoter (1-2kb)	ENSSSCG00000061940	ENSSSCT00000094269	-1798
2147	1	50139001	50140000	*	6.00815e-09	9.74322e-08	64.7215	Hyper-methylated	peak_1113	Intron (ENSSSCT00000074211/ENSSSCG00000044472, intron 11 of 51)	ENSSSCG00000044472	ENSSSCT00000074211	93937
2148	1	50149001	50150000	*	0.000954319	0.00287291	32.9493	Hyper-methylated	peak_1114	Intron (ENSSSCT00000074211/ENSSSCG00000044472, intron 11 of 51)	ENSSSCG00000044472	ENSSSCT00000074211	103937
2150	1	50171001	50172000	*	3.23065e-10	7.20178e-09	38.6111	Hyper-methylated	peak_1115	Intron (ENSSSCT00000074211/ENSSSCG00000044472, intron 11 of 51)	ENSSSCG00000044472	ENSSSCT00000074211	125937
2152	1	50198001	50199000	*	1.07707e-06	9.16753e-06	41.5865	Hyper-methylated	peak_1116	Intron (ENSSSCT00000074211/ENSSSCG00000044472, intron 14 of 51)	ENSSSCG00000044472	ENSSSCT00000074211	152937
2153	1	50207001	50208000	*	2.40486e-05	0.000131585	31.6667	Hyper-methylated	peak_1117	Intron (ENSSSCT00000074211/ENSSSCG00000044472, intron 14 of 51)	ENSSSCG00000044472	ENSSSCT00000074211	161937
2156	1	50263001	50264000	*	2.52772e-08	3.46282e-07	31.3441	Hyper-methylated	peak_1118	Intron (ENSSSCT00000074211/ENSSSCG00000044472, intron 15 of 51)	ENSSSCG00000004274	ENSSSCT00000004723	209686
2159	1	50352001	50353000	*	8.4272e-09	1.31316e-07	41.8367	Hyper-methylated	peak_1119	Exon (ENSSSCT00000074211/ENSSSCG00000044472, exon 41 of 52)	ENSSSCG00000004274	ENSSSCT00000004723	120686
2162	1	50425001	50426000	*	2.0519e-11	6.06388e-10	31.7337	Hyper-methylated	peak_1120	Exon (ENSSSCT00000004723/ENSSSCG00000004274, exon 31 of 33)	ENSSSCG00000004274	ENSSSCT00000004723	47686
2164	1	50477001	50478000	*	6.66356e-07	6.05152e-06	43.5897	Hyper-methylated	peak_1121	Intron (ENSSSCT00000073708/ENSSSCG00000004274, intron 5 of 37)	ENSSSCG00000004274	ENSSSCT00000004723	-3316
2166	1	50617001	50618000	*	1.2263e-07	1.38044e-06	35.6481	Hyper-methylated	peak_1122	Intron (ENSSSCT00000004725/ENSSSCG00000004275, intron 5 of 21)	ENSSSCG00000004275	ENSSSCT00000054799	20513
2170	1	50687001	50688000	*	0.000807773	0.0025042	-35.3896	Hypo-methylated	peak_1123	Intron (ENSSSCT00000004725/ENSSSCG00000004275, intron 12 of 21)	ENSSSCG00000051834	ENSSSCT00000057791	-33685
2173	1	50715001	50716000	*	1.77491e-09	3.28782e-08	-31.0606	Hypo-methylated	peak_1124	3' UTR	ENSSSCG00000051834	ENSSSCT00000057791	-5685
2175	1	50748001	50749000	*	1.23368e-05	7.44727e-05	34.6622	Hyper-methylated	peak_1125	Distal Intergenic	ENSSSCG00000051834	ENSSSCT00000057791	26317
2182	1	50930001	50931000	*	1.15376e-07	1.30905e-06	30.2961	Hyper-methylated	peak_1126	Intron (ENSSSCT00000052865/ENSSSCG00000004276, intron 5 of 8)	ENSSSCG00000004276	ENSSSCT00000004726	91265
2185	1	51002001	51003000	*	2.10186e-13	9.66499e-12	42.8285	Hyper-methylated	peak_1127	Intron (ENSSSCT00000024170/ENSSSCG00000026246, intron 1 of 3)	ENSSSCG00000026246	ENSSSCT00000024170	38583
2190	1	51079001	51080000	*	0.000850169	0.00261147	30.9042	Hyper-methylated	peak_1128	Distal Intergenic	ENSSSCG00000026246	ENSSSCT00000024170	-37419
2192	1	51095001	51096000	*	9.18951e-07	7.98915e-06	-40.381	Hypo-methylated	peak_1129	Distal Intergenic	ENSSSCG00000057711	ENSSSCT00000101363	25349
2194	1	51106001	51107000	*	6.0165e-07	5.5403e-06	34.877	Hyper-methylated	peak_1130	Distal Intergenic	ENSSSCG00000057711	ENSSSCT00000101363	14349
2195	1	51148001	51149000	*	7.22479e-13	2.95436e-11	-34.2282	Hypo-methylated	peak_1131	Distal Intergenic	ENSSSCG00000057808	ENSSSCT00000095370	6227
2196	1	51180001	51181000	*	1.50904e-05	8.84791e-05	-40.4762	Hypo-methylated	peak_1132	Distal Intergenic	ENSSSCG00000058784	ENSSSCT00000098542	12253
2197	1	51210001	51211000	*	0.0016339	0.00447391	32.1429	Hyper-methylated	peak_1133	Distal Intergenic	ENSSSCG00000058784	ENSSSCT00000098542	-16749
2198	1	51215001	51216000	*	1.68047e-11	5.06344e-10	54.5455	Hyper-methylated	peak_1134	Distal Intergenic	ENSSSCG00000058784	ENSSSCT00000098542	-21749
2200	1	51264001	51265000	*	2.11963e-15	1.46161e-13	-41.9876	Hypo-methylated	peak_1135	Distal Intergenic	ENSSSCG00000004279	ENSSSCT00000060364	-48016
2201	1	51295001	51296000	*	6.48478e-08	7.90869e-07	-40.0245	Hypo-methylated	peak_1136	Distal Intergenic	ENSSSCG00000004279	ENSSSCT00000060364	-17016
2203	1	51305001	51306000	*	6.59517e-06	4.36414e-05	-30.1328	Hypo-methylated	peak_1137	Distal Intergenic	ENSSSCG00000004279	ENSSSCT00000060364	-7016
2204	1	51353001	51354000	*	0.000383584	0.00135136	30.9846	Hyper-methylated	peak_1138	Distal Intergenic	ENSSSCG00000058397	ENSSSCT00000094660	9966
2206	1	51430001	51431000	*	2.74477e-12	9.86763e-11	-50	Hypo-methylated	peak_1139	Distal Intergenic	ENSSSCG00000061089	ENSSSCT00000101492	-13838
2207	1	51445001	51446000	*	6.45381e-05	0.000303302	36.6154	Hyper-methylated	peak_1140	Promoter (2-3kb)	ENSSSCG00000020544	ENSSSCT00000022139	2808
2209	1	51467001	51468000	*	0.000301786	0.00110613	-31.5789	Hypo-methylated	peak_1141	Distal Intergenic	ENSSSCG00000020544	ENSSSCT00000022139	-18194
2211	1	51515001	51516000	*	0.000983363	0.00294508	-34.1373	Hypo-methylated	peak_1142	Distal Intergenic	ENSSSCG00000020544	ENSSSCT00000022139	-66194
2212	1	51581001	51582000	*	9.94357e-06	6.19253e-05	-42.3077	Hypo-methylated	peak_1143	Distal Intergenic	ENSSSCG00000020544	ENSSSCT00000022139	-132194
2214	1	51670001	51671000	*	4.61065e-06	3.21285e-05	30.0314	Hyper-methylated	peak_1144	Distal Intergenic	ENSSSCG00000004280	ENSSSCT00000004730	-114495
2215	1	51681001	51682000	*	4.23881e-05	0.000212747	46.633	Hyper-methylated	peak_1145	Distal Intergenic	ENSSSCG00000004280	ENSSSCT00000004730	-103495
2216	1	51734001	51735000	*	1.2294e-07	1.38344e-06	56.0714	Hyper-methylated	peak_1146	Distal Intergenic	ENSSSCG00000004280	ENSSSCT00000004730	-50495
2217	1	51758001	51759000	*	4.56194e-07	4.35226e-06	40.8425	Hyper-methylated	peak_1147	Distal Intergenic	ENSSSCG00000004280	ENSSSCT00000004730	-26495
2218	1	51838001	51839000	*	3.74258e-07	3.66259e-06	31.9468	Hyper-methylated	peak_1148	Intron (ENSSSCT00000004730/ENSSSCG00000004280, intron 1 of 32)	ENSSSCG00000018440	ENSSSCT00000020035	-9478
2219	1	51892001	51893000	*	4.57454e-06	3.19162e-05	37.7534	Hyper-methylated	peak_1149	Intron (ENSSSCT00000004730/ENSSSCG00000004280, intron 2 of 32)	ENSSSCG00000051808	ENSSSCT00000096457	-48782
2226	1	52182001	52183000	*	0.000369464	0.00130997	32.684	Hyper-methylated	peak_1150	Intron (ENSSSCT00000004730/ENSSSCG00000004280, intron 28 of 32)	ENSSSCG00000061122	ENSSSCT00000099080	168468
2228	1	52283001	52284000	*	1.03879e-07	1.19414e-06	-38.8889	Hypo-methylated	peak_1151	Distal Intergenic	ENSSSCG00000061122	ENSSSCT00000099080	67468
2232	1	52371001	52372000	*	2.25991e-05	0.000124782	-36.4706	Hypo-methylated	peak_1152	Distal Intergenic	ENSSSCG00000061122	ENSSSCT00000099080	-19534
2233	1	52381001	52382000	*	0.00234941	0.0060235	31.8182	Hyper-methylated	peak_1153	Distal Intergenic	ENSSSCG00000061122	ENSSSCT00000099080	-29534
2235	1	52410001	52411000	*	4.12446e-07	3.98705e-06	36.4279	Hyper-methylated	peak_1154	Distal Intergenic	ENSSSCG00000004281	ENSSSCT00000038363	-24235
2238	1	52463001	52464000	*	3.58174e-09	6.15323e-08	34.7058	Hyper-methylated	peak_1155	Intron (ENSSSCT00000038363/ENSSSCG00000004281, intron 1 of 13)	ENSSSCG00000004281	ENSSSCT00000062194	27767
2240	1	52466001	52467000	*	2.63139e-07	2.69385e-06	35.3147	Hyper-methylated	peak_1156	Intron (ENSSSCT00000038363/ENSSSCG00000004281, intron 1 of 13)	ENSSSCG00000004281	ENSSSCT00000062194	30767
2241	1	52491001	52492000	*	5.61684e-17	5.12847e-15	30.003	Hyper-methylated	peak_1157	Intron (ENSSSCT00000038363/ENSSSCG00000004281, intron 1 of 13)	ENSSSCG00000004281	ENSSSCT00000062194	55767
2244	1	52540001	52541000	*	0.0020209	0.00532877	31.4286	Hyper-methylated	peak_1158	Intron (ENSSSCT00000038363/ENSSSCG00000004281, intron 1 of 13)	ENSSSCG00000004281	ENSSSCT00000062194	104767
2246	1	52582001	52583000	*	7.19688e-08	8.66043e-07	35.8696	Hyper-methylated	peak_1159	Intron (ENSSSCT00000038363/ENSSSCG00000004281, intron 1 of 13)	ENSSSCG00000004281	ENSSSCT00000062194	146767
2250	1	52669001	52670000	*	1.86149e-06	1.47256e-05	32.8704	Hyper-methylated	peak_1160	Intron (ENSSSCT00000038363/ENSSSCG00000004281, intron 1 of 13)	ENSSSCG00000046325	ENSSSCT00000076463	61611
2252	1	52700001	52701000	*	0.00680314	0.0142739	32.1429	Hyper-methylated	peak_1161	Intron (ENSSSCT00000038363/ENSSSCG00000004281, intron 1 of 13)	ENSSSCG00000046325	ENSSSCT00000076463	30611
2255	1	52727001	52728000	*	1.6885e-11	5.08582e-10	72.8763	Hyper-methylated	peak_1162	5' UTR	ENSSSCG00000046325	ENSSSCT00000076463	3611
2258	1	52767001	52768000	*	0.000151406	0.000621429	51.6667	Hyper-methylated	peak_1163	Intron (ENSSSCT00000038363/ENSSSCG00000004281, intron 2 of 13)	ENSSSCG00000046325	ENSSSCT00000076463	-35391
2259	1	52768001	52769000	*	0.000393666	0.00138008	37	Hyper-methylated	peak_1164	Intron (ENSSSCT00000038363/ENSSSCG00000004281, intron 2 of 13)	ENSSSCG00000046325	ENSSSCT00000076463	-36391
2260	1	52777001	52778000	*	9.12589e-06	5.75769e-05	49.2063	Hyper-methylated	peak_1165	Intron (ENSSSCT00000038363/ENSSSCG00000004281, intron 2 of 13)	ENSSSCG00000046325	ENSSSCT00000076463	-45391
2264	1	52809001	52810000	*	7.34825e-10	1.49909e-08	31.2643	Hyper-methylated	peak_1166	Intron (ENSSSCT00000038363/ENSSSCG00000004281, intron 3 of 13)	ENSSSCG00000046325	ENSSSCT00000076463	-77391
2265	1	52820001	52821000	*	0.000177433	0.000709918	30.2198	Hyper-methylated	peak_1167	Intron (ENSSSCT00000038363/ENSSSCG00000004281, intron 3 of 13)	ENSSSCG00000046325	ENSSSCT00000076463	-88391
2266	1	52829001	52830000	*	0.000104401	0.000454496	-34.4444	Hypo-methylated	peak_1168	Intron (ENSSSCT00000038363/ENSSSCG00000004281, intron 3 of 13)	ENSSSCG00000046325	ENSSSCT00000076463	-97391
2267	1	52832001	52833000	*	5.25446e-17	4.81674e-15	31.6239	Hyper-methylated	peak_1169	Exon (ENSSSCT00000038363/ENSSSCG00000004281, exon 4 of 14)	ENSSSCG00000046325	ENSSSCT00000076463	-100391
2271	1	52882001	52883000	*	2.73008e-12	9.82158e-11	31.3571	Hyper-methylated	peak_1170	Intron (ENSSSCT00000038363/ENSSSCG00000004281, intron 10 of 13)	ENSSSCG00000053554	ENSSSCT00000095383	62359
2273	1	52917001	52918000	*	7.29076e-13	2.9795e-11	52.8177	Hyper-methylated	peak_1171	Intron (ENSSSCT00000038363/ENSSSCG00000004281, intron 11 of 13)	ENSSSCG00000053554	ENSSSCT00000095383	27359
2274	1	52927001	52928000	*	2.03302e-09	3.71057e-08	34.2205	Hyper-methylated	peak_1172	Exon (ENSSSCT00000038363/ENSSSCG00000004281, exon 12 of 14)	ENSSSCG00000053554	ENSSSCT00000095383	17359
2279	1	53031001	53032000	*	0.00560998	0.0122164	-31.6667	Hypo-methylated	peak_1173	Exon (ENSSSCT00000004740/ENSSSCG00000004287, exon 5 of 17)	ENSSSCG00000004287	ENSSSCT00000004740	9979
2281	1	53039001	53040000	*	0.000162877	0.000660641	38.0952	Hyper-methylated	peak_1174	3' UTR	ENSSSCG00000004287	ENSSSCT00000004740	17979
2283	1	53064001	53065000	*	2.68743e-07	2.74379e-06	44.898	Hyper-methylated	peak_1175	Distal Intergenic	ENSSSCG00000022994	ENSSSCT00000093126	-27036
2284	1	53073001	53074000	*	1.17777e-07	1.33231e-06	32.6472	Hyper-methylated	peak_1176	Distal Intergenic	ENSSSCG00000022994	ENSSSCT00000093126	-18036
2285	1	53083001	53084000	*	0.00359174	0.00852141	-36.3636	Hypo-methylated	peak_1177	Distal Intergenic	ENSSSCG00000022994	ENSSSCT00000093126	-8036
2286	1	53088001	53089000	*	1.32121e-15	9.43744e-14	-48.6486	Hypo-methylated	peak_1178	Distal Intergenic	ENSSSCG00000022994	ENSSSCT00000093126	-3036
2287	1	53116001	53117000	*	1.71488e-06	1.37147e-05	-30.0481	Hypo-methylated	peak_1179	Intron (ENSSSCT00000093126/ENSSSCG00000022994, intron 4 of 17)	ENSSSCG00000022994	ENSSSCT00000037924	18325
2288	1	53123001	53124000	*	1.33236e-13	6.41814e-12	-53.6585	Hypo-methylated	peak_1180	Intron (ENSSSCT00000093126/ENSSSCG00000022994, intron 4 of 17)	ENSSSCG00000022994	ENSSSCT00000037924	25325
2290	1	53180001	53181000	*	0.00101236	0.00301724	37.7193	Hyper-methylated	peak_1181	Intron (ENSSSCT00000093126/ENSSSCG00000022994, intron 16 of 17)	ENSSSCG00000026943	ENSSSCT00000025979	-75006
2291	1	53196001	53197000	*	2.14353e-12	7.90669e-11	-38.9388	Hypo-methylated	peak_1182	Distal Intergenic	ENSSSCG00000026943	ENSSSCT00000025979	-59006
2292	1	53202001	53203000	*	0.000802782	0.00249166	35.2227	Hyper-methylated	peak_1183	Distal Intergenic	ENSSSCG00000026943	ENSSSCT00000025979	-53006
2294	1	53226001	53227000	*	8.01181e-12	2.59695e-10	-36.3636	Hypo-methylated	peak_1184	Distal Intergenic	ENSSSCG00000026943	ENSSSCT00000025979	-29006
2296	1	53275001	53276000	*	3.88187e-06	2.7716e-05	49.0385	Hyper-methylated	peak_1185	Intron (ENSSSCT00000025979/ENSSSCG00000026943, intron 1 of 3)	ENSSSCG00000026943	ENSSSCT00000053410	13444
2297	1	53300001	53301000	*	7.16716e-10	1.4668e-08	34.922	Hyper-methylated	peak_1186	Intron (ENSSSCT00000025979/ENSSSCG00000026943, intron 2 of 3)	ENSSSCG00000026943	ENSSSCT00000053410	38444
2298	1	53345001	53346000	*	3.08843e-10	6.91219e-09	-38.5321	Hypo-methylated	peak_1187	Intron (ENSSSCT00000004742/ENSSSCG00000004289, intron 26 of 26)	ENSSSCG00000026943	ENSSSCT00000053410	83444
2299	1	53347001	53348000	*	1.04126e-19	1.50829e-17	-35.0916	Hypo-methylated	peak_1188	Intron (ENSSSCT00000004742/ENSSSCG00000004289, intron 26 of 26)	ENSSSCG00000026943	ENSSSCT00000053410	85444
2300	1	53356001	53357000	*	2.38653e-05	0.00013072	-45.0311	Hypo-methylated	peak_1189	Intron (ENSSSCT00000004742/ENSSSCG00000004289, intron 25 of 26)	ENSSSCG00000004289	ENSSSCT00000004742	85399
2302	1	53409001	53410000	*	9.97457e-07	8.57566e-06	58.3333	Hyper-methylated	peak_1190	Exon (ENSSSCT00000004742/ENSSSCG00000004289, exon 9 of 27)	ENSSSCG00000004289	ENSSSCT00000004742	32399
2303	1	53422001	53423000	*	0.000986175	0.00295226	-32.3529	Hypo-methylated	peak_1191	Exon (ENSSSCT00000004742/ENSSSCG00000004289, exon 4 of 27)	ENSSSCG00000004289	ENSSSCT00000004742	19399
2305	1	53427001	53428000	*	1.84534e-07	1.97507e-06	-61.3953	Hypo-methylated	peak_1192	Intron (ENSSSCT00000004742/ENSSSCG00000004289, intron 2 of 26)	ENSSSCG00000004289	ENSSSCT00000004742	14399
2306	1	53432001	53433000	*	0.000529991	0.00176647	30.1029	Hyper-methylated	peak_1193	Intron (ENSSSCT00000004742/ENSSSCG00000004289, intron 2 of 26)	ENSSSCG00000004289	ENSSSCT00000004742	9399
2308	1	53450001	53451000	*	0.000134269	0.000561873	34.8039	Hyper-methylated	peak_1194	Distal Intergenic	ENSSSCG00000004289	ENSSSCT00000004742	-7603
2310	1	53569001	53570000	*	3.29545e-05	0.000171726	30.4245	Hyper-methylated	peak_1195	Distal Intergenic	ENSSSCG00000004289	ENSSSCT00000004742	-126603
2311	1	53599001	53600000	*	0.00227186	0.00585992	32.4257	Hyper-methylated	peak_1196	Distal Intergenic	ENSSSCG00000004289	ENSSSCT00000004742	-156603
2314	1	53642001	53643000	*	5.57898e-08	6.93124e-07	52.7174	Hyper-methylated	peak_1197	Distal Intergenic	ENSSSCG00000004289	ENSSSCT00000004742	-199603
2316	1	53651001	53652000	*	9.45737e-09	1.45325e-07	45.0317	Hyper-methylated	peak_1198	Distal Intergenic	ENSSSCG00000004289	ENSSSCT00000004742	-208603
2318	1	53659001	53660000	*	0.00402897	0.00935595	-32.1429	Hypo-methylated	peak_1199	Distal Intergenic	ENSSSCG00000031194	ENSSSCT00000058595	-206570
2319	1	53671001	53672000	*	1.10569e-06	9.37953e-06	-30.0366	Hypo-methylated	peak_1200	Distal Intergenic	ENSSSCG00000031194	ENSSSCT00000058595	-194570
2323	1	53758001	53759000	*	0.000462561	0.00157738	40.5594	Hyper-methylated	peak_1201	Distal Intergenic	ENSSSCG00000031194	ENSSSCT00000058595	-107570
2325	1	53922001	53923000	*	9.73515e-06	6.08315e-05	-33.3333	Hypo-methylated	peak_1202	Distal Intergenic	ENSSSCG00000044217	ENSSSCT00000074708	8030
2327	1	54012001	54013000	*	1.93843e-05	0.000109508	30.6185	Hyper-methylated	peak_1203	Distal Intergenic	ENSSSCG00000041858	ENSSSCT00000072875	-26520
2329	1	54081001	54082000	*	4.81102e-06	3.33145e-05	34.4452	Hyper-methylated	peak_1204	Exon (ENSSSCT00000094324/ENSSSCG00000057321, exon 3 of 4)	ENSSSCG00000057321	ENSSSCT00000094324	3179
2330	1	54120001	54121000	*	0.00125279	0.00359487	30.7692	Hyper-methylated	peak_1205	Distal Intergenic	ENSSSCG00000057321	ENSSSCT00000094324	-34823
2332	1	54182001	54183000	*	9.27075e-07	8.05063e-06	50.7761	Hyper-methylated	peak_1206	Distal Intergenic	ENSSSCG00000057321	ENSSSCT00000094324	-96823
2333	1	54198001	54199000	*	1.60117e-05	9.31003e-05	35.6356	Hyper-methylated	peak_1207	Distal Intergenic	ENSSSCG00000057321	ENSSSCT00000094324	-112823
2336	1	54257001	54258000	*	5.07786e-06	3.48943e-05	58.1731	Hyper-methylated	peak_1208	Distal Intergenic	ENSSSCG00000057761	ENSSSCT00000081193	92933
2340	1	54296001	54297000	*	0.000267893	0.00100177	30.6513	Hyper-methylated	peak_1209	Distal Intergenic	ENSSSCG00000057761	ENSSSCT00000081193	53933
2344	1	54491001	54492000	*	2.28624e-09	4.11652e-08	34.8214	Hyper-methylated	peak_1210	Intron (ENSSSCT00000088154/ENSSSCG00000004293, intron 14 of 21)	ENSSSCG00000004293	ENSSSCT00000106705	55160
2345	1	54497001	54498000	*	6.53118e-05	0.000306323	-31.5508	Hypo-methylated	peak_1211	Exon (ENSSSCT00000106705/ENSSSCG00000004293, exon 17 of 28)	ENSSSCG00000004293	ENSSSCT00000106705	49160
2347	1	54630001	54631000	*	3.951e-06	2.81409e-05	38.5531	Hyper-methylated	peak_1212	Promoter (1-2kb)	ENSSSCG00000019135	ENSSSCT00000020730	1315
2348	1	54636001	54637000	*	1.70181e-08	2.44184e-07	30.3658	Hyper-methylated	peak_1213	Promoter (2-3kb)	ENSSSCG00000044841	ENSSSCT00000079762	-2349
2349	1	54660001	54661000	*	1.16045e-05	7.0711e-05	-33.87	Hypo-methylated	peak_1214	Distal Intergenic	ENSSSCG00000044841	ENSSSCT00000079762	-26349
2353	1	54750001	54751000	*	0.000695355	0.00221269	31.1905	Hyper-methylated	peak_1215	Distal Intergenic	ENSSSCG00000044841	ENSSSCT00000079762	-116349
2354	1	54782001	54783000	*	0.00100878	0.00300827	37.2222	Hyper-methylated	peak_1216	Distal Intergenic	ENSSSCG00000044841	ENSSSCT00000079762	-148349
2355	1	54788001	54789000	*	3.68523e-06	2.64992e-05	30.8207	Hyper-methylated	peak_1217	Distal Intergenic	ENSSSCG00000044841	ENSSSCT00000079762	-154349
2356	1	54794001	54795000	*	0.000651863	0.00209701	-35.6792	Hypo-methylated	peak_1218	Distal Intergenic	ENSSSCG00000044841	ENSSSCT00000079762	-160349
2357	1	54808001	54809000	*	6.89819e-07	6.23105e-06	46.1538	Hyper-methylated	peak_1219	Distal Intergenic	ENSSSCG00000044841	ENSSSCT00000079762	-174349
2360	1	54876001	54877000	*	0.00190063	0.0050669	37.069	Hyper-methylated	peak_1220	Distal Intergenic	ENSSSCG00000051452	ENSSSCT00000086928	111780
2361	1	54911001	54912000	*	7.35983e-05	0.000338776	33.3333	Hyper-methylated	peak_1221	Distal Intergenic	ENSSSCG00000051452	ENSSSCT00000086928	76780
2362	1	54954001	54955000	*	0.0022273	0.00576611	30.9524	Hyper-methylated	peak_1222	Distal Intergenic	ENSSSCG00000051452	ENSSSCT00000086928	33780
2364	1	54974001	54975000	*	0.000874939	0.00267448	-31.8277	Hypo-methylated	peak_1223	Distal Intergenic	ENSSSCG00000051452	ENSSSCT00000086928	13780
2366	1	55009001	55010000	*	0.000763818	0.00239082	-42.963	Hypo-methylated	peak_1224	Distal Intergenic	ENSSSCG00000051452	ENSSSCT00000086928	-20222
2367	1	55086001	55087000	*	4.97824e-05	0.00024364	36.5909	Hyper-methylated	peak_1225	Distal Intergenic	ENSSSCG00000057615	ENSSSCT00000096992	54087
2368	1	55166001	55167000	*	7.49054e-12	2.44603e-10	50.4493	Hyper-methylated	peak_1226	Distal Intergenic	ENSSSCG00000019921	ENSSSCT00000021516	-7072
2369	1	55174001	55175000	*	3.93717e-07	3.82968e-06	-36.7614	Hypo-methylated	peak_1227	Promoter (<=1kb)	ENSSSCG00000019921	ENSSSCT00000021516	0
2370	1	55181001	55182000	*	3.37042e-06	2.45695e-05	-34.2633	Hypo-methylated	peak_1228	Distal Intergenic	ENSSSCG00000019921	ENSSSCT00000021516	6930
2371	1	55186001	55187000	*	5.72578e-11	1.52615e-09	46.2329	Hyper-methylated	peak_1229	Distal Intergenic	ENSSSCG00000019921	ENSSSCT00000021516	11930
2372	1	55194001	55195000	*	1.40402e-08	2.06176e-07	-53.3945	Hypo-methylated	peak_1230	Distal Intergenic	ENSSSCG00000019921	ENSSSCT00000021516	19930
2373	1	55258001	55259000	*	5.12175e-08	6.42879e-07	-46	Hypo-methylated	peak_1231	Distal Intergenic	ENSSSCG00000043035	ENSSSCT00000070184	10652
2374	1	55262001	55263000	*	3.97807e-11	1.10221e-09	-39.1333	Hypo-methylated	peak_1232	Distal Intergenic	ENSSSCG00000043035	ENSSSCT00000070184	6652
2376	1	55290001	55291000	*	0.000476358	0.00161618	46.6667	Hyper-methylated	peak_1233	Distal Intergenic	ENSSSCG00000043035	ENSSSCT00000070184	-20350
2377	1	55294001	55295000	*	5.18202e-05	0.000252021	-36.7647	Hypo-methylated	peak_1234	Distal Intergenic	ENSSSCG00000043035	ENSSSCT00000070184	-24350
2378	1	55315001	55316000	*	0.00234941	0.0060235	31.8182	Hyper-methylated	peak_1235	Distal Intergenic	ENSSSCG00000043035	ENSSSCT00000070184	-45350
2379	1	55316001	55317000	*	1.10965e-06	9.40873e-06	-35.4839	Hypo-methylated	peak_1236	Distal Intergenic	ENSSSCG00000043035	ENSSSCT00000070184	-46350
2380	1	55320001	55321000	*	9.43536e-07	8.17516e-06	-34.4086	Hypo-methylated	peak_1237	Distal Intergenic	ENSSSCG00000043035	ENSSSCT00000070184	-50350
2384	1	55346001	55347000	*	2.16501e-08	3.02315e-07	36.6115	Hyper-methylated	peak_1238	Distal Intergenic	ENSSSCG00000035251	ENSSSCT00000050259	-61112
2386	1	55354001	55355000	*	3.1814e-07	3.17953e-06	-39.3067	Hypo-methylated	peak_1239	Distal Intergenic	ENSSSCG00000035251	ENSSSCT00000050259	-53112
2387	1	55358001	55359000	*	0.00166559	0.00454579	-31.25	Hypo-methylated	peak_1240	Distal Intergenic	ENSSSCG00000035251	ENSSSCT00000050259	-49112
2388	1	55370001	55371000	*	6.13022e-09	9.91505e-08	-39.9368	Hypo-methylated	peak_1241	Distal Intergenic	ENSSSCG00000035251	ENSSSCT00000050259	-37112
2389	1	55394001	55395000	*	1.00688e-28	5.25644e-26	82.8571	Hyper-methylated	peak_1242	Distal Intergenic	ENSSSCG00000035251	ENSSSCT00000050259	-13112
2391	1	55431001	55432000	*	1.25293e-10	3.08277e-09	-40.4321	Hypo-methylated	peak_1243	Intron (ENSSSCT00000050259/ENSSSCG00000035251, intron 1 of 1)	ENSSSCG00000035251	ENSSSCT00000050259	22890
2392	1	55446001	55447000	*	7.03569e-05	0.000326131	-32.6984	Hypo-methylated	peak_1244	Intron (ENSSSCT00000050259/ENSSSCG00000035251, intron 1 of 1)	ENSSSCG00000035251	ENSSSCT00000050259	37890
2394	1	55448001	55449000	*	3.29088e-12	1.16503e-10	35.4527	Hyper-methylated	peak_1245	Intron (ENSSSCT00000050259/ENSSSCG00000035251, intron 1 of 1)	ENSSSCG00000035251	ENSSSCT00000050259	39890
2397	1	55544001	55545000	*	7.30728e-08	8.77807e-07	47.8462	Hyper-methylated	peak_1246	Distal Intergenic	ENSSSCG00000025434	ENSSSCT00000062390	23785
2398	1	55553001	55554000	*	9.71774e-07	8.38709e-06	-32.9782	Hypo-methylated	peak_1247	Exon (ENSSSCT00000031283/ENSSSCG00000025434, exon 3 of 4)	ENSSSCG00000025434	ENSSSCT00000062390	14785
2400	1	55622001	55623000	*	7.0529e-18	7.52848e-16	37.1122	Hyper-methylated	peak_1248	Intron (ENSSSCT00000065061/ENSSSCG00000035281, intron 2 of 8)	ENSSSCG00000035281	ENSSSCT00000065061	3742
2401	1	55662001	55663000	*	1.21021e-05	7.32726e-05	32.5123	Hyper-methylated	peak_1249	Intron (ENSSSCT00000065061/ENSSSCG00000035281, intron 2 of 8)	ENSSSCG00000035281	ENSSSCT00000065061	43742
2402	1	55669001	55670000	*	2.98899e-05	0.00015824	31.4815	Hyper-methylated	peak_1250	Exon (ENSSSCT00000065061/ENSSSCG00000035281, exon 5 of 9)	ENSSSCG00000035281	ENSSSCT00000065061	50742
2403	1	55695001	55696000	*	1.87004e-05	0.000106231	35.2941	Hyper-methylated	peak_1251	Intron (ENSSSCT00000065061/ENSSSCG00000035281, intron 8 of 8)	ENSSSCG00000033562	ENSSSCT00000059940	35691
2406	1	55754001	55755000	*	5.58329e-12	1.87426e-10	-32.4421	Hypo-methylated	peak_1252	Promoter (<=1kb)	ENSSSCG00000004300	ENSSSCT00000004754	92
2407	1	55767001	55768000	*	0.000297686	0.0010936	30.5	Hyper-methylated	peak_1253	Promoter (1-2kb)	ENSSSCG00000055021	ENSSSCT00000095132	1427
2408	1	55772001	55773000	*	0.00107922	0.00317998	-34.6667	Hypo-methylated	peak_1254	Exon (ENSSSCT00000095132/ENSSSCG00000055021, exon 3 of 5)	ENSSSCG00000055021	ENSSSCT00000095132	6427
2409	1	55803001	55804000	*	3.37284e-11	9.49494e-10	42.1154	Hyper-methylated	peak_1255	Distal Intergenic	ENSSSCG00000004302	ENSSSCT00000004756	-17542
2410	1	55819001	55820000	*	2.23847e-16	1.83435e-14	40.0655	Hyper-methylated	peak_1256	Promoter (1-2kb)	ENSSSCG00000004302	ENSSSCT00000004756	-1542
2412	1	55897001	55898000	*	6.33221e-10	1.31216e-08	32.1642	Hyper-methylated	peak_1257	Intron (ENSSSCT00000004760/ENSSSCG00000004303, intron 20 of 21)	ENSSSCG00000004304	ENSSSCT00000073134	31580
2413	1	55898001	55899000	*	0.000826587	0.00255184	-34.1667	Hypo-methylated	peak_1258	Intron (ENSSSCT00000004760/ENSSSCG00000004303, intron 20 of 21)	ENSSSCG00000004304	ENSSSCT00000073134	32580
2414	1	55902001	55903000	*	0.00136934	0.0038698	-37.3106	Hypo-methylated	peak_1259	Intron (ENSSSCT00000004760/ENSSSCG00000004303, intron 20 of 21)	ENSSSCG00000004304	ENSSSCT00000073134	36580
2415	1	55934001	55935000	*	1.63672e-08	2.35945e-07	53.7356	Hyper-methylated	peak_1260	Intron (ENSSSCT00000004760/ENSSSCG00000004303, intron 8 of 21)	ENSSSCG00000004306	ENSSSCT00000037698	-19159
2416	1	55966001	55967000	*	3.05903e-07	3.07234e-06	30.4348	Hyper-methylated	peak_1261	Promoter (2-3kb)	ENSSSCG00000004303	ENSSSCT00000067176	-2608
2417	1	56098001	56099000	*	9.97729e-06	6.21055e-05	-31.0709	Hypo-methylated	peak_1262	Distal Intergenic	ENSSSCG00000004307	ENSSSCT00000004762	-27839
2418	1	56131001	56132000	*	1.97839e-08	2.79077e-07	30.5242	Hyper-methylated	peak_1263	Distal Intergenic	ENSSSCG00000038663	ENSSSCT00000104381	-52753
2419	1	56198001	56199000	*	0.000127885	0.000539125	39.5455	Hyper-methylated	peak_1264	Intron (ENSSSCT00000104381/ENSSSCG00000038663, intron 3 of 5)	ENSSSCG00000051976	ENSSSCT00000105520	7847
2421	1	56223001	56224000	*	8.34723e-07	7.35022e-06	-37.4152	Hypo-methylated	peak_1265	Intron (ENSSSCT00000104381/ENSSSCG00000038663, intron 5 of 5)	ENSSSCG00000051976	ENSSSCT00000105520	32847
2422	1	56241001	56242000	*	1.27692e-11	3.95606e-10	-49.7253	Hypo-methylated	peak_1266	Intron (ENSSSCT00000104381/ENSSSCG00000038663, intron 5 of 5)	ENSSSCG00000051976	ENSSSCT00000105520	50847
2424	1	56306001	56307000	*	1.12703e-10	2.8035e-09	33.9329	Hyper-methylated	peak_1267	Distal Intergenic	ENSSSCG00000004308	ENSSSCT00000004763	-71101
2425	1	56345001	56346000	*	8.52005e-09	1.32589e-07	48.2653	Hyper-methylated	peak_1268	Distal Intergenic	ENSSSCG00000004308	ENSSSCT00000004763	-32101
2427	1	56459001	56460000	*	5.44319e-21	9.64634e-19	33.5925	Hyper-methylated	peak_1269	Distal Intergenic	ENSSSCG00000050040	ENSSSCT00000067192	7230
2429	1	56681001	56682000	*	0.00106611	0.00314843	36.7983	Hyper-methylated	peak_1270	Distal Intergenic	ENSSSCG00000029003	ENSSSCT00000030834	-7068
2430	1	56697001	56698000	*	0.00957899	0.018782	31.9048	Hyper-methylated	peak_1271	Distal Intergenic	ENSSSCG00000029003	ENSSSCT00000030834	7934
2433	1	56790001	56791000	*	3.54087e-08	4.65733e-07	30.5512	Hyper-methylated	peak_1272	Distal Intergenic	ENSSSCG00000055333	ENSSSCT00000097880	81508
2435	1	56907001	56908000	*	1.4763e-08	2.15498e-07	-31.4433	Hypo-methylated	peak_1273	Intron (ENSSSCT00000004766/ENSSSCG00000004311, intron 12 of 15)	ENSSSCG00000004311	ENSSSCT00000053939	153955
2436	1	56915001	56916000	*	0.00404389	0.0093837	-30.4945	Hypo-methylated	peak_1274	Intron (ENSSSCT00000004766/ENSSSCG00000004311, intron 12 of 15)	ENSSSCG00000004311	ENSSSCT00000053939	145955
2437	1	56991001	56992000	*	0.0268232	0.0425084	-30	Hypo-methylated	peak_1275	Intron (ENSSSCT00000004766/ENSSSCG00000004311, intron 9 of 15)	ENSSSCG00000004311	ENSSSCT00000053939	69955
2440	1	57020001	57021000	*	0.000945292	0.00285041	33.8663	Hyper-methylated	peak_1276	Intron (ENSSSCT00000004766/ENSSSCG00000004311, intron 8 of 15)	ENSSSCG00000004311	ENSSSCT00000053939	40955
2443	1	57083001	57084000	*	9.41213e-09	1.44704e-07	-31.4607	Hypo-methylated	peak_1277	Distal Intergenic	ENSSSCG00000004311	ENSSSCT00000058496	-21030
2445	1	57110001	57111000	*	5.77036e-31	3.94304e-28	-41.5042	Hypo-methylated	peak_1278	Distal Intergenic	ENSSSCG00000060394	ENSSSCT00000097004	-10607
2446	1	57126001	57127000	*	0.00291575	0.00718742	31.2354	Hyper-methylated	peak_1279	Promoter (1-2kb)	ENSSSCG00000039953	ENSSSCT00000041320	-1303
2458	1	57459001	57460000	*	1.3562e-13	6.5214e-12	36.3406	Hyper-methylated	peak_1280	Intron (ENSSSCT00000004778/ENSSSCG00000004322, intron 1 of 13)	ENSSSCG00000004322	ENSSSCT00000063190	20977
2460	1	57486001	57487000	*	3.40782e-05	0.000176707	-55	Hypo-methylated	peak_1281	Intron (ENSSSCT00000004778/ENSSSCG00000004322, intron 1 of 13)	ENSSSCG00000004322	ENSSSCT00000063190	47977
2463	1	57749001	57750000	*	3.20234e-13	1.41407e-11	77.0833	Hyper-methylated	peak_1282	Intron (ENSSSCT00000004784/ENSSSCG00000004328, intron 35 of 102)	ENSSSCG00000054691	ENSSSCT00000093038	11328
2464	1	57755001	57756000	*	2.821e-06	2.10637e-05	-30.4348	Hypo-methylated	peak_1283	Intron (ENSSSCT00000004784/ENSSSCG00000004328, intron 33 of 102)	ENSSSCG00000054691	ENSSSCT00000093038	5328
2471	1	58088001	58089000	*	0.000258946	0.000973833	32.1429	Hyper-methylated	peak_1284	Intron (ENSSSCT00000064722/ENSSSCG00000004332, intron 2 of 6)	ENSSSCG00000004332	ENSSSCT00000100026	-96283
2472	1	58161001	58162000	*	3.86e-16	3.02851e-14	32.4016	Hyper-methylated	peak_1285	Intron (ENSSSCT00000064722/ENSSSCG00000004332, intron 2 of 6)	ENSSSCG00000044269	ENSSSCT00000073298	-56646
2473	1	58195001	58196000	*	1.36946e-14	8.06985e-13	31.6674	Hyper-methylated	peak_1286	Intron (ENSSSCT00000064722/ENSSSCG00000004332, intron 1 of 6)	ENSSSCG00000044269	ENSSSCT00000073298	-22646
2474	1	58205001	58206000	*	5.16819e-22	1.07847e-19	31.4899	Hyper-methylated	peak_1287	Intron (ENSSSCT00000064722/ENSSSCG00000004332, intron 1 of 6)	ENSSSCG00000044269	ENSSSCT00000073298	-12646
2475	1	58343001	58344000	*	0.00227778	0.00587226	-37.5	Hypo-methylated	peak_1288	Distal Intergenic	ENSSSCG00000048267	ENSSSCT00000085379	25207
2476	1	58434001	58435000	*	2.66394e-12	9.60793e-11	33.0769	Hyper-methylated	peak_1289	Distal Intergenic	ENSSSCG00000053017	ENSSSCT00000106916	9814
2478	1	58597001	58598000	*	5.1416e-07	4.83209e-06	31.6499	Hyper-methylated	peak_1290	Distal Intergenic	ENSSSCG00000004334	ENSSSCT00000088074	-48945
2480	1	58716001	58717000	*	0.000484675	0.00163992	35.4386	Hyper-methylated	peak_1291	Distal Intergenic	ENSSSCG00000057380	ENSSSCT00000072594	-58714
2481	1	58826001	58827000	*	1.29966e-07	1.4527e-06	30.9632	Hyper-methylated	peak_1292	Distal Intergenic	ENSSSCG00000062376	ENSSSCT00000095868	-29694
2482	1	58832001	58833000	*	1.31171e-06	1.08812e-05	-42.2197	Hypo-methylated	peak_1293	Distal Intergenic	ENSSSCG00000062376	ENSSSCT00000095868	-23694
2483	1	58842001	58843000	*	3.60829e-07	3.54844e-06	38.2056	Hyper-methylated	peak_1294	Distal Intergenic	ENSSSCG00000062376	ENSSSCT00000095868	-13694
2485	1	58877001	58878000	*	2.80198e-06	2.09452e-05	36	Hyper-methylated	peak_1295	Distal Intergenic	ENSSSCG00000062376	ENSSSCT00000095868	20308
2487	1	58940001	58941000	*	5.78688e-13	2.41938e-11	46.1538	Hyper-methylated	peak_1296	Distal Intergenic	ENSSSCG00000062376	ENSSSCT00000095868	83308
2490	1	59044001	59045000	*	1.94154e-10	4.56189e-09	-41.9264	Hypo-methylated	peak_1297	Distal Intergenic	ENSSSCG00000056673	ENSSSCT00000097442	-3100
2493	1	59084001	59085000	*	2.31892e-06	1.77877e-05	35.0427	Hyper-methylated	peak_1298	Distal Intergenic	ENSSSCG00000056673	ENSSSCT00000097442	35902
2494	1	59110001	59111000	*	8.71773e-07	7.63232e-06	33.3333	Hyper-methylated	peak_1299	Distal Intergenic	ENSSSCG00000056673	ENSSSCT00000097442	61902
2496	1	59149001	59150000	*	0.000983682	0.00294591	-31.4103	Hypo-methylated	peak_1300	Distal Intergenic	ENSSSCG00000058739	ENSSSCT00000097786	27055
2499	1	59161001	59162000	*	2.05003e-08	2.88106e-07	34.5455	Hyper-methylated	peak_1301	Distal Intergenic	ENSSSCG00000058739	ENSSSCT00000097786	15055
2501	1	59226001	59227000	*	0.000758461	0.00237717	40.9756	Hyper-methylated	peak_1302	Distal Intergenic	ENSSSCG00000062627	ENSSSCT00000101899	40848
2504	1	59264001	59265000	*	0.000140369	0.000583388	-31.0526	Hypo-methylated	peak_1303	Distal Intergenic	ENSSSCG00000062627	ENSSSCT00000101899	78848
2505	1	59303001	59304000	*	0.00433008	0.00991462	40	Hyper-methylated	peak_1304	Distal Intergenic	ENSSSCG00000062627	ENSSSCT00000101899	117848
2509	1	59443001	59444000	*	5.90801e-16	4.48281e-14	36.2637	Hyper-methylated	peak_1305	Distal Intergenic	ENSSSCG00000062627	ENSSSCT00000101899	257848
2510	1	59449001	59450000	*	4.99488e-12	1.69638e-10	30.3753	Hyper-methylated	peak_1306	Distal Intergenic	ENSSSCG00000062627	ENSSSCT00000101899	263848
2511	1	59504001	59505000	*	7.00624e-05	0.000324998	37.931	Hyper-methylated	peak_1307	Distal Intergenic	ENSSSCG00000062974	ENSSSCT00000097210	222154
2512	1	59508001	59509000	*	0.000168618	0.000680263	51.9231	Hyper-methylated	peak_1308	Distal Intergenic	ENSSSCG00000062974	ENSSSCT00000097210	218154
2513	1	59510001	59511000	*	9.31497e-13	3.71769e-11	36.0483	Hyper-methylated	peak_1309	Distal Intergenic	ENSSSCG00000062974	ENSSSCT00000097210	216154
2514	1	59617001	59618000	*	0.008365	0.0168443	31.1189	Hyper-methylated	peak_1310	Distal Intergenic	ENSSSCG00000062974	ENSSSCT00000097210	109154
2518	1	59705001	59706000	*	9.40916e-05	0.000416357	32.9797	Hyper-methylated	peak_1311	Distal Intergenic	ENSSSCG00000062974	ENSSSCT00000097210	21154
2519	1	59761001	59762000	*	4.33295e-13	1.86183e-11	31.5475	Hyper-methylated	peak_1312	Distal Intergenic	ENSSSCG00000062974	ENSSSCT00000097210	-33848
2522	1	59850001	59851000	*	0.00478897	0.0107498	30.6723	Hyper-methylated	peak_1313	Distal Intergenic	ENSSSCG00000059798	ENSSSCT00000095064	16163
2523	1	59851001	59852000	*	0.00190639	0.00507914	-37.8205	Hypo-methylated	peak_1314	Distal Intergenic	ENSSSCG00000059798	ENSSSCT00000095064	15163
2524	1	59865001	59866000	*	0.000969819	0.00291188	-31.6667	Hypo-methylated	peak_1315	Promoter (1-2kb)	ENSSSCG00000059798	ENSSSCT00000095064	1163
2525	1	59885001	59886000	*	9.57602e-13	3.81423e-11	34.1301	Hyper-methylated	peak_1316	Distal Intergenic	ENSSSCG00000052258	ENSSSCT00000103526	10452
2526	1	59924001	59925000	*	9.4595e-08	1.09985e-06	35.8333	Hyper-methylated	peak_1317	Distal Intergenic	ENSSSCG00000052258	ENSSSCT00000103526	-27550
2531	1	60002001	60003000	*	0.00578921	0.0125319	33.3333	Hyper-methylated	peak_1318	Distal Intergenic	ENSSSCG00000052258	ENSSSCT00000103526	-105550
2533	1	60025001	60026000	*	1.44547e-08	2.11534e-07	31.9444	Hyper-methylated	peak_1319	Distal Intergenic	ENSSSCG00000052258	ENSSSCT00000103526	-128550
2534	1	60029001	60030000	*	8.25871e-05	0.000373107	32.197	Hyper-methylated	peak_1320	Distal Intergenic	ENSSSCG00000052258	ENSSSCT00000103526	-132550
2536	1	60069001	60070000	*	6.48361e-05	0.000304468	45.7478	Hyper-methylated	peak_1321	Distal Intergenic	ENSSSCG00000052258	ENSSSCT00000103526	-172550
2537	1	60073001	60074000	*	8.48204e-09	1.32065e-07	-34.3329	Hypo-methylated	peak_1322	Distal Intergenic	ENSSSCG00000052258	ENSSSCT00000103526	-176550
2538	1	60081001	60082000	*	1.39704e-11	4.29194e-10	-37.145	Hypo-methylated	peak_1323	Distal Intergenic	ENSSSCG00000052258	ENSSSCT00000103526	-184550
2542	1	60137001	60138000	*	0.000822852	0.00254217	-30	Hypo-methylated	peak_1324	Distal Intergenic	ENSSSCG00000042748	ENSSSCT00000077338	-219003
2544	1	60164001	60165000	*	2.00027e-09	3.65764e-08	32.4358	Hyper-methylated	peak_1325	Distal Intergenic	ENSSSCG00000042748	ENSSSCT00000077338	-192003
2545	1	60169001	60170000	*	4.00026e-08	5.18492e-07	-31.3243	Hypo-methylated	peak_1326	Distal Intergenic	ENSSSCG00000042748	ENSSSCT00000077338	-187003
2546	1	60218001	60219000	*	0.00127799	0.00365364	38.1481	Hyper-methylated	peak_1327	Distal Intergenic	ENSSSCG00000042748	ENSSSCT00000077338	-138003
2550	1	60312001	60313000	*	0.00257519	0.0064926	31.8841	Hyper-methylated	peak_1328	Distal Intergenic	ENSSSCG00000042748	ENSSSCT00000077338	-44003
2555	1	60439001	60440000	*	1.11968e-10	2.78741e-09	-50.5398	Hypo-methylated	peak_1329	Distal Intergenic	ENSSSCG00000042748	ENSSSCT00000077338	81999
2557	1	60472001	60473000	*	2.55732e-06	1.9366e-05	45.8333	Hyper-methylated	peak_1330	Distal Intergenic	ENSSSCG00000042748	ENSSSCT00000077338	114999
2558	1	60483001	60484000	*	0.00275204	0.00685815	33.3333	Hyper-methylated	peak_1331	Distal Intergenic	ENSSSCG00000042748	ENSSSCT00000077338	125999
2559	1	60487001	60488000	*	1.63734e-10	3.91505e-09	35.1524	Hyper-methylated	peak_1332	Distal Intergenic	ENSSSCG00000060016	ENSSSCT00000099895	123591
2560	1	60495001	60496000	*	1.41603e-07	1.56713e-06	-40.5405	Hypo-methylated	peak_1333	Distal Intergenic	ENSSSCG00000060016	ENSSSCT00000099895	115591
2564	1	60599001	60600000	*	3.87584e-07	3.77722e-06	-44.6377	Hypo-methylated	peak_1334	Distal Intergenic	ENSSSCG00000060016	ENSSSCT00000099895	11591
2565	1	60652001	60653000	*	1.13639e-10	2.82383e-09	-49.4596	Hypo-methylated	peak_1335	Distal Intergenic	ENSSSCG00000060016	ENSSSCT00000099895	-40411
2567	1	60696001	60697000	*	0.000133495	0.000559054	-38.0952	Hypo-methylated	peak_1336	Distal Intergenic	ENSSSCG00000060016	ENSSSCT00000099895	-84411
2568	1	60714001	60715000	*	6.78113e-07	6.14069e-06	-49.3697	Hypo-methylated	peak_1337	Distal Intergenic	ENSSSCG00000060016	ENSSSCT00000099895	-102411
2570	1	60718001	60719000	*	4.31426e-06	3.03504e-05	38.1609	Hyper-methylated	peak_1338	Distal Intergenic	ENSSSCG00000060016	ENSSSCT00000099895	-106411
2574	1	60867001	60868000	*	1.91686e-06	1.51e-05	-30.6878	Hypo-methylated	peak_1339	Intron (ENSSSCT00000058715/ENSSSCG00000004336, intron 5 of 16)	ENSSSCG00000004336	ENSSSCT00000103470	76036
2577	1	60925001	60926000	*	6.75039e-07	6.11791e-06	40.0531	Hyper-methylated	peak_1340	Intron (ENSSSCT00000058715/ENSSSCG00000004336, intron 3 of 16)	ENSSSCG00000004336	ENSSSCT00000103470	18036
2578	1	60952001	60953000	*	0.000402408	0.00140533	-30.4762	Hypo-methylated	peak_1341	Distal Intergenic	ENSSSCG00000004336	ENSSSCT00000058715	-7964
2581	1	60986001	60987000	*	0.00299992	0.00735729	33.3333	Hyper-methylated	peak_1342	Distal Intergenic	ENSSSCG00000004336	ENSSSCT00000058715	-41964
2583	1	61000001	61001000	*	0.000661643	0.00212323	-33.0769	Hypo-methylated	peak_1343	Distal Intergenic	ENSSSCG00000004336	ENSSSCT00000058715	-55964
2584	1	61010001	61011000	*	7.10931e-07	6.39545e-06	40.2174	Hyper-methylated	peak_1344	Distal Intergenic	ENSSSCG00000004336	ENSSSCT00000058715	-65964
2586	1	61022001	61023000	*	0.0160489	0.02833	30.303	Hyper-methylated	peak_1345	Distal Intergenic	ENSSSCG00000004336	ENSSSCT00000058715	-77964
2587	1	61027001	61028000	*	7.77087e-08	9.26176e-07	30.7597	Hyper-methylated	peak_1346	Distal Intergenic	ENSSSCG00000004336	ENSSSCT00000058715	-82964
2588	1	61046001	61047000	*	3.51131e-05	0.000181268	32.3733	Hyper-methylated	peak_1347	Distal Intergenic	ENSSSCG00000004336	ENSSSCT00000058715	-101964
2589	1	61064001	61065000	*	2.63215e-05	0.000142109	36.4458	Hyper-methylated	peak_1348	Distal Intergenic	ENSSSCG00000004336	ENSSSCT00000058715	-119964
2590	1	61078001	61079000	*	0.00014533	0.000600384	33.0303	Hyper-methylated	peak_1349	Distal Intergenic	ENSSSCG00000004336	ENSSSCT00000058715	-133964
2591	1	61112001	61113000	*	1.84854e-12	6.92031e-11	32.7559	Hyper-methylated	peak_1350	Distal Intergenic	ENSSSCG00000004336	ENSSSCT00000058715	-167964
2592	1	61134001	61135000	*	4.02356e-08	5.21084e-07	33.3333	Hyper-methylated	peak_1351	Distal Intergenic	ENSSSCG00000004336	ENSSSCT00000058715	-189964
2595	1	61287001	61288000	*	4.62395e-06	3.22091e-05	-39.2943	Hypo-methylated	peak_1352	Distal Intergenic	ENSSSCG00000004336	ENSSSCT00000058715	-342964
2596	1	61291001	61292000	*	2.02899e-06	1.58487e-05	34.1003	Hyper-methylated	peak_1353	Distal Intergenic	ENSSSCG00000004336	ENSSSCT00000058715	-346964
2602	1	61392001	61393000	*	3.13319e-06	2.30793e-05	35.6132	Hyper-methylated	peak_1354	Distal Intergenic	ENSSSCG00000004336	ENSSSCT00000058715	-447964
2605	1	61470001	61471000	*	4.32106e-06	3.03939e-05	30.1455	Hyper-methylated	peak_1355	Distal Intergenic	ENSSSCG00000004336	ENSSSCT00000058715	-525964
2607	1	61489001	61490000	*	7.54552e-09	1.19163e-07	31.4103	Hyper-methylated	peak_1356	Distal Intergenic	ENSSSCG00000004336	ENSSSCT00000058715	-544964
2608	1	61500001	61501000	*	0.00495866	0.011059	30.4255	Hyper-methylated	peak_1357	Distal Intergenic	ENSSSCG00000004336	ENSSSCT00000058715	-555964
2609	1	61538001	61539000	*	4.83528e-15	3.11651e-13	33.0382	Hyper-methylated	peak_1358	Distal Intergenic	ENSSSCG00000004336	ENSSSCT00000058715	-593964
2611	1	61598001	61599000	*	0.000353449	0.0012624	33.7912	Hyper-methylated	peak_1359	Distal Intergenic	ENSSSCG00000004336	ENSSSCT00000058715	-653964
2612	1	61621001	61622000	*	1.55568e-07	1.70242e-06	30.898	Hyper-methylated	peak_1360	Distal Intergenic	ENSSSCG00000057772	ENSSSCT00000092947	-644677
2613	1	61656001	61657000	*	5.3486e-05	0.000258784	-33.6656	Hypo-methylated	peak_1361	Distal Intergenic	ENSSSCG00000057772	ENSSSCT00000092947	-609677
2615	1	61727001	61728000	*	0.000116521	0.000498516	-30.543	Hypo-methylated	peak_1362	Distal Intergenic	ENSSSCG00000057772	ENSSSCT00000092947	-538677
2619	1	61892001	61893000	*	1.83779e-05	0.00010469	-34.0796	Hypo-methylated	peak_1363	Distal Intergenic	ENSSSCG00000057772	ENSSSCT00000092947	-373677
2620	1	61944001	61945000	*	4.30332e-08	5.52273e-07	47.0067	Hyper-methylated	peak_1364	Distal Intergenic	ENSSSCG00000057772	ENSSSCT00000092947	-321677
2623	1	62008001	62009000	*	5.12333e-07	4.81695e-06	33.6735	Hyper-methylated	peak_1365	Distal Intergenic	ENSSSCG00000057772	ENSSSCT00000092947	-257677
2624	1	62020001	62021000	*	5.85403e-07	5.40962e-06	51.462	Hyper-methylated	peak_1366	Distal Intergenic	ENSSSCG00000057772	ENSSSCT00000092947	-245677
2626	1	62079001	62080000	*	0.0125346	0.0232909	30.5455	Hyper-methylated	peak_1367	Distal Intergenic	ENSSSCG00000057772	ENSSSCT00000092947	-186677
2627	1	62098001	62099000	*	2.72135e-06	2.04284e-05	32.3841	Hyper-methylated	peak_1368	Distal Intergenic	ENSSSCG00000057772	ENSSSCT00000092947	-167677
2628	1	62112001	62113000	*	0.000174631	0.000700536	38.0952	Hyper-methylated	peak_1369	Distal Intergenic	ENSSSCG00000057772	ENSSSCT00000092947	-153677
2630	1	62187001	62188000	*	0.000208269	0.000811417	42.3701	Hyper-methylated	peak_1370	Distal Intergenic	ENSSSCG00000057772	ENSSSCT00000092947	-78677
2631	1	62196001	62197000	*	2.1378e-06	1.65801e-05	-34.576	Hypo-methylated	peak_1371	Distal Intergenic	ENSSSCG00000057772	ENSSSCT00000092947	-69677
2633	1	62216001	62217000	*	3.38431e-11	9.52468e-10	35.7211	Hyper-methylated	peak_1372	Distal Intergenic	ENSSSCG00000057772	ENSSSCT00000092947	-49677
2634	1	62289001	62290000	*	5.08993e-05	0.000248234	-37.037	Hypo-methylated	peak_1373	Distal Intergenic	ENSSSCG00000057772	ENSSSCT00000092947	22325
2636	1	62322001	62323000	*	0.000351263	0.00125588	31.7659	Hyper-methylated	peak_1374	Distal Intergenic	ENSSSCG00000057772	ENSSSCT00000092947	55325
2637	1	62364001	62365000	*	3.78376e-05	0.000193167	-40	Hypo-methylated	peak_1375	Distal Intergenic	ENSSSCG00000057772	ENSSSCT00000092947	97325
2638	1	62385001	62386000	*	3.72404e-07	3.64672e-06	38.75	Hyper-methylated	peak_1376	Distal Intergenic	ENSSSCG00000057772	ENSSSCT00000092947	118325
2641	1	62494001	62495000	*	7.47412e-05	0.00034318	45.8333	Hyper-methylated	peak_1377	Distal Intergenic	ENSSSCG00000020518	ENSSSCT00000022113	227312
2643	1	62534001	62535000	*	0.0039695	0.00924362	-30.0248	Hypo-methylated	peak_1378	Distal Intergenic	ENSSSCG00000020518	ENSSSCT00000022113	187312
2644	1	62537001	62538000	*	5.59342e-07	5.19759e-06	32.2727	Hyper-methylated	peak_1379	Distal Intergenic	ENSSSCG00000020518	ENSSSCT00000022113	184312
2645	1	62577001	62578000	*	2.14156e-10	4.97961e-09	30.7668	Hyper-methylated	peak_1380	Distal Intergenic	ENSSSCG00000020518	ENSSSCT00000022113	144312
2648	1	62657001	62658000	*	0.00455238	0.0103223	32.1649	Hyper-methylated	peak_1381	Distal Intergenic	ENSSSCG00000020518	ENSSSCT00000022113	64312
2649	1	62695001	62696000	*	1.87512e-12	7.00798e-11	33.8573	Hyper-methylated	peak_1382	Distal Intergenic	ENSSSCG00000020518	ENSSSCT00000022113	26312
2651	1	62733001	62734000	*	1.93605e-05	0.000109394	33.4734	Hyper-methylated	peak_1383	Distal Intergenic	ENSSSCG00000020518	ENSSSCT00000022113	-10690
2652	1	62743001	62744000	*	8.5085e-06	5.4234e-05	30.8204	Hyper-methylated	peak_1384	Distal Intergenic	ENSSSCG00000020518	ENSSSCT00000022113	-20690
2653	1	62767001	62768000	*	0.00570458	0.0123823	36.1538	Hyper-methylated	peak_1385	Distal Intergenic	ENSSSCG00000020518	ENSSSCT00000022113	-44690
2655	1	62821001	62822000	*	0.000109985	0.000474793	-31.5011	Hypo-methylated	peak_1386	Distal Intergenic	ENSSSCG00000035648	ENSSSCT00000038684	-65881
2657	1	62869001	62870000	*	3.33681e-06	2.43587e-05	37.8069	Hyper-methylated	peak_1387	Distal Intergenic	ENSSSCG00000035648	ENSSSCT00000038684	-17881
2660	1	62932001	62933000	*	1.63738e-05	9.48685e-05	30.4796	Hyper-methylated	peak_1388	Intron (ENSSSCT00000038684/ENSSSCG00000035648, intron 3 of 5)	ENSSSCG00000035648	ENSSSCT00000070296	29735
2663	1	62968001	62969000	*	0.0145933	0.0262775	32.9412	Hyper-methylated	peak_1389	Distal Intergenic	ENSSSCG00000035648	ENSSSCT00000070296	65735
2665	1	62999001	63000000	*	3.29016e-06	2.40708e-05	53.5573	Hyper-methylated	peak_1390	Distal Intergenic	ENSSSCG00000035648	ENSSSCT00000070296	96735
2666	1	63010001	63011000	*	0.00266867	0.006685	33.1818	Hyper-methylated	peak_1391	Distal Intergenic	ENSSSCG00000035648	ENSSSCT00000070296	107735
2668	1	63024001	63025000	*	0.000159596	0.000649598	30.8201	Hyper-methylated	peak_1392	Distal Intergenic	ENSSSCG00000035648	ENSSSCT00000070296	121735
2669	1	63038001	63039000	*	0.000110186	0.000475512	-30.023	Hypo-methylated	peak_1393	Distal Intergenic	ENSSSCG00000035648	ENSSSCT00000070296	135735
2672	1	63068001	63069000	*	1.05953e-15	7.69807e-14	-45.2273	Hypo-methylated	peak_1394	Distal Intergenic	ENSSSCG00000035648	ENSSSCT00000070296	165735
2674	1	63095001	63096000	*	1.27599e-05	7.66588e-05	-34.7826	Hypo-methylated	peak_1395	Distal Intergenic	ENSSSCG00000035648	ENSSSCT00000070296	192735
2679	1	63189001	63190000	*	4.60449e-05	0.000228081	34.0659	Hyper-methylated	peak_1396	Distal Intergenic	ENSSSCG00000049406	ENSSSCT00000070500	122418
2680	1	63237001	63238000	*	2.44967e-05	0.000133656	38.5902	Hyper-methylated	peak_1397	Distal Intergenic	ENSSSCG00000049406	ENSSSCT00000070500	74418
2681	1	63278001	63279000	*	0.000490408	0.00165631	-35.0962	Hypo-methylated	peak_1398	Distal Intergenic	ENSSSCG00000049406	ENSSSCT00000070500	33418
2682	1	63288001	63289000	*	2.05056e-05	0.00011485	-37.4194	Hypo-methylated	peak_1399	Distal Intergenic	ENSSSCG00000049406	ENSSSCT00000070500	23418
2684	1	63347001	63348000	*	0.00201526	0.0053168	31.7982	Hyper-methylated	peak_1400	Distal Intergenic	ENSSSCG00000058430	ENSSSCT00000095084	18877
2686	1	63361001	63362000	*	0.000331403	0.00119568	-30.7692	Hypo-methylated	peak_1401	Distal Intergenic	ENSSSCG00000058430	ENSSSCT00000095084	4877
2687	1	63380001	63381000	*	2.01169e-06	1.5738e-05	33.1724	Hyper-methylated	peak_1402	Distal Intergenic	ENSSSCG00000047501	ENSSSCT00000079026	9836
2688	1	63393001	63394000	*	8.13878e-06	5.22117e-05	51.5152	Hyper-methylated	peak_1403	Promoter (2-3kb)	ENSSSCG00000047501	ENSSSCT00000079026	-2166
2689	1	63396001	63397000	*	5.3208e-05	0.00025766	30.1724	Hyper-methylated	peak_1404	Distal Intergenic	ENSSSCG00000047501	ENSSSCT00000079026	-5166
2692	1	63502001	63503000	*	0.00017849	0.000713553	41.7143	Hyper-methylated	peak_1405	Distal Intergenic	ENSSSCG00000056624	ENSSSCT00000103382	67805
2694	1	63522001	63523000	*	8.53194e-05	0.000383571	37.7586	Hyper-methylated	peak_1406	Distal Intergenic	ENSSSCG00000042849	ENSSSCT00000089310	82716
2702	1	63579001	63580000	*	1.30242e-10	3.1918e-09	-30.5548	Hypo-methylated	peak_1407	Distal Intergenic	ENSSSCG00000042849	ENSSSCT00000089310	25716
2705	1	63634001	63635000	*	0.00699367	0.0145948	-30.8333	Hypo-methylated	peak_1408	Distal Intergenic	ENSSSCG00000004339	ENSSSCT00000004795	-3596
2706	1	63689001	63690000	*	5.18998e-11	1.39823e-09	34.1463	Hyper-methylated	peak_1409	Intron (ENSSSCT00000004795/ENSSSCG00000004339, intron 15 of 18)	ENSSSCG00000004340	ENSSSCT00000068060	-15936
2707	1	63709001	63710000	*	0.000290982	0.00107311	37.8947	Hyper-methylated	peak_1410	Intron (ENSSSCT00000068060/ENSSSCG00000004340, intron 1 of 6)	ENSSSCG00000004340	ENSSSCT00000004796	3065
2708	1	63713001	63714000	*	0.00134825	0.00382031	36.3636	Hyper-methylated	peak_1411	Intron (ENSSSCT00000068060/ENSSSCG00000004340, intron 1 of 6)	ENSSSCG00000004340	ENSSSCT00000004796	7065
2709	1	63715001	63716000	*	0.000457339	0.0015626	34.0176	Hyper-methylated	peak_1412	Intron (ENSSSCT00000068060/ENSSSCG00000004340, intron 1 of 6)	ENSSSCG00000004340	ENSSSCT00000004796	9065
2711	1	63742001	63743000	*	0.0011072	0.00324722	33.0484	Hyper-methylated	peak_1413	Intron (ENSSSCT00000068060/ENSSSCG00000004340, intron 4 of 6)	ENSSSCG00000061626	ENSSSCT00000099130	33838
2712	1	63756001	63757000	*	0.00150347	0.00418086	36.1111	Hyper-methylated	peak_1414	Distal Intergenic	ENSSSCG00000061626	ENSSSCT00000099130	19838
2713	1	63837001	63838000	*	2.57184e-05	0.000139314	31.9853	Hyper-methylated	peak_1415	Distal Intergenic	ENSSSCG00000061626	ENSSSCT00000099130	-60164
2716	1	63895001	63896000	*	0.000437635	0.00150649	-34.1912	Hypo-methylated	peak_1416	Distal Intergenic	ENSSSCG00000035240	ENSSSCT00000049315	77801
2718	1	63914001	63915000	*	6.49578e-06	4.30993e-05	31.433	Hyper-methylated	peak_1417	3' UTR	ENSSSCG00000035240	ENSSSCT00000049315	58801
2719	1	63938001	63939000	*	6.86423e-07	6.2046e-06	-39.1209	Hypo-methylated	peak_1418	Intron (ENSSSCT00000063337/ENSSSCG00000035240, intron 1 of 1)	ENSSSCG00000035240	ENSSSCT00000049315	34801
2721	1	64121001	64122000	*	2.6329e-08	3.59029e-07	47.3732	Hyper-methylated	peak_1419	Intron (ENSSSCT00000045175/ENSSSCG00000027002, intron 1 of 9)	ENSSSCG00000027002	ENSSSCT00000097431	-14293
2724	1	64233001	64234000	*	7.22428e-32	5.57434e-29	32.272	Hyper-methylated	peak_1420	Exon (ENSSSCT00000064080/ENSSSCG00000027002, exon 4 of 9)	ENSSSCG00000027002	ENSSSCT00000097431	96709
2725	1	64253001	64254000	*	2.38408e-05	0.000130623	37.3563	Hyper-methylated	peak_1421	Intron (ENSSSCT00000045175/ENSSSCG00000027002, intron 5 of 9)	ENSSSCG00000027002	ENSSSCT00000097431	116709
2727	1	64256001	64257000	*	1.07476e-08	1.62718e-07	49.1684	Hyper-methylated	peak_1422	Intron (ENSSSCT00000045175/ENSSSCG00000027002, intron 5 of 9)	ENSSSCG00000027002	ENSSSCT00000097431	119709
2728	1	64271001	64272000	*	3.09212e-14	1.69765e-12	-30.099	Hypo-methylated	peak_1423	Intron (ENSSSCT00000045175/ENSSSCG00000027002, intron 6 of 9)	ENSSSCG00000027002	ENSSSCT00000097431	134709
2729	1	64342001	64343000	*	6.10556e-05	0.000289514	-33.6898	Hypo-methylated	peak_1424	Exon (ENSSSCT00000004800/ENSSSCG00000004344, exon 16 of 24)	ENSSSCG00000004344	ENSSSCT00000004800	116904
2732	1	64401001	64402000	*	4.52969e-12	1.55421e-10	-70.5882	Hypo-methylated	peak_1425	Intron (ENSSSCT00000004800/ENSSSCG00000004344, intron 11 of 23)	ENSSSCG00000004344	ENSSSCT00000004800	57904
2734	1	64422001	64423000	*	0.000613419	0.00199404	-37.7717	Hypo-methylated	peak_1426	Intron (ENSSSCT00000004800/ENSSSCG00000004344, intron 10 of 23)	ENSSSCG00000004344	ENSSSCT00000004800	36904
2735	1	64424001	64425000	*	4.83555e-08	6.11602e-07	-41.6046	Hypo-methylated	peak_1427	Intron (ENSSSCT00000004800/ENSSSCG00000004344, intron 10 of 23)	ENSSSCG00000004344	ENSSSCT00000004800	34904
2736	1	64425001	64426000	*	8.0852e-10	1.63248e-08	-41.6788	Hypo-methylated	peak_1428	Intron (ENSSSCT00000004800/ENSSSCG00000004344, intron 10 of 23)	ENSSSCG00000004344	ENSSSCT00000004800	33904
2737	1	64471001	64472000	*	1.14944e-05	7.01631e-05	-36.532	Hypo-methylated	peak_1429	Intron (ENSSSCT00000100592/ENSSSCG00000059823, intron 1 of 7)	ENSSSCG00000059823	ENSSSCT00000100411	10883
2739	1	64521001	64522000	*	3.33529e-06	2.43487e-05	-39.6465	Hypo-methylated	peak_1430	Promoter (<=1kb)	ENSSSCG00000063200	ENSSSCT00000097618	70
2740	1	64525001	64526000	*	0.00466932	0.0105334	31.1828	Hyper-methylated	peak_1431	Exon (ENSSSCT00000097618/ENSSSCG00000063200, exon 1 of 2)	ENSSSCG00000063200	ENSSSCT00000097618	4070
2741	1	64555001	64556000	*	0.00828103	0.0167098	31.8182	Hyper-methylated	peak_1432	Intron (ENSSSCT00000100592/ENSSSCG00000059823, intron 2 of 7)	ENSSSCG00000063200	ENSSSCT00000097618	34070
2743	1	64583001	64584000	*	1.23042e-07	1.38432e-06	34.6584	Hyper-methylated	peak_1433	Intron (ENSSSCT00000100592/ENSSSCG00000059823, intron 2 of 7)	ENSSSCG00000063200	ENSSSCT00000097618	62070
2744	1	64598001	64599000	*	0.00570458	0.0123823	-36.1538	Hypo-methylated	peak_1434	Intron (ENSSSCT00000100592/ENSSSCG00000059823, intron 2 of 7)	ENSSSCG00000063200	ENSSSCT00000097618	77070
2746	1	64614001	64615000	*	3.96003e-07	3.8484e-06	33.4416	Hyper-methylated	peak_1435	Intron (ENSSSCT00000100592/ENSSSCG00000059823, intron 2 of 7)	ENSSSCG00000063200	ENSSSCT00000097618	93070
2747	1	64640001	64641000	*	1.93653e-09	3.55336e-08	37.931	Hyper-methylated	peak_1436	Intron (ENSSSCT00000100592/ENSSSCG00000059823, intron 2 of 7)	ENSSSCG00000063200	ENSSSCT00000097618	119070
2750	1	64672001	64673000	*	0.00133629	0.00379159	-36.25	Hypo-methylated	peak_1437	Intron (ENSSSCT00000100592/ENSSSCG00000059823, intron 2 of 7)	ENSSSCG00000059823	ENSSSCT00000096256	-89965
2751	1	64686001	64687000	*	1.56176e-06	1.26557e-05	34.1667	Hyper-methylated	peak_1438	Intron (ENSSSCT00000100592/ENSSSCG00000059823, intron 2 of 7)	ENSSSCG00000059823	ENSSSCT00000096256	-75965
2752	1	64696001	64697000	*	2.9168e-06	2.16866e-05	32.5815	Hyper-methylated	peak_1439	Intron (ENSSSCT00000100592/ENSSSCG00000059823, intron 2 of 7)	ENSSSCG00000059823	ENSSSCT00000096256	-65965
2753	1	64699001	64700000	*	7.62707e-08	9.11384e-07	33.7284	Hyper-methylated	peak_1440	Intron (ENSSSCT00000100592/ENSSSCG00000059823, intron 2 of 7)	ENSSSCG00000059823	ENSSSCT00000096256	-62965
2754	1	64710001	64711000	*	0.00219966	0.00570853	33.9827	Hyper-methylated	peak_1441	Intron (ENSSSCT00000100592/ENSSSCG00000059823, intron 2 of 7)	ENSSSCG00000059823	ENSSSCT00000096256	-51965
2766	1	65132001	65133000	*	1.61702e-05	9.38896e-05	30.9582	Hyper-methylated	peak_1442	Intron (ENSSSCT00000100592/ENSSSCG00000059823, intron 7 of 7)	ENSSSCG00000019812	ENSSSCT00000021407	-29859
2767	1	65134001	65135000	*	0.000593438	0.00194021	33.6022	Hyper-methylated	peak_1443	Intron (ENSSSCT00000100592/ENSSSCG00000059823, intron 7 of 7)	ENSSSCG00000019812	ENSSSCT00000021407	-27859
2770	1	65206001	65207000	*	8.95229e-20	1.31011e-17	36.7564	Hyper-methylated	peak_1444	Intron (ENSSSCT00000100592/ENSSSCG00000059823, intron 7 of 7)	ENSSSCG00000042619	ENSSSCT00000085755	-20855
2774	1	65289001	65290000	*	4.42998e-06	3.10423e-05	30.3175	Hyper-methylated	peak_1445	Intron (ENSSSCT00000096256/ENSSSCG00000059823, intron 5 of 8)	ENSSSCG00000047707	ENSSSCT00000067911	14173
2780	1	65498001	65499000	*	8.36946e-06	5.34733e-05	35.4545	Hyper-methylated	peak_1446	Promoter (<=1kb)	ENSSSCG00000053196	ENSSSCT00000101597	-344
2781	1	65507001	65508000	*	0.00150202	0.00417748	35.258	Hyper-methylated	peak_1447	Distal Intergenic	ENSSSCG00000053196	ENSSSCT00000101597	-9344
2783	1	65554001	65555000	*	2.01767e-06	1.57765e-05	32.6667	Hyper-methylated	peak_1448	Distal Intergenic	ENSSSCG00000044799	ENSSSCT00000066651	5269
2786	1	65628001	65629000	*	3.07341e-06	2.26955e-05	37.3641	Hyper-methylated	peak_1449	Distal Intergenic	ENSSSCG00000061780	ENSSSCT00000100564	-4945
2788	1	65713001	65714000	*	1.52871e-10	3.68111e-09	-31.1404	Hypo-methylated	peak_1450	Distal Intergenic	ENSSSCG00000053851	ENSSSCT00000097913	65962
2790	1	65781001	65782000	*	7.80501e-06	5.03936e-05	-30.1948	Hypo-methylated	peak_1451	Distal Intergenic	ENSSSCG00000043225	ENSSSCT00000068719	51382
2792	1	65852001	65853000	*	1.79325e-05	0.00010253	-31.3667	Hypo-methylated	peak_1452	Distal Intergenic	ENSSSCG00000059926	ENSSSCT00000097489	13255
2796	1	65960001	65961000	*	4.18152e-07	4.03515e-06	33.2087	Hyper-methylated	peak_1453	Distal Intergenic	ENSSSCG00000004347	ENSSSCT00000004804	-24299
2799	1	66036001	66037000	*	3.57642e-16	2.82084e-14	39.9498	Hyper-methylated	peak_1454	Distal Intergenic	ENSSSCG00000055766	ENSSSCT00000093966	-28877
2802	1	66140001	66141000	*	0.0031523	0.00765752	-33.4928	Hypo-methylated	peak_1455	Distal Intergenic	ENSSSCG00000054194	ENSSSCT00000094022	-19354
2803	1	66147001	66148000	*	7.08451e-08	8.5445e-07	42.6871	Hyper-methylated	peak_1456	Distal Intergenic	ENSSSCG00000054194	ENSSSCT00000094022	-12354
2811	1	66635001	66636000	*	7.29019e-06	4.75439e-05	-32.5581	Hypo-methylated	peak_1457	Distal Intergenic	ENSSSCG00000031854	ENSSSCT00000058826	7547
2812	1	66641001	66642000	*	0.000389878	0.00136924	40.1709	Hyper-methylated	peak_1458	Promoter (1-2kb)	ENSSSCG00000031854	ENSSSCT00000058826	1547
2814	1	66701001	66702000	*	3.66193e-08	4.79712e-07	-55.3191	Hypo-methylated	peak_1459	Distal Intergenic	ENSSSCG00000050274	ENSSSCT00000075062	-26464
2815	1	66702001	66703000	*	4.43858e-07	4.24971e-06	-41.0516	Hypo-methylated	peak_1460	Distal Intergenic	ENSSSCG00000050274	ENSSSCT00000075062	-27464
2820	1	66771001	66772000	*	7.24603e-07	6.50111e-06	-33.0597	Hypo-methylated	peak_1461	Distal Intergenic	ENSSSCG00000050274	ENSSSCT00000075062	-96464
2823	1	66873001	66874000	*	3.71767e-09	6.36169e-08	36.8887	Hyper-methylated	peak_1462	Intron (ENSSSCT00000004813/ENSSSCG00000004356, intron 1 of 6)	ENSSSCG00000004356	ENSSSCT00000004813	3276
2824	1	66911001	66912000	*	2.74749e-08	3.72723e-07	-31.4668	Hypo-methylated	peak_1463	Distal Intergenic	ENSSSCG00000004356	ENSSSCT00000004813	-33726
2827	1	66989001	66990000	*	4.2262e-06	2.98106e-05	-31.4586	Hypo-methylated	peak_1464	Distal Intergenic	ENSSSCG00000004356	ENSSSCT00000004813	-111726
2830	1	67087001	67088000	*	0.00409228	0.00947391	-38.1818	Hypo-methylated	peak_1465	Distal Intergenic	ENSSSCG00000004357	ENSSSCT00000089319	204959
2835	1	67190001	67191000	*	8.82411e-23	2.06505e-20	69.1708	Hyper-methylated	peak_1466	Distal Intergenic	ENSSSCG00000004357	ENSSSCT00000089319	101959
2838	1	67245001	67246000	*	0.00443136	0.0101009	36.3636	Hyper-methylated	peak_1467	Intron (ENSSSCT00000089319/ENSSSCG00000004357, intron 10 of 11)	ENSSSCG00000004357	ENSSSCT00000089319	46959
2841	1	67325001	67326000	*	1.62565e-10	3.88913e-09	30.4337	Hyper-methylated	peak_1468	Distal Intergenic	ENSSSCG00000062113	ENSSSCT00000099330	-17284
2842	1	67326001	67327000	*	8.0649e-08	9.56999e-07	32.8313	Hyper-methylated	peak_1469	Distal Intergenic	ENSSSCG00000062113	ENSSSCT00000099330	-18284
2843	1	67448001	67449000	*	1.62408e-08	2.34394e-07	-35.3041	Hypo-methylated	peak_1470	Intron (ENSSSCT00000004816/ENSSSCG00000004358, intron 23 of 40)	ENSSSCG00000062113	ENSSSCT00000099330	-140284
2844	1	67465001	67466000	*	8.6774e-08	1.02021e-06	-40.8046	Hypo-methylated	peak_1471	Exon (ENSSSCT00000058812/ENSSSCG00000004358, exon 17 of 42)	ENSSSCG00000062113	ENSSSCT00000099330	-157284
2845	1	67474001	67475000	*	1.68563e-18	1.99981e-16	-30.6306	Hypo-methylated	peak_1472	Intron (ENSSSCT00000004816/ENSSSCG00000004358, intron 14 of 40)	ENSSSCG00000062113	ENSSSCT00000099330	-166284
2846	1	67533001	67534000	*	2.16626e-05	0.000120372	-31.1688	Hypo-methylated	peak_1473	Intron (ENSSSCT00000004816/ENSSSCG00000004358, intron 10 of 40)	ENSSSCG00000004358	ENSSSCT00000004815	123012
2847	1	67657001	67658000	*	1.75455e-40	3.48128e-37	31.9288	Hyper-methylated	peak_1474	Promoter (<=1kb)	ENSSSCG00000004358	ENSSSCT00000004815	0
2848	1	67682001	67683000	*	4.50084e-09	7.53983e-08	32.3636	Hyper-methylated	peak_1475	Distal Intergenic	ENSSSCG00000004358	ENSSSCT00000058812	-24917
2849	1	67691001	67692000	*	7.65314e-08	9.14114e-07	39.6285	Hyper-methylated	peak_1476	Distal Intergenic	ENSSSCG00000004358	ENSSSCT00000058812	-33917
2851	1	67717001	67718000	*	1.51187e-27	6.83522e-25	35.1303	Hyper-methylated	peak_1477	Distal Intergenic	ENSSSCG00000004358	ENSSSCT00000058812	-59917
2853	1	67764001	67765000	*	0.0016898	0.00460012	-40.9091	Hypo-methylated	peak_1478	Distal Intergenic	ENSSSCG00000004358	ENSSSCT00000058812	-106917
2854	1	67766001	67767000	*	0.000703654	0.00223441	-33.8681	Hypo-methylated	peak_1479	Distal Intergenic	ENSSSCG00000004358	ENSSSCT00000058812	-108917
2856	1	67774001	67775000	*	0.000723626	0.00228643	41.8182	Hyper-methylated	peak_1480	Distal Intergenic	ENSSSCG00000004358	ENSSSCT00000058812	-116917
2859	1	67897001	67898000	*	4.504e-08	5.74989e-07	31.1973	Hyper-methylated	peak_1481	Distal Intergenic	ENSSSCG00000062499	ENSSSCT00000099195	-95057
2861	1	67930001	67931000	*	0.000223962	0.000862348	38.7879	Hyper-methylated	peak_1482	Distal Intergenic	ENSSSCG00000062499	ENSSSCT00000099195	-62057
2863	1	67964001	67965000	*	1.07374e-06	9.14293e-06	-31.0345	Hypo-methylated	peak_1483	Distal Intergenic	ENSSSCG00000062499	ENSSSCT00000099195	-28057
2865	1	67998001	67999000	*	2.45976e-05	0.000134114	34.3137	Hyper-methylated	peak_1484	Distal Intergenic	ENSSSCG00000062499	ENSSSCT00000099195	4945
2866	1	68000001	68001000	*	1.17859e-05	7.16473e-05	34.1991	Hyper-methylated	peak_1485	Distal Intergenic	ENSSSCG00000062499	ENSSSCT00000099195	6945
2868	1	68056001	68057000	*	3.19511e-06	2.34723e-05	42.8793	Hyper-methylated	peak_1486	Promoter (<=1kb)	ENSSSCG00000004361	ENSSSCT00000103486	-538
2871	1	68094001	68095000	*	8.49694e-11	2.17319e-09	30.7399	Hyper-methylated	peak_1487	Intron (ENSSSCT00000103486/ENSSSCG00000004361, intron 1 of 15)	ENSSSCG00000004361	ENSSSCT00000032833	36464
2873	1	68117001	68118000	*	3.10544e-09	5.41726e-08	46.301	Hyper-methylated	peak_1488	Intron (ENSSSCT00000103486/ENSSSCG00000004361, intron 1 of 15)	ENSSSCG00000004361	ENSSSCT00000032833	59464
2877	1	68133001	68134000	*	1.35537e-08	1.99961e-07	30.4184	Hyper-methylated	peak_1489	Intron (ENSSSCT00000103486/ENSSSCG00000004361, intron 1 of 15)	ENSSSCG00000004361	ENSSSCT00000032833	75464
2878	1	68228001	68229000	*	1.35518e-15	9.66962e-14	30.1352	Hyper-methylated	peak_1490	Intron (ENSSSCT00000103486/ENSSSCG00000004361, intron 1 of 15)	ENSSSCG00000004361	ENSSSCT00000032833	170464
2879	1	68236001	68237000	*	3.01259e-06	2.23013e-05	41.4141	Hyper-methylated	peak_1491	Intron (ENSSSCT00000103486/ENSSSCG00000004361, intron 1 of 15)	ENSSSCG00000004361	ENSSSCT00000032833	178464
2880	1	68264001	68265000	*	2.41673e-11	7.03484e-10	32.1753	Hyper-methylated	peak_1492	Intron (ENSSSCT00000103486/ENSSSCG00000004361, intron 1 of 15)	ENSSSCG00000004361	ENSSSCT00000032833	206464
2883	1	68330001	68331000	*	0.000121355	0.000515885	-38.4615	Hypo-methylated	peak_1493	Intron (ENSSSCT00000103486/ENSSSCG00000004361, intron 3 of 15)	ENSSSCG00000004361	ENSSSCT00000032833	272464
2885	1	68421001	68422000	*	5.89152e-10	1.23066e-08	34.6266	Hyper-methylated	peak_1494	Intron (ENSSSCT00000103486/ENSSSCG00000004361, intron 6 of 15)	ENSSSCG00000004361	ENSSSCT00000032833	363464
2889	1	68570001	68571000	*	2.4244e-10	5.56591e-09	-30.225	Hypo-methylated	peak_1495	Intron (ENSSSCT00000103486/ENSSSCG00000004361, intron 13 of 15)	ENSSSCG00000004361	ENSSSCT00000032833	512464
2890	1	68597001	68598000	*	5.65466e-12	1.89598e-10	33.9084	Hyper-methylated	peak_1496	Intron (ENSSSCT00000103486/ENSSSCG00000004361, intron 13 of 15)	ENSSSCG00000004361	ENSSSCT00000032833	539464
2892	1	68662001	68663000	*	0.00144302	0.00404162	40.9524	Hyper-methylated	peak_1497	Intron (ENSSSCT00000103486/ENSSSCG00000004361, intron 14 of 15)	ENSSSCG00000004361	ENSSSCT00000032833	604464
2894	1	68735001	68736000	*	0.000418259	0.00145117	40.1099	Hyper-methylated	peak_1498	Distal Intergenic	ENSSSCG00000004361	ENSSSCT00000032833	677464
2897	1	68765001	68766000	*	1.58784e-08	2.29857e-07	32.9167	Hyper-methylated	peak_1499	Distal Intergenic	ENSSSCG00000004361	ENSSSCT00000032833	707464
2899	1	68840001	68841000	*	6.35081e-05	0.000299246	42.6667	Hyper-methylated	peak_1500	Distal Intergenic	ENSSSCG00000004361	ENSSSCT00000032833	782464
2900	1	68882001	68883000	*	0.00386717	0.00905056	-30.2064	Hypo-methylated	peak_1501	Distal Intergenic	ENSSSCG00000004361	ENSSSCT00000032833	824464
2903	1	68985001	68986000	*	5.36452e-11	1.43973e-09	34.4741	Hyper-methylated	peak_1502	Distal Intergenic	ENSSSCG00000004361	ENSSSCT00000032833	927464
2906	1	69014001	69015000	*	4.70681e-05	0.000232384	-33.3333	Hypo-methylated	peak_1503	Distal Intergenic	ENSSSCG00000004361	ENSSSCT00000032833	956464
2907	1	69032001	69033000	*	2.09336e-10	4.87976e-09	-32.1714	Hypo-methylated	peak_1504	Distal Intergenic	ENSSSCG00000004361	ENSSSCT00000032833	974464
2908	1	69034001	69035000	*	1.63623e-07	1.77795e-06	42.3295	Hyper-methylated	peak_1505	Distal Intergenic	ENSSSCG00000004361	ENSSSCT00000032833	976464
2911	1	69077001	69078000	*	6.82785e-06	4.49565e-05	-52.2059	Hypo-methylated	peak_1506	Distal Intergenic	ENSSSCG00000004361	ENSSSCT00000032833	1019464
2912	1	69079001	69080000	*	0.00184684	0.00494855	35.7527	Hyper-methylated	peak_1507	Distal Intergenic	ENSSSCG00000004361	ENSSSCT00000032833	1021464
2914	1	69126001	69127000	*	9.27133e-10	1.84324e-08	38.2324	Hyper-methylated	peak_1508	Distal Intergenic	ENSSSCG00000004361	ENSSSCT00000032833	1068464
2915	1	69179001	69180000	*	0.000569859	0.00187649	-50	Hypo-methylated	peak_1509	Distal Intergenic	ENSSSCG00000004361	ENSSSCT00000032833	1121464
2916	1	69229001	69230000	*	0.00184876	0.0049527	-44.2857	Hypo-methylated	peak_1510	Distal Intergenic	ENSSSCG00000004361	ENSSSCT00000032833	1171464
2917	1	69232001	69233000	*	0.00016802	0.000678221	37.6984	Hyper-methylated	peak_1511	Distal Intergenic	ENSSSCG00000004361	ENSSSCT00000032833	1174464
2920	1	69265001	69266000	*	1.48375e-05	8.72079e-05	-30.6513	Hypo-methylated	peak_1512	Distal Intergenic	ENSSSCG00000004361	ENSSSCT00000032833	1207464
2922	1	69350001	69351000	*	0.00454488	0.0103082	36.6667	Hyper-methylated	peak_1513	Distal Intergenic	ENSSSCG00000004361	ENSSSCT00000032833	1292464
2924	1	69412001	69413000	*	6.67179e-05	0.000311919	-44.1964	Hypo-methylated	peak_1514	Distal Intergenic	ENSSSCG00000004361	ENSSSCT00000032833	1354464
2927	1	69532001	69533000	*	0.000122347	0.000519401	-30.4304	Hypo-methylated	peak_1515	Distal Intergenic	ENSSSCG00000004361	ENSSSCT00000032833	1474464
2928	1	69553001	69554000	*	0.000897108	0.00273064	32.9268	Hyper-methylated	peak_1516	Distal Intergenic	ENSSSCG00000004361	ENSSSCT00000032833	1495464
2930	1	69672001	69673000	*	9.96796e-07	8.57119e-06	49.4983	Hyper-methylated	peak_1517	Distal Intergenic	ENSSSCG00000004364	ENSSSCT00000004823	1431921
2932	1	69752001	69753000	*	0.00043773	0.00150671	34.8052	Hyper-methylated	peak_1518	Distal Intergenic	ENSSSCG00000004364	ENSSSCT00000004823	1351921
2933	1	69757001	69758000	*	0.00557457	0.012154	30.3571	Hyper-methylated	peak_1519	Distal Intergenic	ENSSSCG00000004364	ENSSSCT00000004823	1346921
2935	1	69773001	69774000	*	1.44269e-08	2.11159e-07	-30.3124	Hypo-methylated	peak_1520	Distal Intergenic	ENSSSCG00000004364	ENSSSCT00000004823	1330921
2937	1	69791001	69792000	*	0.00137124	0.00387416	36.4583	Hyper-methylated	peak_1521	Distal Intergenic	ENSSSCG00000004364	ENSSSCT00000004823	1312921
2938	1	69795001	69796000	*	5.60887e-06	3.7987e-05	31.4856	Hyper-methylated	peak_1522	Distal Intergenic	ENSSSCG00000004364	ENSSSCT00000004823	1308921
2939	1	69812001	69813000	*	4.01319e-05	0.000203118	42.8571	Hyper-methylated	peak_1523	Distal Intergenic	ENSSSCG00000004364	ENSSSCT00000004823	1291921
2940	1	69872001	69873000	*	3.42824e-09	5.91794e-08	41.866	Hyper-methylated	peak_1524	Distal Intergenic	ENSSSCG00000004364	ENSSSCT00000004823	1231921
2941	1	69878001	69879000	*	0.000899686	0.0027372	33.3333	Hyper-methylated	peak_1525	Distal Intergenic	ENSSSCG00000004364	ENSSSCT00000004823	1225921
2943	1	69954001	69955000	*	0.0009146	0.00277402	-33.7945	Hypo-methylated	peak_1526	Distal Intergenic	ENSSSCG00000004364	ENSSSCT00000004823	1149921
2944	1	69967001	69968000	*	1.40257e-09	2.66827e-08	-44.3386	Hypo-methylated	peak_1527	Distal Intergenic	ENSSSCG00000004364	ENSSSCT00000004823	1136921
2947	1	70025001	70026000	*	1.98407e-05	0.000111704	35.5385	Hyper-methylated	peak_1528	Distal Intergenic	ENSSSCG00000004364	ENSSSCT00000004823	1078921
2949	1	70089001	70090000	*	0.000348422	0.00124743	31.25	Hyper-methylated	peak_1529	Distal Intergenic	ENSSSCG00000004364	ENSSSCT00000004823	1014921
2950	1	70145001	70146000	*	3.04599e-08	4.07561e-07	61.2121	Hyper-methylated	peak_1530	Distal Intergenic	ENSSSCG00000004364	ENSSSCT00000004823	958921
2951	1	70146001	70147000	*	0.000147195	0.000606862	-32.7778	Hypo-methylated	peak_1531	Distal Intergenic	ENSSSCG00000004364	ENSSSCT00000004823	957921
2953	1	70219001	70220000	*	0.000132488	0.000555404	35.7143	Hyper-methylated	peak_1532	Distal Intergenic	ENSSSCG00000004364	ENSSSCT00000004823	884921
2954	1	70238001	70239000	*	3.02922e-05	0.000160044	31.0976	Hyper-methylated	peak_1533	Distal Intergenic	ENSSSCG00000004364	ENSSSCT00000004823	865921
2956	1	70290001	70291000	*	0.00124945	0.00358687	42.9487	Hyper-methylated	peak_1534	Distal Intergenic	ENSSSCG00000004364	ENSSSCT00000004823	813921
2958	1	70331001	70332000	*	0.000569859	0.00187649	50	Hyper-methylated	peak_1535	Distal Intergenic	ENSSSCG00000004364	ENSSSCT00000004823	772921
2960	1	70379001	70380000	*	6.86369e-05	0.000319395	37.1429	Hyper-methylated	peak_1536	Distal Intergenic	ENSSSCG00000004364	ENSSSCT00000004823	724921
2961	1	70398001	70399000	*	2.91903e-05	0.000155134	-36.1194	Hypo-methylated	peak_1537	Distal Intergenic	ENSSSCG00000004364	ENSSSCT00000004823	705921
2966	1	70452001	70453000	*	9.25396e-08	1.0788e-06	39.5804	Hyper-methylated	peak_1538	Distal Intergenic	ENSSSCG00000004364	ENSSSCT00000004823	651921
2967	1	70460001	70461000	*	1.1042e-11	3.47376e-10	-36.695	Hypo-methylated	peak_1539	Distal Intergenic	ENSSSCG00000004364	ENSSSCT00000004823	643921
2968	1	70467001	70468000	*	2.82137e-05	0.000150738	34.6622	Hyper-methylated	peak_1540	Distal Intergenic	ENSSSCG00000004364	ENSSSCT00000004823	636921
2969	1	70483001	70484000	*	0.00168905	0.00459868	-37.7778	Hypo-methylated	peak_1541	Distal Intergenic	ENSSSCG00000004364	ENSSSCT00000004823	620921
2971	1	70501001	70502000	*	4.16651e-05	0.000209639	-32.5962	Hypo-methylated	peak_1542	Distal Intergenic	ENSSSCG00000004364	ENSSSCT00000004823	602921
2973	1	70508001	70509000	*	2.34717e-14	1.32008e-12	-62.6667	Hypo-methylated	peak_1543	Distal Intergenic	ENSSSCG00000004364	ENSSSCT00000004823	595921
2977	1	70650001	70651000	*	3.41418e-08	4.50776e-07	48.3974	Hyper-methylated	peak_1544	Distal Intergenic	ENSSSCG00000004364	ENSSSCT00000004823	453921
2978	1	70671001	70672000	*	3.62876e-05	0.000186432	47.7273	Hyper-methylated	peak_1545	Distal Intergenic	ENSSSCG00000004364	ENSSSCT00000004823	432921
2979	1	70742001	70743000	*	5.0736e-05	0.000247563	30.0193	Hyper-methylated	peak_1546	Distal Intergenic	ENSSSCG00000004364	ENSSSCT00000004823	361921
2980	1	70795001	70796000	*	2.75675e-06	2.06529e-05	-45.4545	Hypo-methylated	peak_1547	Distal Intergenic	ENSSSCG00000004364	ENSSSCT00000004823	308921
2982	1	70855001	70856000	*	0.00227344	0.00586301	35.3061	Hyper-methylated	peak_1548	Distal Intergenic	ENSSSCG00000004364	ENSSSCT00000004823	248921
2987	1	70975001	70976000	*	1.37009e-06	1.12953e-05	30.2746	Hyper-methylated	peak_1549	Distal Intergenic	ENSSSCG00000004364	ENSSSCT00000004823	128921
2992	1	71107001	71108000	*	9.33848e-08	1.08732e-06	55.8824	Hyper-methylated	peak_1550	Promoter (1-2kb)	ENSSSCG00000004364	ENSSSCT00000088730	-1990
2994	1	71147001	71148000	*	0.000826708	0.00255214	32.4242	Hyper-methylated	peak_1551	Distal Intergenic	ENSSSCG00000037612	ENSSSCT00000043008	-11251
2998	1	71187001	71188000	*	7.87974e-05	0.000358673	-40	Hypo-methylated	peak_1552	Intron (ENSSSCT00000043008/ENSSSCG00000037612, intron 3 of 4)	ENSSSCG00000037612	ENSSSCT00000088401	13530
2999	1	71255001	71256000	*	0.00991787	0.0193126	-30	Hypo-methylated	peak_1553	Intron (ENSSSCT00000043008/ENSSSCG00000037612, intron 4 of 4)	ENSSSCG00000037612	ENSSSCT00000088401	81530
3000	1	71264001	71265000	*	2.70039e-21	5.03668e-19	32.5184	Hyper-methylated	peak_1554	Intron (ENSSSCT00000043008/ENSSSCG00000037612, intron 4 of 4)	ENSSSCG00000037612	ENSSSCT00000088401	90530
3002	1	71329001	71330000	*	5.83165e-05	0.000278581	30.7047	Hyper-methylated	peak_1555	Intron (ENSSSCT00000044926/ENSSSCG00000004366, intron 8 of 8)	ENSSSCG00000004366	ENSSSCT00000004825	29583
3003	1	71422001	71423000	*	0.000987683	0.00295587	38.6364	Hyper-methylated	peak_1556	Distal Intergenic	ENSSSCG00000004367	ENSSSCT00000004828	-21811
3004	1	71443001	71444000	*	4.19737e-07	4.04862e-06	-32.7068	Hypo-methylated	peak_1557	Distal Intergenic	ENSSSCG00000045756	ENSSSCT00000072837	13405
3008	1	71587001	71588000	*	2.12849e-08	2.97801e-07	30.4329	Hyper-methylated	peak_1558	Intron (ENSSSCT00000055168/ENSSSCG00000004368, intron 6 of 15)	ENSSSCG00000004368	ENSSSCT00000055168	48109
3009	1	71590001	71591000	*	1.17568e-07	1.33023e-06	-35.3566	Hypo-methylated	peak_1559	Intron (ENSSSCT00000055168/ENSSSCG00000004368, intron 6 of 15)	ENSSSCG00000004368	ENSSSCT00000055168	45109
3010	1	71682001	71683000	*	1.24941e-06	1.04318e-05	-36.6131	Hypo-methylated	peak_1560	Distal Intergenic	ENSSSCG00000004368	ENSSSCT00000004829	-45255
3016	1	71763001	71764000	*	0.000781635	0.0024373	36.7059	Hyper-methylated	peak_1561	Distal Intergenic	ENSSSCG00000056148	ENSSSCT00000094293	11206
3018	1	71781001	71782000	*	7.27694e-05	0.000335517	32.9085	Hyper-methylated	peak_1562	Distal Intergenic	ENSSSCG00000056148	ENSSSCT00000094293	-5796
3019	1	71807001	71808000	*	7.81832e-05	0.000356304	-32.3529	Hypo-methylated	peak_1563	Distal Intergenic	ENSSSCG00000056148	ENSSSCT00000094293	-31796
3020	1	71814001	71815000	*	0.000357769	0.00127523	-31.4118	Hypo-methylated	peak_1564	Distal Intergenic	ENSSSCG00000056148	ENSSSCT00000094293	-38796
3023	1	71905001	71906000	*	0.00118661	0.00343712	33.5968	Hyper-methylated	peak_1565	Distal Intergenic	ENSSSCG00000042384	ENSSSCT00000080819	70763
3025	1	71926001	71927000	*	0.000615677	0.00200015	36.5591	Hyper-methylated	peak_1566	Distal Intergenic	ENSSSCG00000042384	ENSSSCT00000080819	49763
3026	1	71927001	71928000	*	3.13267e-14	1.71722e-12	37.0205	Hyper-methylated	peak_1567	Distal Intergenic	ENSSSCG00000042384	ENSSSCT00000080819	48763
3029	1	71965001	71966000	*	0.000330292	0.00119226	45.4545	Hyper-methylated	peak_1568	Distal Intergenic	ENSSSCG00000042384	ENSSSCT00000080819	10763
3034	1	72072001	72073000	*	1.79584e-16	1.49815e-14	32.6028	Hyper-methylated	peak_1569	Intron (ENSSSCT00000076881/ENSSSCG00000034393, intron 3 of 4)	ENSSSCG00000034393	ENSSSCT00000047535	22017
3035	1	72120001	72121000	*	7.9249e-05	0.000360423	50	Hyper-methylated	peak_1570	Intron (ENSSSCT00000076881/ENSSSCG00000034393, intron 1 of 4)	ENSSSCG00000034393	ENSSSCT00000047535	-24985
3041	1	72336001	72337000	*	2.20989e-09	3.99422e-08	-35.1588	Hypo-methylated	peak_1571	Intron (ENSSSCT00000067784/ENSSSCG00000004370, intron 6 of 6)	ENSSSCG00000004369	ENSSSCT00000053050	11595
3045	1	72545001	72546000	*	3.3528e-05	0.000174263	31.0105	Hyper-methylated	peak_1572	Distal Intergenic	ENSSSCG00000004371	ENSSSCT00000027684	-6922
3046	1	72559001	72560000	*	1.67642e-08	2.40975e-07	34.1731	Hyper-methylated	peak_1573	Intron (ENSSSCT00000027684/ENSSSCG00000004371, intron 1 of 21)	ENSSSCG00000004371	ENSSSCT00000027684	6080
3049	1	72647001	72648000	*	9.82125e-10	1.94132e-08	31.5789	Hyper-methylated	peak_1574	Promoter (<=1kb)	ENSSSCG00000004371	ENSSSCT00000036224	849
3052	1	72778001	72779000	*	1.49746e-16	1.26657e-14	37.5564	Hyper-methylated	peak_1575	Intron (ENSSSCT00000004833/ENSSSCG00000004373, intron 7 of 10)	ENSSSCG00000004373	ENSSSCT00000004833	36502
3053	1	72851001	72852000	*	0.00202979	0.00534781	-32.7506	Hypo-methylated	peak_1576	Exon (ENSSSCT00000077054/ENSSSCG00000049906, exon 2 of 2)	ENSSSCG00000049906	ENSSSCT00000077054	3263
3056	1	72879001	72880000	*	2.54058e-12	9.2075e-11	-42.4426	Hypo-methylated	peak_1577	Distal Intergenic	ENSSSCG00000043597	ENSSSCT00000021488	25283
3058	1	72910001	72911000	*	1.49455e-05	8.77547e-05	33.2727	Hyper-methylated	peak_1578	Distal Intergenic	ENSSSCG00000043597	ENSSSCT00000021488	-4719
3060	1	72920001	72921000	*	2.72506e-05	0.000146377	-34.3434	Hypo-methylated	peak_1579	Distal Intergenic	ENSSSCG00000054283	ENSSSCT00000096994	-13271
3062	1	73043001	73044000	*	1.52353e-07	1.67091e-06	40	Hyper-methylated	peak_1580	Distal Intergenic	ENSSSCG00000056379	ENSSSCT00000104492	80357
3063	1	73057001	73058000	*	1.16968e-06	9.84976e-06	37.1981	Hyper-methylated	peak_1581	Distal Intergenic	ENSSSCG00000056379	ENSSSCT00000104492	66357
3064	1	73059001	73060000	*	0.000102652	0.000448039	-37.5	Hypo-methylated	peak_1582	Distal Intergenic	ENSSSCG00000056379	ENSSSCT00000104492	64357
3065	1	73078001	73079000	*	7.33755e-15	4.57096e-13	30.3331	Hyper-methylated	peak_1583	Distal Intergenic	ENSSSCG00000056379	ENSSSCT00000104492	45357
3067	1	73085001	73086000	*	4.04515e-05	0.000204467	-32.7273	Hypo-methylated	peak_1584	Distal Intergenic	ENSSSCG00000056379	ENSSSCT00000104492	38357
3068	1	73089001	73090000	*	2.5361e-09	4.51872e-08	-44.7115	Hypo-methylated	peak_1585	Distal Intergenic	ENSSSCG00000056379	ENSSSCT00000104492	34357
3069	1	73090001	73091000	*	0.00774285	0.0158402	-33.3333	Hypo-methylated	peak_1586	Distal Intergenic	ENSSSCG00000056379	ENSSSCT00000104492	33357
3073	1	73157001	73158000	*	3.4123e-14	1.85687e-12	32.8571	Hyper-methylated	peak_1587	Distal Intergenic	ENSSSCG00000037985	ENSSSCT00000059292	-4364
3075	1	73201001	73202000	*	2.21405e-05	0.000122616	-33.8266	Hypo-methylated	peak_1588	Intron (ENSSSCT00000058645/ENSSSCG00000031159, intron 4 of 4)	ENSSSCG00000037985	ENSSSCT00000059292	38638
3076	1	73271001	73272000	*	1.33494e-12	5.1616e-11	-36.0047	Hypo-methylated	peak_1589	Intron (ENSSSCT00000071156/ENSSSCG00000036168, intron 7 of 10)	ENSSSCG00000031159	ENSSSCT00000058645	-29980
3081	1	73389001	73390000	*	0.000234931	0.000897403	-30.9006	Hypo-methylated	peak_1590	Intron (ENSSSCT00000071156/ENSSSCG00000036168, intron 2 of 10)	ENSSSCG00000043730	ENSSSCT00000067498	-39722
3082	1	73398001	73399000	*	5.17059e-06	3.54354e-05	-31.0867	Hypo-methylated	peak_1591	Intron (ENSSSCT00000071156/ENSSSCG00000036168, intron 2 of 10)	ENSSSCG00000043730	ENSSSCT00000067498	-48722
3090	1	73722001	73723000	*	0.00605083	0.0129893	31.4286	Hyper-methylated	peak_1592	Distal Intergenic	ENSSSCG00000053064	ENSSSCT00000099897	-114713
3091	1	73765001	73766000	*	1.77448e-05	0.000101633	-45.9816	Hypo-methylated	peak_1593	Distal Intergenic	ENSSSCG00000053064	ENSSSCT00000099897	-71713
3092	1	73791001	73792000	*	5.54429e-06	3.76161e-05	31.2059	Hyper-methylated	peak_1594	Distal Intergenic	ENSSSCG00000053064	ENSSSCT00000099897	-45713
3093	1	73808001	73809000	*	8.28477e-12	2.67772e-10	-30.8337	Hypo-methylated	peak_1595	Distal Intergenic	ENSSSCG00000053064	ENSSSCT00000099897	-28713
3095	1	73909001	73910000	*	9.15026e-06	5.77014e-05	34.5588	Hyper-methylated	peak_1596	Promoter (<=1kb)	ENSSSCG00000033392	ENSSSCT00000084533	-969
3097	1	73930001	73931000	*	1.38748e-06	1.14205e-05	-38.0356	Hypo-methylated	peak_1597	Intron (ENSSSCT00000056399/ENSSSCG00000033392, intron 1 of 9)	ENSSSCG00000033392	ENSSSCT00000084533	-21969
3100	1	74030001	74031000	*	1.0211e-22	2.36919e-20	-38.0502	Hypo-methylated	peak_1598	Exon (ENSSSCT00000004844/ENSSSCG00000004382, exon 11 of 21)	ENSSSCG00000004382	ENSSSCT00000056557	47429
3101	1	74058001	74059000	*	1.26445e-08	1.8796e-07	46.1538	Hyper-methylated	peak_1599	Intron (ENSSSCT00000004844/ENSSSCG00000004382, intron 1 of 20)	ENSSSCG00000004382	ENSSSCT00000056557	19429
3103	1	74256001	74257000	*	3.36707e-06	2.45484e-05	-40.115	Hypo-methylated	peak_1600	Distal Intergenic	ENSSSCG00000004384	ENSSSCT00000022342	-14042
3104	1	74277001	74278000	*	0.00134077	0.00380237	-31.8841	Hypo-methylated	peak_1601	Intron (ENSSSCT00000022342/ENSSSCG00000004384, intron 2 of 8)	ENSSSCG00000004384	ENSSSCT00000022342	5960
3107	1	74382001	74383000	*	6.49745e-07	5.91965e-06	-31.18	Hypo-methylated	peak_1602	Intron (ENSSSCT00000046117/ENSSSCG00000040199, intron 1 of 12)	ENSSSCG00000040199	ENSSSCT00000022746	14376
3108	1	74393001	74394000	*	0.0137028	0.024996	30.9524	Hyper-methylated	peak_1603	Intron (ENSSSCT00000046117/ENSSSCG00000040199, intron 1 of 12)	ENSSSCG00000040199	ENSSSCT00000022746	25376
3110	1	74395001	74396000	*	2.22879e-14	1.25895e-12	-38.9803	Hypo-methylated	peak_1604	Intron (ENSSSCT00000046117/ENSSSCG00000040199, intron 1 of 12)	ENSSSCG00000040199	ENSSSCT00000022746	27376
3111	1	74400001	74401000	*	1.82473e-08	2.59929e-07	-36.989	Hypo-methylated	peak_1605	Intron (ENSSSCT00000046117/ENSSSCG00000040199, intron 1 of 12)	ENSSSCG00000040199	ENSSSCT00000022746	32376
3112	1	74405001	74406000	*	3.25953e-08	4.32605e-07	-40.6841	Hypo-methylated	peak_1606	Intron (ENSSSCT00000046117/ENSSSCG00000040199, intron 2 of 12)	ENSSSCG00000040199	ENSSSCT00000022746	37376
3114	1	74543001	74544000	*	1.99755e-10	4.68041e-09	-38.3989	Hypo-methylated	peak_1607	Intron (ENSSSCT00000046117/ENSSSCG00000040199, intron 8 of 12)	ENSSSCG00000004387	ENSSSCT00000004849	-84218
3115	1	74584001	74585000	*	9.23642e-06	5.81557e-05	-47.3333	Hypo-methylated	peak_1608	Intron (ENSSSCT00000046117/ENSSSCG00000040199, intron 11 of 12)	ENSSSCG00000004387	ENSSSCT00000004849	-43218
3116	1	74595001	74596000	*	4.78487e-10	1.02238e-08	-34.065	Hypo-methylated	peak_1609	Distal Intergenic	ENSSSCG00000004387	ENSSSCT00000004849	-32218
3124	1	75074001	75075000	*	5.98599e-06	4.01663e-05	40.5585	Hyper-methylated	peak_1610	Intron (ENSSSCT00000066418/ENSSSCG00000004390, intron 1 of 7)	ENSSSCG00000004390	ENSSSCT00000066418	3860
3130	1	75295001	75296000	*	3.2118e-07	3.20548e-06	-31.3458	Hypo-methylated	peak_1611	Distal Intergenic	ENSSSCG00000004415	ENSSSCT00000024443	-27639
3131	1	75309001	75310000	*	7.42049e-05	0.000341148	30.7692	Hyper-methylated	peak_1612	Distal Intergenic	ENSSSCG00000004415	ENSSSCT00000024443	-13639
3132	1	75332001	75333000	*	2.91444e-11	8.32099e-10	36.9917	Hyper-methylated	peak_1613	Exon (ENSSSCT00000024443/ENSSSCG00000004415, exon 3 of 33)	ENSSSCG00000004415	ENSSSCT00000105823	-3035
3134	1	75347001	75348000	*	2.44509e-07	2.52783e-06	-49.7751	Hypo-methylated	peak_1614	Intron (ENSSSCT00000024443/ENSSSCG00000004415, intron 9 of 32)	ENSSSCG00000004415	ENSSSCT00000105823	10967
3135	1	75350001	75351000	*	0.00324622	0.00784384	-41.6667	Hypo-methylated	peak_1615	Intron (ENSSSCT00000024443/ENSSSCG00000004415, intron 9 of 32)	ENSSSCG00000004415	ENSSSCT00000105823	13967
3136	1	75396001	75397000	*	8.4695e-08	9.98897e-07	-33.7753	Hypo-methylated	peak_1616	Intron (ENSSSCT00000024443/ENSSSCG00000004415, intron 22 of 32)	ENSSSCG00000004415	ENSSSCT00000097857	27372
3140	1	75612001	75613000	*	4.60733e-06	3.21102e-05	32.8835	Hyper-methylated	peak_1617	Distal Intergenic	ENSSSCG00000004410	ENSSSCT00000004873	-47638
3143	1	75701001	75702000	*	3.18145e-05	0.000166692	-43.769	Hypo-methylated	peak_1618	Intron (ENSSSCT00000094962/ENSSSCG00000004405, intron 1 of 23)	ENSSSCG00000004405	ENSSSCT00000004868	6798
3144	1	75736001	75737000	*	3.30868e-06	2.41867e-05	38.8636	Hyper-methylated	peak_1619	Intron (ENSSSCT00000094962/ENSSSCG00000004405, intron 5 of 23)	ENSSSCG00000004405	ENSSSCT00000004868	41798
3146	1	75899001	75900000	*	8.31689e-06	5.3192e-05	32.0048	Hyper-methylated	peak_1620	Distal Intergenic	ENSSSCG00000004406	ENSSSCT00000004869	-79385
3147	1	75953001	75954000	*	2.72625e-05	0.000146432	-30.3571	Hypo-methylated	peak_1621	Distal Intergenic	ENSSSCG00000004406	ENSSSCT00000004869	-25385
3148	1	75961001	75962000	*	0.00108988	0.00320538	30.9453	Hyper-methylated	peak_1622	Distal Intergenic	ENSSSCG00000004406	ENSSSCT00000004869	-17385
3149	1	75973001	75974000	*	0.0137028	0.024996	30.9524	Hyper-methylated	peak_1623	Distal Intergenic	ENSSSCG00000004406	ENSSSCT00000004869	-5385
3151	1	76100001	76101000	*	0.0015045	0.00418322	35.1515	Hyper-methylated	peak_1624	Distal Intergenic	ENSSSCG00000004403	ENSSSCT00000046475	-78164
3155	1	76242001	76243000	*	0.000558043	0.00184403	-40.6557	Hypo-methylated	peak_1625	Distal Intergenic	ENSSSCG00000004404	ENSSSCT00000004867	-61809
3156	1	76268001	76269000	*	7.08687e-11	1.84397e-09	68.75	Hyper-methylated	peak_1626	Intron (ENSSSCT00000043886/ENSSSCG00000004402, intron 4 of 4)	ENSSSCG00000004404	ENSSSCT00000004867	-87809
3157	1	76277001	76278000	*	0.00357965	0.00849806	31.6667	Hyper-methylated	peak_1627	Intron (ENSSSCT00000043886/ENSSSCG00000004402, intron 4 of 4)	ENSSSCG00000004402	ENSSSCT00000043886	89780
3158	1	76280001	76281000	*	6.5251e-06	4.32598e-05	55.1852	Hyper-methylated	peak_1628	Intron (ENSSSCT00000043886/ENSSSCG00000004402, intron 4 of 4)	ENSSSCG00000004402	ENSSSCT00000043886	86780
3159	1	76297001	76298000	*	8.73597e-08	1.02607e-06	31.25	Hyper-methylated	peak_1629	Intron (ENSSSCT00000043886/ENSSSCG00000004402, intron 4 of 4)	ENSSSCG00000004402	ENSSSCT00000043886	69780
3160	1	76305001	76306000	*	0.000713312	0.00225953	32.1237	Hyper-methylated	peak_1630	Intron (ENSSSCT00000043886/ENSSSCG00000004402, intron 4 of 4)	ENSSSCG00000004402	ENSSSCT00000043886	61780
3166	1	76388001	76389000	*	1.14903e-11	3.59869e-10	30.5119	Hyper-methylated	peak_1631	Distal Intergenic	ENSSSCG00000004402	ENSSSCT00000043886	-20222
3167	1	76398001	76399000	*	3.23757e-11	9.1528e-10	33.0128	Hyper-methylated	peak_1632	Intron (ENSSSCT00000054477/ENSSSCG00000004401, intron 3 of 3)	ENSSSCG00000004401	ENSSSCT00000054477	18135
3170	1	76476001	76477000	*	6.26744e-11	1.65579e-09	38.6847	Hyper-methylated	peak_1633	Distal Intergenic	ENSSSCG00000004399	ENSSSCT00000004862	-8427
3171	1	76480001	76481000	*	0.000113499	0.000487514	-30.5419	Hypo-methylated	peak_1634	Distal Intergenic	ENSSSCG00000004399	ENSSSCT00000004862	-12427
3172	1	76495001	76496000	*	1.85786e-05	0.000105654	30.4196	Hyper-methylated	peak_1635	Distal Intergenic	ENSSSCG00000004399	ENSSSCT00000004862	-27427
3173	1	76502001	76503000	*	1.14904e-05	7.01412e-05	32.3529	Hyper-methylated	peak_1636	Distal Intergenic	ENSSSCG00000056263	ENSSSCT00000093977	-25076
3174	1	76504001	76505000	*	0.0120556	0.0225759	-30.0366	Hypo-methylated	peak_1637	Distal Intergenic	ENSSSCG00000056263	ENSSSCT00000093977	-23076
3176	1	76558001	76559000	*	6.89017e-10	1.41496e-08	50.4918	Hyper-methylated	peak_1638	Distal Intergenic	ENSSSCG00000056263	ENSSSCT00000093977	29926
3177	1	76579001	76580000	*	1.19366e-13	5.81665e-12	-31.3504	Hypo-methylated	peak_1639	Distal Intergenic	ENSSSCG00000056263	ENSSSCT00000093977	50926
3178	1	76586001	76587000	*	0.000252572	0.000953746	-30.9262	Hypo-methylated	peak_1640	Distal Intergenic	ENSSSCG00000056263	ENSSSCT00000093977	57926
3179	1	76629001	76630000	*	0.000205056	0.000800979	37.013	Hyper-methylated	peak_1641	Intron (ENSSSCT00000044968/ENSSSCG00000037424, intron 4 of 11)	ENSSSCG00000004396	ENSSSCT00000004859	-45741
3180	1	76631001	76632000	*	4.95431e-19	6.39337e-17	-79.3651	Hypo-methylated	peak_1642	Intron (ENSSSCT00000044968/ENSSSCG00000037424, intron 4 of 11)	ENSSSCG00000004396	ENSSSCT00000004859	-43741
3181	1	76670001	76671000	*	3.19175e-16	2.53956e-14	60.8929	Hyper-methylated	peak_1643	Intron (ENSSSCT00000044968/ENSSSCG00000037424, intron 2 of 11)	ENSSSCG00000004396	ENSSSCT00000004859	-4741
3182	1	76682001	76683000	*	7.35849e-06	4.7932e-05	32.1273	Hyper-methylated	peak_1644	Intron (ENSSSCT00000044968/ENSSSCG00000037424, intron 2 of 11)	ENSSSCG00000004396	ENSSSCT00000004859	6261
3185	1	76768001	76769000	*	0.000588231	0.001926	-35.4418	Hypo-methylated	peak_1645	Intron (ENSSSCT00000044968/ENSSSCG00000037424, intron 1 of 11)	ENSSSCG00000037424	ENSSSCT00000044968	24278
3186	1	76775001	76776000	*	1.02329e-07	1.17879e-06	40.4762	Hyper-methylated	peak_1646	Intron (ENSSSCT00000044968/ENSSSCG00000037424, intron 1 of 11)	ENSSSCG00000037424	ENSSSCT00000044968	17278
3187	1	76884001	76885000	*	1.53903e-14	8.97786e-13	39.3651	Hyper-methylated	peak_1647	Distal Intergenic	ENSSSCG00000004393	ENSSSCT00000004856	-11756
3190	1	76920001	76921000	*	7.57279e-05	0.000346951	45	Hyper-methylated	peak_1648	Promoter (2-3kb)	ENSSSCG00000004394	ENSSSCT00000043824	2776
3191	1	76944001	76945000	*	1.7607e-06	1.4034e-05	-41.0219	Hypo-methylated	peak_1649	Intron (ENSSSCT00000105440/ENSSSCG00000004394, intron 7 of 9)	ENSSSCG00000004394	ENSSSCT00000043824	26776
3194	1	77195001	77196000	*	4.50955e-17	4.19506e-15	-30.5	Hypo-methylated	peak_1650	Distal Intergenic	ENSSSCG00000044325	ENSSSCT00000091377	-4250
3195	1	77200001	77201000	*	0.0005153	0.00172616	-36.3636	Hypo-methylated	peak_1651	Promoter (<=1kb)	ENSSSCG00000044325	ENSSSCT00000091377	0
3196	1	77275001	77276000	*	0.000175522	0.000703514	36.381	Hyper-methylated	peak_1652	Exon (ENSSSCT00000042003/ENSSSCG00000025703, exon 16 of 33)	ENSSSCG00000044325	ENSSSCT00000091377	74752
3198	1	77335001	77336000	*	1.8532e-05	0.000105427	30.8567	Hyper-methylated	peak_1653	Intron (ENSSSCT00000042003/ENSSSCG00000025703, intron 1 of 32)	ENSSSCG00000025703	ENSSSCT00000042003	64297
3199	1	77344001	77345000	*	0.000142028	0.000589147	46.9231	Hyper-methylated	peak_1654	Intron (ENSSSCT00000042003/ENSSSCG00000025703, intron 1 of 32)	ENSSSCG00000025703	ENSSSCT00000042003	55297
3203	1	77533001	77534000	*	0.00039059	0.00137111	-37.3214	Hypo-methylated	peak_1655	Promoter (2-3kb)	ENSSSCG00000004420	ENSSSCT00000004883	2144
3209	1	77635001	77636000	*	1.18544e-13	5.77988e-12	32.9611	Hyper-methylated	peak_1656	Intron (ENSSSCT00000004884/ENSSSCG00000004421, intron 5 of 13)	ENSSSCG00000004420	ENSSSCT00000046753	-93804
3211	1	77707001	77708000	*	1.73313e-51	9.32499e-48	43.3776	Hyper-methylated	peak_1657	Intron (ENSSSCT00000004884/ENSSSCG00000004421, intron 2 of 13)	ENSSSCG00000004421	ENSSSCT00000004884	102289
3214	1	77824001	77825000	*	1.58054e-09	2.96296e-08	32.0635	Hyper-methylated	peak_1658	Distal Intergenic	ENSSSCG00000004421	ENSSSCT00000004885	-13421
3215	1	77830001	77831000	*	8.09231e-15	4.99478e-13	34.4283	Hyper-methylated	peak_1659	Distal Intergenic	ENSSSCG00000004421	ENSSSCT00000004885	-19421
3217	1	77882001	77883000	*	0.00195823	0.00519258	32.0843	Hyper-methylated	peak_1660	Distal Intergenic	ENSSSCG00000052643	ENSSSCT00000106196	-40954
3218	1	77894001	77895000	*	1.09631e-10	2.7346e-09	70.8333	Hyper-methylated	peak_1661	Distal Intergenic	ENSSSCG00000052643	ENSSSCT00000106196	-28954
3219	1	77904001	77905000	*	0.000218441	0.000844373	31.9231	Hyper-methylated	peak_1662	Distal Intergenic	ENSSSCG00000052643	ENSSSCT00000106196	-18954
3222	1	77937001	77938000	*	1.70326e-07	1.84088e-06	34.1667	Hyper-methylated	peak_1663	Distal Intergenic	ENSSSCG00000052643	ENSSSCT00000106196	13048
3223	1	77940001	77941000	*	2.06344e-21	3.92966e-19	33.9019	Hyper-methylated	peak_1664	Distal Intergenic	ENSSSCG00000052643	ENSSSCT00000106196	16048
3224	1	77948001	77949000	*	2.17019e-21	4.10547e-19	35.1281	Hyper-methylated	peak_1665	Distal Intergenic	ENSSSCG00000052643	ENSSSCT00000106196	24048
3225	1	77965001	77966000	*	1.28688e-09	2.47197e-08	31.1279	Hyper-methylated	peak_1666	Distal Intergenic	ENSSSCG00000058132	ENSSSCT00000100666	-17209
3227	1	78088001	78089000	*	9.23059e-05	0.000409539	-31.25	Hypo-methylated	peak_1667	Intron (ENSSSCT00000004890/ENSSSCG00000004425, intron 32 of 40)	ENSSSCG00000036621	ENSSSCT00000065221	29473
3233	1	78182001	78183000	*	1.08173e-07	1.23722e-06	-35.4056	Hypo-methylated	peak_1668	Intron (ENSSSCT00000004890/ENSSSCG00000004425, intron 3 of 40)	ENSSSCG00000004425	ENSSSCT00000004890	41365
3235	1	78250001	78251000	*	5.70412e-06	3.85403e-05	-50.3297	Hypo-methylated	peak_1669	Promoter (1-2kb)	ENSSSCG00000062211	ENSSSCT00000100732	1565
3237	1	78286001	78287000	*	4.47394e-11	1.223e-09	-31.3301	Hypo-methylated	peak_1670	Distal Intergenic	ENSSSCG00000050324	ENSSSCT00000081710	-25248
3238	1	78319001	78320000	*	3.09565e-05	0.000162961	-34.4118	Hypo-methylated	peak_1671	Distal Intergenic	ENSSSCG00000050324	ENSSSCT00000081710	6754
3244	1	78397001	78398000	*	0.0012241	0.00352684	40.7273	Hyper-methylated	peak_1672	Distal Intergenic	ENSSSCG00000051414	ENSSSCT00000087374	63806
3245	1	78406001	78407000	*	0.000287109	0.00106132	31.0185	Hyper-methylated	peak_1673	Distal Intergenic	ENSSSCG00000051414	ENSSSCT00000087374	54806
3246	1	78468001	78469000	*	4.35796e-05	0.000217761	34.9951	Hyper-methylated	peak_1674	Distal Intergenic	ENSSSCG00000051414	ENSSSCT00000087374	-6196
3248	1	78524001	78525000	*	0.0102716	0.01986	30.6557	Hyper-methylated	peak_1675	Distal Intergenic	ENSSSCG00000058027	ENSSSCT00000092716	-57402
3249	1	78545001	78546000	*	0.00653647	0.0138209	-31.1511	Hypo-methylated	peak_1676	Distal Intergenic	ENSSSCG00000058027	ENSSSCT00000092716	-36402
3250	1	78662001	78663000	*	9.52959e-06	5.97233e-05	32.7327	Hyper-methylated	peak_1677	Distal Intergenic	ENSSSCG00000058027	ENSSSCT00000092716	79600
3252	1	78670001	78671000	*	0.000632421	0.00204499	-38.6364	Hypo-methylated	peak_1678	Distal Intergenic	ENSSSCG00000058027	ENSSSCT00000092716	87600
3255	1	78756001	78757000	*	0.00014723	0.000606972	43.4524	Hyper-methylated	peak_1679	Distal Intergenic	ENSSSCG00000059514	ENSSSCT00000094126	85856
3257	1	78804001	78805000	*	0.00370617	0.00874302	33.3333	Hyper-methylated	peak_1680	Distal Intergenic	ENSSSCG00000059514	ENSSSCT00000094126	37856
3260	1	78886001	78887000	*	1.36299e-05	8.10829e-05	-36.0483	Hypo-methylated	peak_1681	Distal Intergenic	ENSSSCG00000059514	ENSSSCT00000094126	-43146
3261	1	78971001	78972000	*	9.80239e-05	0.000430848	44.5633	Hyper-methylated	peak_1682	Distal Intergenic	ENSSSCG00000052189	ENSSSCT00000097482	-86755
3262	1	79032001	79033000	*	0.00930528	0.0183491	30	Hyper-methylated	peak_1683	Distal Intergenic	ENSSSCG00000052189	ENSSSCT00000097482	-25755
3266	1	79095001	79096000	*	0.000626299	0.00202865	31.0386	Hyper-methylated	peak_1684	Distal Intergenic	ENSSSCG00000052189	ENSSSCT00000097482	36247
3267	1	79131001	79132000	*	0.0024921	0.00632042	35	Hyper-methylated	peak_1685	Distal Intergenic	ENSSSCG00000043946	ENSSSCT00000090092	29471
3268	1	79135001	79136000	*	3.99692e-05	0.000202421	-47.7778	Hypo-methylated	peak_1686	Distal Intergenic	ENSSSCG00000043946	ENSSSCT00000090092	25471
3269	1	79157001	79158000	*	0.00194274	0.00515901	-41.6667	Hypo-methylated	peak_1687	Distal Intergenic	ENSSSCG00000043946	ENSSSCT00000090092	3471
3270	1	79171001	79172000	*	8.54195e-08	1.00643e-06	35.67	Hyper-methylated	peak_1688	Distal Intergenic	ENSSSCG00000043946	ENSSSCT00000090092	-9531
3272	1	79201001	79202000	*	8.64805e-06	5.50096e-05	-54.8951	Hypo-methylated	peak_1689	Distal Intergenic	ENSSSCG00000043946	ENSSSCT00000090092	-39531
3274	1	79214001	79215000	*	0.00274751	0.00684895	30.5172	Hyper-methylated	peak_1690	Distal Intergenic	ENSSSCG00000043946	ENSSSCT00000090092	-52531
3275	1	79215001	79216000	*	1.22206e-08	1.82412e-07	30.5556	Hyper-methylated	peak_1691	Distal Intergenic	ENSSSCG00000043946	ENSSSCT00000090092	-53531
3280	1	79323001	79324000	*	3.08708e-07	3.09705e-06	45.4737	Hyper-methylated	peak_1692	Distal Intergenic	ENSSSCG00000059442	ENSSSCT00000105149	34848
3282	1	79372001	79373000	*	2.81619e-08	3.80788e-07	32.9412	Hyper-methylated	peak_1693	Promoter (2-3kb)	ENSSSCG00000047473	ENSSSCT00000087237	2450
3284	1	79435001	79436000	*	0.00362662	0.00859018	-31.25	Hypo-methylated	peak_1694	Distal Intergenic	ENSSSCG00000061390	ENSSSCT00000103012	44431
3285	1	79440001	79441000	*	3.48387e-09	6.00272e-08	40.9192	Hyper-methylated	peak_1695	Distal Intergenic	ENSSSCG00000061390	ENSSSCT00000103012	49431
3286	1	79462001	79463000	*	6.30289e-08	7.71665e-07	36.6667	Hyper-methylated	peak_1696	Distal Intergenic	ENSSSCG00000061390	ENSSSCT00000103012	71431
3287	1	79474001	79475000	*	2.27043e-18	2.63447e-16	36.0489	Hyper-methylated	peak_1697	Distal Intergenic	ENSSSCG00000061390	ENSSSCT00000103012	83431
3289	1	79493001	79494000	*	6.28086e-13	2.60132e-11	32.9705	Hyper-methylated	peak_1698	Distal Intergenic	ENSSSCG00000061390	ENSSSCT00000103012	102431
3290	1	79498001	79499000	*	4.11909e-09	6.97011e-08	31.9427	Hyper-methylated	peak_1699	Distal Intergenic	ENSSSCG00000042842	ENSSSCT00000106211	98898
3291	1	79500001	79501000	*	2.86583e-07	2.90359e-06	30.7296	Hyper-methylated	peak_1700	Distal Intergenic	ENSSSCG00000042842	ENSSSCT00000106211	96898
3292	1	79511001	79512000	*	0.00502839	0.0111834	-30.303	Hypo-methylated	peak_1701	Distal Intergenic	ENSSSCG00000042842	ENSSSCT00000106211	85898
3293	1	79535001	79536000	*	5.31777e-06	3.62956e-05	40.7143	Hyper-methylated	peak_1702	Distal Intergenic	ENSSSCG00000042842	ENSSSCT00000106211	61898
3294	1	79582001	79583000	*	1.4158e-09	2.69147e-08	69.2308	Hyper-methylated	peak_1703	Intron (ENSSSCT00000106211/ENSSSCG00000042842, intron 1 of 3)	ENSSSCG00000042842	ENSSSCT00000106211	14898
3295	1	79680001	79681000	*	2.75813e-29	1.55253e-26	31.0748	Hyper-methylated	peak_1704	Intron (ENSSSCT00000105745/ENSSSCG00000042842, intron 2 of 4)	ENSSSCG00000055198	ENSSSCT00000105633	-16813
3296	1	79770001	79771000	*	4.4501e-06	3.11665e-05	-31.5217	Hypo-methylated	peak_1705	Intron (ENSSSCT00000102036/ENSSSCG00000042842, intron 3 of 6)	ENSSSCG00000042842	ENSSSCT00000102036	16442
3297	1	79772001	79773000	*	4.96576e-08	6.25896e-07	-30.9247	Hypo-methylated	peak_1706	Intron (ENSSSCT00000102036/ENSSSCG00000042842, intron 3 of 6)	ENSSSCG00000042842	ENSSSCT00000102036	14442
3298	1	79778001	79779000	*	2.19478e-09	3.97051e-08	-32.7778	Hypo-methylated	peak_1707	Intron (ENSSSCT00000102036/ENSSSCG00000042842, intron 3 of 6)	ENSSSCG00000042842	ENSSSCT00000102036	8442
3299	1	79803001	79804000	*	8.72759e-05	0.000390793	-38.4615	Hypo-methylated	peak_1708	Distal Intergenic	ENSSSCG00000037803	ENSSSCT00000038674	13187
3303	1	79903001	79904000	*	1.2931e-05	7.75362e-05	-40.9091	Hypo-methylated	peak_1709	Promoter (1-2kb)	ENSSSCG00000004432	ENSSSCT00000068032	-1417
3304	1	79926001	79927000	*	2.40197e-29	1.36361e-26	32.1336	Hyper-methylated	peak_1710	Distal Intergenic	ENSSSCG00000004432	ENSSSCT00000068032	-24417
3306	1	80008001	80009000	*	8.32121e-05	0.000375502	-30.0469	Hypo-methylated	peak_1711	Intron (ENSSSCT00000004898/ENSSSCG00000004433, intron 2 of 4)	ENSSSCG00000004432	ENSSSCT00000068032	-106417
3308	1	80078001	80079000	*	3.60518e-10	7.94916e-09	32.1429	Hyper-methylated	peak_1712	5' UTR	ENSSSCG00000004433	ENSSSCT00000004898	57352
3311	1	80207001	80208000	*	2.45973e-10	5.6403e-09	30.1773	Hyper-methylated	peak_1713	Distal Intergenic	ENSSSCG00000061205	ENSSSCT00000094220	23791
3312	1	80216001	80217000	*	0.000171542	0.000690064	38.5714	Hyper-methylated	peak_1714	Distal Intergenic	ENSSSCG00000061205	ENSSSCT00000094220	14791
3315	1	80438001	80439000	*	0.00324622	0.00784384	41.6667	Hyper-methylated	peak_1715	Intron (ENSSSCT00000073352/ENSSSCG00000044366, intron 4 of 5)	ENSSSCG00000057608	ENSSSCT00000092987	189727
3316	1	80442001	80443000	*	0.000455011	0.00155583	34.9896	Hyper-methylated	peak_1716	Intron (ENSSSCT00000073352/ENSSSCG00000044366, intron 4 of 5)	ENSSSCG00000057608	ENSSSCT00000092987	185727
3317	1	80445001	80446000	*	0.00310108	0.00755627	-34.6154	Hypo-methylated	peak_1717	Intron (ENSSSCT00000073352/ENSSSCG00000044366, intron 4 of 5)	ENSSSCG00000057608	ENSSSCT00000092987	182727
3318	1	80497001	80498000	*	1.29686e-05	7.77297e-05	-44.1687	Hypo-methylated	peak_1718	Intron (ENSSSCT00000073352/ENSSSCG00000044366, intron 4 of 5)	ENSSSCG00000057608	ENSSSCT00000092987	130727
3319	1	80505001	80506000	*	0.00119776	0.00346392	36.9048	Hyper-methylated	peak_1719	Intron (ENSSSCT00000073352/ENSSSCG00000044366, intron 5 of 5)	ENSSSCG00000057608	ENSSSCT00000092987	122727
3320	1	80508001	80509000	*	4.30575e-07	4.13799e-06	-31.25	Hypo-methylated	peak_1720	Intron (ENSSSCT00000073352/ENSSSCG00000044366, intron 5 of 5)	ENSSSCG00000057608	ENSSSCT00000092987	119727
3322	1	80580001	80581000	*	3.08953e-06	2.27988e-05	30.033	Hyper-methylated	peak_1721	Intron (ENSSSCT00000073352/ENSSSCG00000044366, intron 5 of 5)	ENSSSCG00000057608	ENSSSCT00000092987	47727
3323	1	80593001	80594000	*	1.30845e-05	7.83184e-05	32.8526	Hyper-methylated	peak_1722	Intron (ENSSSCT00000073352/ENSSSCG00000044366, intron 5 of 5)	ENSSSCG00000057608	ENSSSCT00000092987	34727
3324	1	80604001	80605000	*	8.21504e-06	5.26314e-05	-41.6667	Hypo-methylated	peak_1723	Intron (ENSSSCT00000073352/ENSSSCG00000044366, intron 5 of 5)	ENSSSCG00000057608	ENSSSCT00000092987	23727
3325	1	80606001	80607000	*	9.62351e-07	8.31537e-06	-34.0152	Hypo-methylated	peak_1724	Intron (ENSSSCT00000073352/ENSSSCG00000044366, intron 5 of 5)	ENSSSCG00000057608	ENSSSCT00000092987	21727
3326	1	80629001	80630000	*	1.99289e-05	0.00011213	30.2295	Hyper-methylated	peak_1725	Promoter (<=1kb)	ENSSSCG00000057608	ENSSSCT00000092987	-275
3328	1	80661001	80662000	*	5.06121e-17	4.65101e-15	-38.1993	Hypo-methylated	peak_1726	Intron (ENSSSCT00000073352/ENSSSCG00000044366, intron 5 of 5)	ENSSSCG00000057608	ENSSSCT00000092987	-32275
3329	1	80672001	80673000	*	0.000286982	0.00106095	-31.1201	Hypo-methylated	peak_1727	Intron (ENSSSCT00000073352/ENSSSCG00000044366, intron 5 of 5)	ENSSSCG00000057608	ENSSSCT00000092987	-43275
3330	1	80686001	80687000	*	8.24703e-10	1.66161e-08	-34.1346	Hypo-methylated	peak_1728	Exon (ENSSSCT00000073352/ENSSSCG00000044366, exon 6 of 6)	ENSSSCG00000057608	ENSSSCT00000092987	-57275
3331	1	80701001	80702000	*	0.00628425	0.0133859	-32.3529	Hypo-methylated	peak_1729	Distal Intergenic	ENSSSCG00000057608	ENSSSCT00000092987	-72275
3332	1	80703001	80704000	*	0.00688111	0.014403	-30.6554	Hypo-methylated	peak_1730	Distal Intergenic	ENSSSCG00000057608	ENSSSCT00000092987	-74275
3333	1	80710001	80711000	*	5.72386e-11	1.52575e-09	-32.6072	Hypo-methylated	peak_1731	Distal Intergenic	ENSSSCG00000057608	ENSSSCT00000092987	-81275
3335	1	80716001	80717000	*	2.36436e-10	5.44482e-09	-32.0346	Hypo-methylated	peak_1732	Distal Intergenic	ENSSSCG00000057608	ENSSSCT00000092987	-87275
3341	1	80784001	80785000	*	0.00102975	0.00305993	-31	Hypo-methylated	peak_1733	Distal Intergenic	ENSSSCG00000057608	ENSSSCT00000092987	-155275
3343	1	80797001	80798000	*	0.00158526	0.00436516	-36.5789	Hypo-methylated	peak_1734	Distal Intergenic	ENSSSCG00000057608	ENSSSCT00000092987	-168275
3344	1	80836001	80837000	*	8.11877e-07	7.17611e-06	-36.8817	Hypo-methylated	peak_1735	Distal Intergenic	ENSSSCG00000060823	ENSSSCT00000104209	-177125
3347	1	80872001	80873000	*	2.79053e-12	1.00191e-10	-33.5681	Hypo-methylated	peak_1736	Distal Intergenic	ENSSSCG00000060823	ENSSSCT00000104209	-141125
3348	1	80964001	80965000	*	1.26699e-05	7.62043e-05	-53.2609	Hypo-methylated	peak_1737	Distal Intergenic	ENSSSCG00000060823	ENSSSCT00000104209	-49125
3351	1	80996001	80997000	*	0.00739134	0.0152604	-33.3333	Hypo-methylated	peak_1738	Distal Intergenic	ENSSSCG00000060823	ENSSSCT00000104209	-17125
3352	1	81024001	81025000	*	2.08653e-08	2.92608e-07	30.8068	Hyper-methylated	peak_1739	Distal Intergenic	ENSSSCG00000060823	ENSSSCT00000104209	9877
3353	1	81071001	81072000	*	7.45704e-05	0.00034253	44.9393	Hyper-methylated	peak_1740	Distal Intergenic	ENSSSCG00000060823	ENSSSCT00000104209	56877
3354	1	81093001	81094000	*	0.0111453	0.0211967	30.7692	Hyper-methylated	peak_1741	Distal Intergenic	ENSSSCG00000056156	ENSSSCT00000101981	-67159
3356	1	81128001	81129000	*	0.0151454	0.0270622	31.4286	Hyper-methylated	peak_1742	Distal Intergenic	ENSSSCG00000056156	ENSSSCT00000101981	-32159
3358	1	81177001	81178000	*	6.13477e-06	4.1017e-05	46.8487	Hyper-methylated	peak_1743	Distal Intergenic	ENSSSCG00000056156	ENSSSCT00000101981	15843
3359	1	81207001	81208000	*	3.03882e-16	2.42694e-14	42.6293	Hyper-methylated	peak_1744	Distal Intergenic	ENSSSCG00000056156	ENSSSCT00000101981	45843
3361	1	81285001	81286000	*	1.75537e-06	1.39964e-05	-30	Hypo-methylated	peak_1745	Distal Intergenic	ENSSSCG00000042456	ENSSSCT00000083119	45085
3364	1	81396001	81397000	*	1.15812e-06	9.76525e-06	30.303	Hyper-methylated	peak_1746	Distal Intergenic	ENSSSCG00000054892	ENSSSCT00000097620	22330
3365	1	81397001	81398000	*	0.0173504	0.030132	30.303	Hyper-methylated	peak_1747	Distal Intergenic	ENSSSCG00000054892	ENSSSCT00000097620	21330
3366	1	81404001	81405000	*	0.000648942	0.0020891	31.0714	Hyper-methylated	peak_1748	Distal Intergenic	ENSSSCG00000054892	ENSSSCT00000097620	14330
3369	1	81479001	81480000	*	0.00264869	0.00664369	30.8081	Hyper-methylated	peak_1749	Distal Intergenic	ENSSSCG00000054892	ENSSSCT00000097620	-59672
3370	1	81507001	81508000	*	0.00230937	0.00593882	40	Hyper-methylated	peak_1750	Distal Intergenic	ENSSSCG00000054892	ENSSSCT00000097620	-87672
3372	1	81523001	81524000	*	4.37514e-16	3.39388e-14	32.3523	Hyper-methylated	peak_1751	Distal Intergenic	ENSSSCG00000053214	ENSSSCT00000106002	77286
3374	1	81603001	81604000	*	0.000250436	0.000947119	31.746	Hyper-methylated	peak_1752	Promoter (1-2kb)	ENSSSCG00000053214	ENSSSCT00000106002	-1716
3375	1	81634001	81635000	*	0.00419786	0.0096705	-38.961	Hypo-methylated	peak_1753	Intron (ENSSSCT00000004899/ENSSSCG00000004434, intron 2 of 8)	ENSSSCG00000053214	ENSSSCT00000106002	-32716
3377	1	81701001	81702000	*	1.06162e-07	1.21699e-06	-37.5793	Hypo-methylated	peak_1754	Intron (ENSSSCT00000004899/ENSSSCG00000004434, intron 1 of 8)	ENSSSCG00000004434	ENSSSCT00000004899	12250
3379	1	81756001	81757000	*	0.000246497	0.000934601	40	Hyper-methylated	peak_1755	Intron (ENSSSCT00000035653/ENSSSCG00000004435, intron 3 of 11)	ENSSSCG00000004435	ENSSSCT00000004900	9938
3381	1	81810001	81811000	*	3.48522e-07	3.44238e-06	37.0968	Hyper-methylated	peak_1756	Intron (ENSSSCT00000035653/ENSSSCG00000004435, intron 6 of 11)	ENSSSCG00000004436	ENSSSCT00000004901	-36184
3382	1	81829001	81830000	*	0.000109609	0.000473442	-36.3417	Hypo-methylated	peak_1757	Intron (ENSSSCT00000035653/ENSSSCG00000004435, intron 6 of 11)	ENSSSCG00000004436	ENSSSCT00000004901	-55184
3385	1	81940001	81941000	*	0.00144302	0.00404162	-40.9524	Hypo-methylated	peak_1758	Intron (ENSSSCT00000083117/ENSSSCG00000004441, intron 1 of 4)	ENSSSCG00000004441	ENSSSCT00000042745	5323
3386	1	81942001	81943000	*	2.94568e-09	5.16695e-08	35.4885	Hyper-methylated	peak_1759	Intron (ENSSSCT00000083117/ENSSSCG00000004441, intron 1 of 4)	ENSSSCG00000004441	ENSSSCT00000042745	7323
3389	1	82026001	82027000	*	8.58026e-06	5.46301e-05	42.8571	Hyper-methylated	peak_1760	Intron (ENSSSCT00000083117/ENSSSCG00000004441, intron 3 of 4)	ENSSSCG00000004441	ENSSSCT00000072009	28889
3391	1	82210001	82211000	*	6.70719e-25	2.11161e-22	66.1111	Hyper-methylated	peak_1761	Distal Intergenic	ENSSSCG00000025656	ENSSSCT00000004914	-4855
3393	1	82232001	82233000	*	0.00818282	0.0165544	32.6019	Hyper-methylated	peak_1762	Intron (ENSSSCT00000004914/ENSSSCG00000025656, intron 2 of 5)	ENSSSCG00000025656	ENSSSCT00000053616	16147
3394	1	82239001	82240000	*	7.00908e-05	0.000325103	36.3636	Hyper-methylated	peak_1763	Intron (ENSSSCT00000004914/ENSSSCG00000025656, intron 2 of 5)	ENSSSCG00000023415	ENSSSCT00000058816	-11356
3396	1	82324001	82325000	*	3.64751e-05	0.000187249	40	Hyper-methylated	peak_1764	Promoter (<=1kb)	ENSSSCG00000040797	ENSSSCT00000047909	0
3397	1	82332001	82333000	*	9.15376e-09	1.41256e-07	36.8103	Hyper-methylated	peak_1765	5' UTR	ENSSSCG00000040797	ENSSSCT00000054373	7325
3398	1	82357001	82358000	*	0.00398242	0.0092682	31.8182	Hyper-methylated	peak_1766	Promoter (2-3kb)	ENSSSCG00000004450	ENSSSCT00000004915	-2774
3399	1	82378001	82379000	*	2.76707e-05	0.00014828	31.9564	Hyper-methylated	peak_1767	Intron (ENSSSCT00000004915/ENSSSCG00000004450, intron 3 of 3)	ENSSSCG00000004450	ENSSSCT00000047603	17228
3400	1	82381001	82382000	*	1.06289e-13	5.2319e-12	33.9805	Hyper-methylated	peak_1768	Intron (ENSSSCT00000004915/ENSSSCG00000004450, intron 3 of 3)	ENSSSCG00000004450	ENSSSCT00000047603	20228
3404	1	82505001	82506000	*	6.38926e-05	0.000300768	32.5926	Hyper-methylated	peak_1769	Distal Intergenic	ENSSSCG00000004453	ENSSSCT00000051434	-35018
3405	1	82586001	82587000	*	3.08272e-07	3.09342e-06	36.1905	Hyper-methylated	peak_1770	Intron (ENSSSCT00000051434/ENSSSCG00000004453, intron 2 of 27)	ENSSSCG00000004453	ENSSSCT00000055987	44396
3407	1	82650001	82651000	*	0.00520227	0.0114957	33.67	Hyper-methylated	peak_1771	Intron (ENSSSCT00000051434/ENSSSCG00000004453, intron 13 of 27)	ENSSSCG00000004452	ENSSSCT00000004917	83884
3409	1	82735001	82736000	*	9.97604e-52	5.41633e-48	54.3974	Hyper-methylated	peak_1772	Promoter (<=1kb)	ENSSSCG00000004452	ENSSSCT00000004917	-118
3410	1	82753001	82754000	*	4.90444e-10	1.04475e-08	32.5047	Hyper-methylated	peak_1773	Distal Intergenic	ENSSSCG00000050897	ENSSSCT00000080452	-5266
3411	1	82792001	82793000	*	2.92984e-05	0.000155634	32.1429	Hyper-methylated	peak_1774	Intron (ENSSSCT00000080452/ENSSSCG00000050897, intron 4 of 7)	ENSSSCG00000004454	ENSSSCT00000067699	-6684
3413	1	82819001	82820000	*	6.11454e-05	0.000289869	-44.6886	Hypo-methylated	peak_1775	Intron (ENSSSCT00000067699/ENSSSCG00000004454, intron 2 of 15)	ENSSSCG00000004454	ENSSSCT00000004920	-6324
3414	1	82829001	82830000	*	7.94777e-11	2.04658e-09	30.7218	Hyper-methylated	peak_1776	Promoter (2-3kb)	ENSSSCG00000004454	ENSSSCT00000004920	2678
3415	1	82841001	82842000	*	1.08759e-06	9.24612e-06	41.0256	Hyper-methylated	peak_1777	Intron (ENSSSCT00000067699/ENSSSCG00000004454, intron 4 of 15)	ENSSSCG00000004454	ENSSSCT00000004920	14678
3416	1	82867001	82868000	*	0.000970366	0.00291329	33.4135	Hyper-methylated	peak_1778	Intron (ENSSSCT00000067699/ENSSSCG00000004454, intron 4 of 15)	ENSSSCG00000004454	ENSSSCT00000004920	40678
3417	1	83149001	83150000	*	6.53846e-20	9.79174e-18	-44.2702	Hypo-methylated	peak_1779	Exon (ENSSSCT00000025129/ENSSSCG00000026346, exon 2 of 10)	ENSSSCG00000026346	ENSSSCT00000032416	8251
3419	1	83206001	83207000	*	1.05505e-09	2.06979e-08	36.1702	Hyper-methylated	peak_1780	Intron (ENSSSCT00000025129/ENSSSCG00000026346, intron 8 of 9)	ENSSSCG00000053568	ENSSSCT00000101461	-32899
3420	1	83250001	83251000	*	2.78573e-07	2.83012e-06	39.1652	Hyper-methylated	peak_1781	Intron (ENSSSCT00000025129/ENSSSCG00000026346, intron 9 of 9)	ENSSSCG00000053568	ENSSSCT00000101461	10103
3422	1	83385001	83386000	*	0.000122648	0.000520528	-50.5051	Hypo-methylated	peak_1782	Distal Intergenic	ENSSSCG00000056238	ENSSSCT00000100412	51419
3423	1	83390001	83391000	*	4.82831e-05	0.000237436	40.9091	Hyper-methylated	peak_1783	Distal Intergenic	ENSSSCG00000056238	ENSSSCT00000100412	56419
3429	1	83526001	83527000	*	3.64232e-05	0.000187024	30.3985	Hyper-methylated	peak_1784	Distal Intergenic	ENSSSCG00000042605	ENSSSCT00000079224	5354
3430	1	83539001	83540000	*	0.000161648	0.000656492	-33.0944	Hypo-methylated	peak_1785	Distal Intergenic	ENSSSCG00000042605	ENSSSCT00000079224	-6648
3431	1	83575001	83576000	*	3.20752e-08	4.26423e-07	30.209	Hyper-methylated	peak_1786	Distal Intergenic	ENSSSCG00000042605	ENSSSCT00000079224	-42648
3433	1	83629001	83630000	*	6.57433e-06	4.35233e-05	-40	Hypo-methylated	peak_1787	Distal Intergenic	ENSSSCG00000042605	ENSSSCT00000079224	-96648
3434	1	83676001	83677000	*	1.00468e-07	1.16021e-06	-40.8405	Hypo-methylated	peak_1788	Distal Intergenic	ENSSSCG00000042605	ENSSSCT00000079224	-143648
3435	1	83702001	83703000	*	9.93211e-06	6.18655e-05	-37.963	Hypo-methylated	peak_1789	Distal Intergenic	ENSSSCG00000004458	ENSSSCT00000004924	147881
3437	1	83735001	83736000	*	0.000141613	0.000587702	-38.4615	Hypo-methylated	peak_1790	Distal Intergenic	ENSSSCG00000004458	ENSSSCT00000004924	114881
3438	1	83802001	83803000	*	3.66705e-06	2.63888e-05	54.4444	Hyper-methylated	peak_1791	Distal Intergenic	ENSSSCG00000004458	ENSSSCT00000004924	47881
3443	1	83919001	83920000	*	0.000148729	0.000612185	34.7826	Hyper-methylated	peak_1792	Promoter (1-2kb)	ENSSSCG00000041714	ENSSSCT00000071089	-1566
3444	1	83932001	83933000	*	2.75108e-09	4.85999e-08	-32.3718	Hypo-methylated	peak_1793	Distal Intergenic	ENSSSCG00000041714	ENSSSCT00000071089	10436
3446	1	83956001	83957000	*	0.000331685	0.00119644	-38.0832	Hypo-methylated	peak_1794	Distal Intergenic	ENSSSCG00000004460	ENSSSCT00000004926	-16582
3448	1	84076001	84077000	*	1.15512e-10	2.86467e-09	-41.432	Hypo-methylated	peak_1795	Distal Intergenic	ENSSSCG00000004460	ENSSSCT00000044652	102420
3452	1	84350001	84351000	*	2.03401e-07	2.15137e-06	43.75	Hyper-methylated	peak_1796	Distal Intergenic	ENSSSCG00000031482	ENSSSCT00000052494	-27453
3454	1	84380001	84381000	*	5.82185e-09	9.47558e-08	35.5495	Hyper-methylated	peak_1797	Promoter (1-2kb)	ENSSSCG00000031482	ENSSSCT00000052494	1549
3456	1	84433001	84434000	*	8.84223e-06	5.6062e-05	32.9412	Hyper-methylated	peak_1798	Distal Intergenic	ENSSSCG00000031482	ENSSSCT00000052494	54549
3458	1	84582001	84583000	*	0.00386707	0.00905037	33.9286	Hyper-methylated	peak_1799	Distal Intergenic	ENSSSCG00000054792	ENSSSCT00000100760	3549
3461	1	84662001	84663000	*	1.04794e-10	2.62525e-09	30.7635	Hyper-methylated	peak_1800	Distal Intergenic	ENSSSCG00000060383	ENSSSCT00000105804	-9311
3464	1	84779001	84780000	*	0.00482112	0.010808	35.4167	Hyper-methylated	peak_1801	Distal Intergenic	ENSSSCG00000046570	ENSSSCT00000070631	-35130
3466	1	84807001	84808000	*	2.84428e-28	1.41911e-25	-30.0267	Hypo-methylated	peak_1802	Distal Intergenic	ENSSSCG00000046570	ENSSSCT00000070631	-63130
3468	1	84817001	84818000	*	5.60849e-10	1.17746e-08	39.2208	Hyper-methylated	peak_1803	Distal Intergenic	ENSSSCG00000046570	ENSSSCT00000070631	-73130
3469	1	84927001	84928000	*	4.25511e-12	1.46937e-10	66.0606	Hyper-methylated	peak_1804	Distal Intergenic	ENSSSCG00000057254	ENSSSCT00000098808	-20896
3472	1	84946001	84947000	*	2.21693e-10	5.13361e-09	30.2498	Hyper-methylated	peak_1805	Distal Intergenic	ENSSSCG00000057254	ENSSSCT00000098808	-39896
3473	1	84987001	84988000	*	7.78637e-05	0.000355063	-31.5789	Hypo-methylated	peak_1806	Distal Intergenic	ENSSSCG00000057254	ENSSSCT00000098808	-80896
3474	1	85007001	85008000	*	0.000828819	0.00255742	32.8283	Hyper-methylated	peak_1807	Distal Intergenic	ENSSSCG00000057254	ENSSSCT00000098808	-100896
3475	1	85025001	85026000	*	2.27828e-06	1.75175e-05	33.2036	Hyper-methylated	peak_1808	Distal Intergenic	ENSSSCG00000057254	ENSSSCT00000098808	-118896
3477	1	85090001	85091000	*	0.000215902	0.000836198	30	Hyper-methylated	peak_1809	Distal Intergenic	ENSSSCG00000057254	ENSSSCT00000098808	-183896
3478	1	85092001	85093000	*	2.27112e-05	0.00012531	30.7788	Hyper-methylated	peak_1810	Distal Intergenic	ENSSSCG00000057254	ENSSSCT00000098808	-185896
3481	1	85175001	85176000	*	4.03746e-05	0.000204149	-40.1786	Hypo-methylated	peak_1811	Distal Intergenic	ENSSSCG00000057254	ENSSSCT00000098808	-268896
3482	1	85176001	85177000	*	3.19878e-05	0.000167451	40.8895	Hyper-methylated	peak_1812	Distal Intergenic	ENSSSCG00000057254	ENSSSCT00000098808	-269896
3484	1	85294001	85295000	*	0.0078328	0.0159854	-34.5455	Hypo-methylated	peak_1813	Distal Intergenic	ENSSSCG00000045384	ENSSSCT00000067479	345367
3485	1	85298001	85299000	*	6.65647e-05	0.000311327	53.8462	Hyper-methylated	peak_1814	Distal Intergenic	ENSSSCG00000045384	ENSSSCT00000067479	341367
3490	1	85412001	85413000	*	2.2547e-08	3.13366e-07	30.9932	Hyper-methylated	peak_1815	Distal Intergenic	ENSSSCG00000045384	ENSSSCT00000067479	227367
3491	1	85415001	85416000	*	0.0070634	0.0147122	-35.7143	Hypo-methylated	peak_1816	Distal Intergenic	ENSSSCG00000045384	ENSSSCT00000067479	224367
3492	1	85418001	85419000	*	4.06493e-05	0.000205317	38.8889	Hyper-methylated	peak_1817	Distal Intergenic	ENSSSCG00000045384	ENSSSCT00000067479	221367
3495	1	85601001	85602000	*	8.32022e-06	5.32076e-05	54.5455	Hyper-methylated	peak_1818	Distal Intergenic	ENSSSCG00000045384	ENSSSCT00000067479	38367
3497	1	85668001	85669000	*	7.38385e-05	0.000339706	45.2797	Hyper-methylated	peak_1819	Distal Intergenic	ENSSSCG00000062969	ENSSSCT00000099074	-4463
3498	1	85686001	85687000	*	3.70546e-05	0.000189782	33.357	Hyper-methylated	peak_1820	Promoter (2-3kb)	ENSSSCG00000054128	ENSSSCT00000098247	-2935
3503	1	85984001	85985000	*	0.000844059	0.00259599	38.2134	Hyper-methylated	peak_1821	Intron (ENSSSCT00000004932/ENSSSCG00000004465, intron 3 of 10)	ENSSSCG00000004465	ENSSSCT00000004932	32592
3505	1	86056001	86057000	*	2.6395e-09	4.68284e-08	-43.0657	Hypo-methylated	peak_1822	Distal Intergenic	ENSSSCG00000004465	ENSSSCT00000075996	-38352
3507	1	86106001	86107000	*	2.55019e-08	3.49042e-07	30.3896	Hyper-methylated	peak_1823	Intron (ENSSSCT00000037594/ENSSSCG00000004466, intron 11 of 20)	ENSSSCG00000004466	ENSSSCT00000090650	17068
3508	1	86159001	86160000	*	0.000307406	0.00112283	-35.25	Hypo-methylated	peak_1824	Distal Intergenic	ENSSSCG00000028080	ENSSSCT00000028339	-3868
3510	1	86271001	86272000	*	4.07986e-05	0.000205931	32.7404	Hyper-methylated	peak_1825	Distal Intergenic	ENSSSCG00000059782	ENSSSCT00000097811	-45318
3511	1	86294001	86295000	*	8.26494e-10	1.66466e-08	36.5657	Hyper-methylated	peak_1826	Distal Intergenic	ENSSSCG00000059782	ENSSSCT00000097811	-22318
3512	1	86344001	86345000	*	2.29486e-06	1.76282e-05	-34.1406	Hypo-methylated	peak_1827	Distal Intergenic	ENSSSCG00000059782	ENSSSCT00000097811	26684
3513	1	86439001	86440000	*	5.86456e-06	3.9469e-05	44	Hyper-methylated	peak_1828	Intron (ENSSSCT00000079259/ENSSSCG00000032015, intron 2 of 3)	ENSSSCG00000032015	ENSSSCT00000079259	4305
3514	1	86473001	86474000	*	2.32143e-12	8.48277e-11	39.6552	Hyper-methylated	peak_1829	Intron (ENSSSCT00000045246/ENSSSCG00000032015, intron 1 of 2)	ENSSSCG00000032015	ENSSSCT00000045246	7558
3516	1	86475001	86476000	*	5.44281e-18	5.9091e-16	30.4565	Hyper-methylated	peak_1830	Intron (ENSSSCT00000045246/ENSSSCG00000032015, intron 1 of 2)	ENSSSCG00000032015	ENSSSCT00000045246	5558
3518	1	86568001	86569000	*	5.98115e-19	7.61643e-17	-39.1534	Hypo-methylated	peak_1831	Distal Intergenic	ENSSSCG00000004469	ENSSSCT00000060067	-28283
3519	1	86643001	86644000	*	0.00649959	0.0137575	-31.6667	Hypo-methylated	peak_1832	Intron (ENSSSCT00000060067/ENSSSCG00000004469, intron 3 of 7)	ENSSSCG00000054452	ENSSSCT00000105867	-41762
3521	1	86760001	86761000	*	0.000147552	0.000608116	-31.7657	Hypo-methylated	peak_1833	Distal Intergenic	ENSSSCG00000046076	ENSSSCT00000088350	-4854
3523	1	86795001	86796000	*	1.15073e-25	4.04741e-23	49.0402	Hyper-methylated	peak_1834	Distal Intergenic	ENSSSCG00000046076	ENSSSCT00000088350	29148
3529	1	86975001	86976000	*	1.40052e-05	8.29873e-05	32.2362	Hyper-methylated	peak_1835	Intron (ENSSSCT00000045120/ENSSSCG00000004470, intron 2 of 6)	ENSSSCG00000055630	ENSSSCT00000097287	-18465
3535	1	87103001	87104000	*	1.74473e-06	1.39234e-05	34.6154	Hyper-methylated	peak_1836	Distal Intergenic	ENSSSCG00000004473	ENSSSCT00000004941	-13092
3536	1	87111001	87112000	*	0.00170218	0.00462786	-30.8123	Hypo-methylated	peak_1837	Distal Intergenic	ENSSSCG00000004473	ENSSSCT00000004941	-5092
3539	1	87200001	87201000	*	0.000403195	0.00140758	-36.8984	Hypo-methylated	peak_1838	Intron (ENSSSCT00000004941/ENSSSCG00000004473, intron 19 of 39)	ENSSSCG00000004473	ENSSSCT00000078780	82910
3540	1	87342001	87343000	*	4.57935e-05	0.000227022	-36.04	Hypo-methylated	peak_1839	Distal Intergenic	ENSSSCG00000053341	ENSSSCT00000106274	-4418
3541	1	87345001	87346000	*	4.98819e-06	3.4362e-05	51.3889	Hyper-methylated	peak_1840	Promoter (1-2kb)	ENSSSCG00000053341	ENSSSCT00000106274	-1418
3542	1	87357001	87358000	*	0.0191487	0.0325783	-34.5455	Hypo-methylated	peak_1841	Intron (ENSSSCT00000106274/ENSSSCG00000053341, intron 3 of 6)	ENSSSCG00000053341	ENSSSCT00000106274	9584
3544	1	87389001	87390000	*	4.37186e-05	0.000218338	38.9744	Hyper-methylated	peak_1842	Intron (ENSSSCT00000106274/ENSSSCG00000053341, intron 3 of 6)	ENSSSCG00000053341	ENSSSCT00000106274	41584
3548	1	87472001	87473000	*	3.42194e-07	3.38721e-06	-30.027	Hypo-methylated	peak_1843	Intron (ENSSSCT00000106274/ENSSSCG00000053341, intron 5 of 6)	ENSSSCG00000053341	ENSSSCT00000106274	124584
3551	1	87536001	87537000	*	0.000129017	0.000543045	31.7029	Hyper-methylated	peak_1844	Distal Intergenic	ENSSSCG00000053341	ENSSSCT00000106274	188584
3552	1	87543001	87544000	*	1.23824e-07	1.39196e-06	40	Hyper-methylated	peak_1845	Distal Intergenic	ENSSSCG00000057583	ENSSSCT00000092523	-195380
3554	1	87586001	87587000	*	2.02142e-06	1.58e-05	30	Hyper-methylated	peak_1846	Distal Intergenic	ENSSSCG00000057583	ENSSSCT00000092523	-152380
3555	1	87606001	87607000	*	9.51213e-08	1.10564e-06	-31.8414	Hypo-methylated	peak_1847	Distal Intergenic	ENSSSCG00000057583	ENSSSCT00000092523	-132380
3556	1	87610001	87611000	*	1.6385e-05	9.4925e-05	-32.5581	Hypo-methylated	peak_1848	Distal Intergenic	ENSSSCG00000057583	ENSSSCT00000092523	-128380
3557	1	87647001	87648000	*	1.02744e-09	2.02153e-08	40	Hyper-methylated	peak_1849	Distal Intergenic	ENSSSCG00000057583	ENSSSCT00000092523	-91380
3559	1	87683001	87684000	*	6.05506e-06	4.05581e-05	-51.9048	Hypo-methylated	peak_1850	Distal Intergenic	ENSSSCG00000057583	ENSSSCT00000092523	-55380
3560	1	87684001	87685000	*	2.02343e-07	2.14154e-06	43.8808	Hyper-methylated	peak_1851	Distal Intergenic	ENSSSCG00000057583	ENSSSCT00000092523	-54380
3561	1	87694001	87695000	*	0.00295246	0.00726199	35.3147	Hyper-methylated	peak_1852	Distal Intergenic	ENSSSCG00000057583	ENSSSCT00000092523	-44380
3562	1	87702001	87703000	*	9.28062e-06	5.83921e-05	-30.8889	Hypo-methylated	peak_1853	Distal Intergenic	ENSSSCG00000057583	ENSSSCT00000092523	-36380
3563	1	87706001	87707000	*	1.01847e-07	1.17404e-06	47.7273	Hyper-methylated	peak_1854	Distal Intergenic	ENSSSCG00000057583	ENSSSCT00000092523	-32380
3568	1	87793001	87794000	*	0.000316989	0.00115185	40.1786	Hyper-methylated	peak_1855	Distal Intergenic	ENSSSCG00000052774	ENSSSCT00000105161	-6338
3570	1	87852001	87853000	*	1.90457e-05	0.000107885	36.3985	Hyper-methylated	peak_1856	Distal Intergenic	ENSSSCG00000052774	ENSSSCT00000105161	-65338
3573	1	87912001	87913000	*	0.0143141	0.0258783	-31.0606	Hypo-methylated	peak_1857	Distal Intergenic	ENSSSCG00000057027	ENSSSCT00000094319	-50709
3574	1	87934001	87935000	*	2.52057e-08	3.4543e-07	-34.3284	Hypo-methylated	peak_1858	Distal Intergenic	ENSSSCG00000057027	ENSSSCT00000094319	-28709
3575	1	87951001	87952000	*	1.20728e-07	1.36121e-06	36.2573	Hyper-methylated	peak_1859	Distal Intergenic	ENSSSCG00000057027	ENSSSCT00000094319	-11709
3578	1	88023001	88024000	*	1.92102e-06	1.51287e-05	40	Hyper-methylated	peak_1860	Distal Intergenic	ENSSSCG00000059851	ENSSSCT00000100217	-25398
3579	1	88094001	88095000	*	3.20099e-05	0.00016755	51.5385	Hyper-methylated	peak_1861	Distal Intergenic	ENSSSCG00000059851	ENSSSCT00000100217	44604
3587	1	88266001	88267000	*	0.00706349	0.0147123	33.4416	Hyper-methylated	peak_1862	Intron (ENSSSCT00000060382/ENSSSCG00000034152, intron 4 of 6)	ENSSSCG00000034152	ENSSSCT00000060382	132137
3590	1	88414001	88415000	*	4.10722e-07	3.97238e-06	52.8607	Hyper-methylated	peak_1863	Distal Intergenic	ENSSSCG00000034152	ENSSSCT00000060382	-14865
3591	1	88458001	88459000	*	2.78147e-07	2.82627e-06	31.0303	Hyper-methylated	peak_1864	Distal Intergenic	ENSSSCG00000034152	ENSSSCT00000060382	-58865
3592	1	88466001	88467000	*	2.47872e-11	7.20088e-10	40.1724	Hyper-methylated	peak_1865	Distal Intergenic	ENSSSCG00000054079	ENSSSCT00000093197	52311
3594	1	88508001	88509000	*	0.000272622	0.00101642	51.049	Hyper-methylated	peak_1866	Distal Intergenic	ENSSSCG00000054079	ENSSSCT00000093197	10311
3598	1	88611001	88612000	*	0.000328883	0.00118804	-42.8571	Hypo-methylated	peak_1867	Distal Intergenic	ENSSSCG00000004475	ENSSSCT00000004943	14765
3600	1	88667001	88668000	*	4.43294e-06	3.10605e-05	39.8496	Hyper-methylated	peak_1868	Distal Intergenic	ENSSSCG00000004475	ENSSSCT00000004943	70765
3601	1	88668001	88669000	*	4.1974e-10	9.09877e-09	-44.7007	Hypo-methylated	peak_1869	Distal Intergenic	ENSSSCG00000004475	ENSSSCT00000004943	71765
3602	1	88712001	88713000	*	0.00467818	0.0105499	-30.8005	Hypo-methylated	peak_1870	Distal Intergenic	ENSSSCG00000004475	ENSSSCT00000004943	115765
3604	1	88727001	88728000	*	8.75243e-05	0.000391726	-37.3016	Hypo-methylated	peak_1871	Distal Intergenic	ENSSSCG00000004475	ENSSSCT00000004943	130765
3606	1	88736001	88737000	*	6.13288e-09	9.91883e-08	32.2549	Hyper-methylated	peak_1872	Distal Intergenic	ENSSSCG00000004475	ENSSSCT00000004943	139765
3610	1	88798001	88799000	*	1.47055e-08	2.14768e-07	-37.1429	Hypo-methylated	peak_1873	Distal Intergenic	ENSSSCG00000004475	ENSSSCT00000004943	201765
3611	1	88809001	88810000	*	3.52629e-09	6.06915e-08	40.8652	Hyper-methylated	peak_1874	Distal Intergenic	ENSSSCG00000004475	ENSSSCT00000004943	212765
3612	1	88828001	88829000	*	4.17488e-10	9.05455e-09	34.1991	Hyper-methylated	peak_1875	Distal Intergenic	ENSSSCG00000004475	ENSSSCT00000004943	231765
3613	1	88836001	88837000	*	0.00366256	0.00865998	34.7222	Hyper-methylated	peak_1876	Distal Intergenic	ENSSSCG00000004475	ENSSSCT00000004943	239765
3614	1	88842001	88843000	*	1.09521e-09	2.14139e-08	-51.0989	Hypo-methylated	peak_1877	Distal Intergenic	ENSSSCG00000004475	ENSSSCT00000004943	245765
3616	1	88927001	88928000	*	0.000256319	0.000965527	-33.3333	Hypo-methylated	peak_1878	Distal Intergenic	ENSSSCG00000004475	ENSSSCT00000004943	330765
3619	1	88935001	88936000	*	0.000376762	0.0013316	-36.7424	Hypo-methylated	peak_1879	Distal Intergenic	ENSSSCG00000004475	ENSSSCT00000004943	338765
3620	1	88997001	88998000	*	2.00853e-06	1.57189e-05	-43.3333	Hypo-methylated	peak_1880	Distal Intergenic	ENSSSCG00000058104	ENSSSCT00000094750	-366399
3621	1	89000001	89001000	*	8.46228e-06	5.39751e-05	32.1813	Hyper-methylated	peak_1881	Distal Intergenic	ENSSSCG00000058104	ENSSSCT00000094750	-363399
3625	1	89018001	89019000	*	6.68048e-06	4.41238e-05	44.2029	Hyper-methylated	peak_1882	Distal Intergenic	ENSSSCG00000058104	ENSSSCT00000094750	-345399
3627	1	89021001	89022000	*	2.57737e-09	4.58458e-08	36.6667	Hyper-methylated	peak_1883	Distal Intergenic	ENSSSCG00000058104	ENSSSCT00000094750	-342399
3628	1	89023001	89024000	*	5.53027e-07	5.14604e-06	34.2988	Hyper-methylated	peak_1884	Distal Intergenic	ENSSSCG00000058104	ENSSSCT00000094750	-340399
3632	1	89055001	89056000	*	1.87736e-05	0.000106584	-42.8571	Hypo-methylated	peak_1885	Distal Intergenic	ENSSSCG00000058104	ENSSSCT00000094750	-308399
3634	1	89064001	89065000	*	3.45486e-05	0.000178811	44.9309	Hyper-methylated	peak_1886	Distal Intergenic	ENSSSCG00000058104	ENSSSCT00000094750	-299399
3635	1	89066001	89067000	*	9.00822e-08	1.05403e-06	-40.7353	Hypo-methylated	peak_1887	Distal Intergenic	ENSSSCG00000058104	ENSSSCT00000094750	-297399
3637	1	89077001	89078000	*	3.15939e-05	0.000165704	31.9444	Hyper-methylated	peak_1888	Distal Intergenic	ENSSSCG00000058104	ENSSSCT00000094750	-286399
3638	1	89089001	89090000	*	4.81847e-05	0.000237045	-42.2619	Hypo-methylated	peak_1889	Distal Intergenic	ENSSSCG00000058104	ENSSSCT00000094750	-274399
3641	1	89150001	89151000	*	0.0241473	0.0391269	-31.1111	Hypo-methylated	peak_1890	Distal Intergenic	ENSSSCG00000058104	ENSSSCT00000094750	-213399
3643	1	89191001	89192000	*	4.41024e-07	4.22574e-06	34.9624	Hyper-methylated	peak_1891	Distal Intergenic	ENSSSCG00000058104	ENSSSCT00000094750	-172399
3647	1	89270001	89271000	*	0.00846574	0.0170053	-33.9367	Hypo-methylated	peak_1892	Distal Intergenic	ENSSSCG00000058104	ENSSSCT00000094750	-93399
3650	1	89295001	89296000	*	0.000296863	0.00109115	32.1315	Hyper-methylated	peak_1893	Distal Intergenic	ENSSSCG00000058104	ENSSSCT00000094750	-68399
3652	1	89317001	89318000	*	0.000484551	0.00163958	-32.0513	Hypo-methylated	peak_1894	Distal Intergenic	ENSSSCG00000058104	ENSSSCT00000094750	-46399
3653	1	89329001	89330000	*	0.0125068	0.0232505	-30.303	Hypo-methylated	peak_1895	Distal Intergenic	ENSSSCG00000058104	ENSSSCT00000094750	-34399
3655	1	89355001	89356000	*	0.000177878	0.000711485	31.7123	Hyper-methylated	peak_1896	Distal Intergenic	ENSSSCG00000058104	ENSSSCT00000094750	-8399
3657	1	89426001	89427000	*	1.30537e-05	7.81642e-05	-41.0714	Hypo-methylated	peak_1897	Distal Intergenic	ENSSSCG00000058104	ENSSSCT00000094750	61603
3659	1	89436001	89437000	*	5.64871e-08	7.00636e-07	-31.1739	Hypo-methylated	peak_1898	Distal Intergenic	ENSSSCG00000058104	ENSSSCT00000094750	71603
3660	1	89446001	89447000	*	0.00343494	0.00821607	35.9649	Hyper-methylated	peak_1899	Distal Intergenic	ENSSSCG00000058104	ENSSSCT00000094750	81603
3661	1	89457001	89458000	*	0.00113086	0.00330354	38.2759	Hyper-methylated	peak_1900	Distal Intergenic	ENSSSCG00000058104	ENSSSCT00000094750	92603
3662	1	89463001	89464000	*	1.17935e-05	7.16871e-05	-48.7629	Hypo-methylated	peak_1901	Distal Intergenic	ENSSSCG00000058104	ENSSSCT00000094750	98603
3665	1	89501001	89502000	*	0.00206166	0.00541642	38.961	Hyper-methylated	peak_1902	Distal Intergenic	ENSSSCG00000058104	ENSSSCT00000094750	136603
3666	1	89600001	89601000	*	0.000211549	0.000821999	42.7083	Hyper-methylated	peak_1903	Distal Intergenic	ENSSSCG00000004477	ENSSSCT00000077350	-235050
3667	1	89634001	89635000	*	0.0019416	0.00515662	30.1282	Hyper-methylated	peak_1904	Distal Intergenic	ENSSSCG00000004477	ENSSSCT00000077350	-201050
3669	1	89684001	89685000	*	1.97103e-07	2.09279e-06	31.913	Hyper-methylated	peak_1905	Distal Intergenic	ENSSSCG00000004477	ENSSSCT00000077350	-151050
3670	1	89716001	89717000	*	0.00227778	0.00587226	37.5	Hyper-methylated	peak_1906	Distal Intergenic	ENSSSCG00000004477	ENSSSCT00000077350	-119050
3673	1	89810001	89811000	*	0.000575925	0.00189267	31.6883	Hyper-methylated	peak_1907	Distal Intergenic	ENSSSCG00000004477	ENSSSCT00000077350	-25050
3674	1	89827001	89828000	*	0.000296006	0.00108852	-33.3333	Hypo-methylated	peak_1908	Distal Intergenic	ENSSSCG00000004477	ENSSSCT00000077350	-8050
3677	1	89971001	89972000	*	0.00872191	0.0174186	32.2222	Hyper-methylated	peak_1909	Intron (ENSSSCT00000077350/ENSSSCG00000004477, intron 14 of 15)	ENSSSCG00000004477	ENSSSCT00000053613	112921
3678	1	89976001	89977000	*	3.58907e-06	2.59088e-05	30.9921	Hyper-methylated	peak_1910	Intron (ENSSSCT00000077350/ENSSSCG00000004477, intron 14 of 15)	ENSSSCG00000004477	ENSSSCT00000053613	117921
3680	1	89987001	89988000	*	5.49872e-10	1.15703e-08	32.3848	Hyper-methylated	peak_1911	3' UTR	ENSSSCG00000004477	ENSSSCT00000053613	128921
3683	1	90115001	90116000	*	7.70004e-08	9.18834e-07	51.0404	Hyper-methylated	peak_1912	Intron (ENSSSCT00000004948/ENSSSCG00000004478, intron 1 of 32)	ENSSSCG00000004478	ENSSSCT00000004948	21696
3686	1	90440001	90441000	*	1.74066e-12	6.55467e-11	38.7219	Hyper-methylated	peak_1913	Intron (ENSSSCT00000052001/ENSSSCG00000004479, intron 1 of 6)	ENSSSCG00000004479	ENSSSCT00000004949	12332
3688	1	90452001	90453000	*	0.00158517	0.00436498	31.2399	Hyper-methylated	peak_1914	Intron (ENSSSCT00000052001/ENSSSCG00000004479, intron 1 of 6)	ENSSSCG00000004479	ENSSSCT00000004949	24332
3689	1	90461001	90462000	*	2.44379e-07	2.52661e-06	-36.7347	Hypo-methylated	peak_1915	Intron (ENSSSCT00000052001/ENSSSCG00000004479, intron 1 of 6)	ENSSSCG00000004479	ENSSSCT00000004949	33332
3690	1	90465001	90466000	*	5.22595e-06	3.57606e-05	58.0087	Hyper-methylated	peak_1916	Intron (ENSSSCT00000052001/ENSSSCG00000004479, intron 1 of 6)	ENSSSCG00000004479	ENSSSCT00000004949	37332
3692	1	90493001	90494000	*	0.00062455	0.00202412	-30.9958	Hypo-methylated	peak_1917	Intron (ENSSSCT00000052001/ENSSSCG00000004479, intron 1 of 6)	ENSSSCG00000004479	ENSSSCT00000004949	65332
3695	1	90571001	90572000	*	2.44662e-22	5.37794e-20	34.8039	Hyper-methylated	peak_1918	Intron (ENSSSCT00000052001/ENSSSCG00000004479, intron 4 of 6)	ENSSSCG00000061057	ENSSSCT00000092633	-70306
3696	1	90600001	90601000	*	0.0024919	0.00632004	32.7586	Hyper-methylated	peak_1919	Intron (ENSSSCT00000052001/ENSSSCG00000004479, intron 4 of 6)	ENSSSCG00000061057	ENSSSCT00000092633	-41306
3697	1	90611001	90612000	*	2.91317e-16	2.3322e-14	46.4231	Hyper-methylated	peak_1920	Exon (ENSSSCT00000052001/ENSSSCG00000004479, exon 5 of 7)	ENSSSCG00000061057	ENSSSCT00000092633	-30306
3698	1	90633001	90634000	*	4.34926e-07	4.17382e-06	-50.7937	Hypo-methylated	peak_1921	Intron (ENSSSCT00000052001/ENSSSCG00000004479, intron 6 of 6)	ENSSSCG00000061057	ENSSSCT00000092633	-8306
3699	1	90658001	90659000	*	5.32124e-10	1.124e-08	34.0463	Hyper-methylated	peak_1922	Intron (ENSSSCT00000102528/ENSSSCG00000033155, intron 1 of 7)	ENSSSCG00000033155	ENSSSCT00000044778	7037
3701	1	90717001	90718000	*	2.95807e-08	3.97248e-07	31.3445	Hyper-methylated	peak_1923	Distal Intergenic	ENSSSCG00000004480	ENSSSCT00000082314	15219
3702	1	90766001	90767000	*	0.00456194	0.0103405	-30.3419	Hypo-methylated	peak_1924	Exon (ENSSSCT00000004955/ENSSSCG00000004484, exon 9 of 67)	ENSSSCG00000004484	ENSSSCT00000089114	11054
3705	1	90853001	90854000	*	3.92472e-09	6.67829e-08	-40.2222	Hypo-methylated	peak_1925	Intron (ENSSSCT00000074627/ENSSSCG00000004484, intron 39 of 51)	ENSSSCG00000057604	ENSSSCT00000096570	52075
3708	1	90887001	90888000	*	0.0051186	0.0113449	-34.5455	Hypo-methylated	peak_1926	Distal Intergenic	ENSSSCG00000057604	ENSSSCT00000096570	86075
3709	1	90897001	90898000	*	6.28233e-15	3.96448e-13	31.9891	Hyper-methylated	peak_1927	Distal Intergenic	ENSSSCG00000057604	ENSSSCT00000096570	96075
3710	1	90901001	90902000	*	0.00210409	0.00550675	-34.1492	Hypo-methylated	peak_1928	Distal Intergenic	ENSSSCG00000057604	ENSSSCT00000096570	100075
3712	1	90952001	90953000	*	4.52525e-07	4.32189e-06	35.3535	Hyper-methylated	peak_1929	Distal Intergenic	ENSSSCG00000053516	ENSSSCT00000090847	105773
3718	1	90994001	90995000	*	1.59689e-08	2.31017e-07	-39.1765	Hypo-methylated	peak_1930	Distal Intergenic	ENSSSCG00000053516	ENSSSCT00000090847	63773
3719	1	91010001	91011000	*	0.00133059	0.00377828	32.2222	Hyper-methylated	peak_1931	Distal Intergenic	ENSSSCG00000053516	ENSSSCT00000090847	47773
3720	1	91026001	91027000	*	1.08907e-11	3.43086e-10	-34.7431	Hypo-methylated	peak_1932	Distal Intergenic	ENSSSCG00000053516	ENSSSCT00000090847	31773
3721	1	91035001	91036000	*	0.000427448	0.00147751	-34.4156	Hypo-methylated	peak_1933	Distal Intergenic	ENSSSCG00000053516	ENSSSCT00000090847	22773
3722	1	91042001	91043000	*	7.87974e-05	0.000358673	40	Hyper-methylated	peak_1934	Distal Intergenic	ENSSSCG00000053516	ENSSSCT00000090847	15773
3723	1	91058001	91059000	*	0.000612293	0.00199101	-37.7143	Hypo-methylated	peak_1935	Promoter (<=1kb)	ENSSSCG00000053516	ENSSSCT00000090847	0
3728	1	91195001	91196000	*	0.000124545	0.000527333	-31.1812	Hypo-methylated	peak_1936	Distal Intergenic	ENSSSCG00000061232	ENSSSCT00000092658	91044
3731	1	91258001	91259000	*	1.22156e-10	3.01168e-09	-38.6623	Hypo-methylated	peak_1937	Distal Intergenic	ENSSSCG00000061232	ENSSSCT00000092658	154044
3734	1	91280001	91281000	*	0.0101449	0.0196632	35.2564	Hyper-methylated	peak_1938	Distal Intergenic	ENSSSCG00000061232	ENSSSCT00000092658	176044
3735	1	91328001	91329000	*	0.000512395	0.00171798	-32.5641	Hypo-methylated	peak_1939	Distal Intergenic	ENSSSCG00000061232	ENSSSCT00000092658	224044
3739	1	91410001	91411000	*	0.00283281	0.00702113	35.5072	Hyper-methylated	peak_1940	Distal Intergenic	ENSSSCG00000057117	ENSSSCT00000095447	-228160
3740	1	91441001	91442000	*	0.00110231	0.00323531	32.8205	Hyper-methylated	peak_1941	Distal Intergenic	ENSSSCG00000057117	ENSSSCT00000095447	-197160
3743	1	91494001	91495000	*	0.0178398	0.030807	30.3704	Hyper-methylated	peak_1942	Distal Intergenic	ENSSSCG00000057117	ENSSSCT00000095447	-144160
3744	1	91498001	91499000	*	8.43946e-07	7.41969e-06	32.3656	Hyper-methylated	peak_1943	Distal Intergenic	ENSSSCG00000057117	ENSSSCT00000095447	-140160
3746	1	91530001	91531000	*	4.26228e-08	5.47665e-07	-48.1567	Hypo-methylated	peak_1944	Distal Intergenic	ENSSSCG00000057117	ENSSSCT00000095447	-108160
3747	1	91602001	91603000	*	2.56234e-05	0.000138875	-33.3333	Hypo-methylated	peak_1945	Distal Intergenic	ENSSSCG00000057117	ENSSSCT00000095447	-36160
3749	1	91625001	91626000	*	6.42761e-08	7.84827e-07	49.4565	Hyper-methylated	peak_1946	Distal Intergenic	ENSSSCG00000057117	ENSSSCT00000095447	-13160
3751	1	91648001	91649000	*	1.34394e-09	2.56959e-08	-61.4058	Hypo-methylated	peak_1947	Distal Intergenic	ENSSSCG00000057117	ENSSSCT00000095447	8842
3753	1	91664001	91665000	*	9.55327e-09	1.46633e-07	-42.0707	Hypo-methylated	peak_1948	Distal Intergenic	ENSSSCG00000057117	ENSSSCT00000095447	24842
3755	1	91702001	91703000	*	4.32215e-06	3.03992e-05	35.7143	Hyper-methylated	peak_1949	Distal Intergenic	ENSSSCG00000057117	ENSSSCT00000095447	62842
3756	1	91770001	91771000	*	0.00209918	0.00549649	37.3737	Hyper-methylated	peak_1950	Distal Intergenic	ENSSSCG00000057117	ENSSSCT00000095447	130842
3757	1	91782001	91783000	*	0.0154112	0.0274339	30.3167	Hyper-methylated	peak_1951	Distal Intergenic	ENSSSCG00000060677	ENSSSCT00000102513	-126358
3758	1	91790001	91791000	*	5.48281e-05	0.000264295	30.7431	Hyper-methylated	peak_1952	Distal Intergenic	ENSSSCG00000060677	ENSSSCT00000102513	-118358
3759	1	91833001	91834000	*	0.0015462	0.00427751	-39.3939	Hypo-methylated	peak_1953	Distal Intergenic	ENSSSCG00000060677	ENSSSCT00000102513	-75358
3760	1	91834001	91835000	*	5.99951e-08	7.3861e-07	-44.7025	Hypo-methylated	peak_1954	Distal Intergenic	ENSSSCG00000060677	ENSSSCT00000102513	-74358
3762	1	91845001	91846000	*	0.00847925	0.017026	-33.3333	Hypo-methylated	peak_1955	Distal Intergenic	ENSSSCG00000060677	ENSSSCT00000102513	-63358
3763	1	91849001	91850000	*	1.1457e-08	1.72271e-07	37.6839	Hyper-methylated	peak_1956	Distal Intergenic	ENSSSCG00000060677	ENSSSCT00000102513	-59358
3764	1	91858001	91859000	*	0.0271826	0.0429522	31.8182	Hyper-methylated	peak_1957	Distal Intergenic	ENSSSCG00000060677	ENSSSCT00000102513	-50358
3765	1	91867001	91868000	*	0.00607913	0.0130385	31.4815	Hyper-methylated	peak_1958	Distal Intergenic	ENSSSCG00000060677	ENSSSCT00000102513	-41358
3766	1	91869001	91870000	*	6.40732e-05	0.000301444	56.6667	Hyper-methylated	peak_1959	Distal Intergenic	ENSSSCG00000060677	ENSSSCT00000102513	-39358
3768	1	91906001	91907000	*	4.35455e-06	3.05937e-05	36.2745	Hyper-methylated	peak_1960	Promoter (2-3kb)	ENSSSCG00000060677	ENSSSCT00000102513	-2358
3769	1	91917001	91918000	*	0.000690719	0.00220079	-35.8974	Hypo-methylated	peak_1961	Distal Intergenic	ENSSSCG00000060677	ENSSSCT00000102513	7644
3770	1	91921001	91922000	*	0.0102979	0.0199005	-40	Hypo-methylated	peak_1962	Distal Intergenic	ENSSSCG00000060677	ENSSSCT00000102513	11644
3774	1	92008001	92009000	*	5.55028e-06	3.76509e-05	37.3188	Hyper-methylated	peak_1963	Distal Intergenic	ENSSSCG00000052466	ENSSSCT00000093999	-6850
3775	1	92024001	92025000	*	3.92264e-05	0.000199177	36.1598	Hyper-methylated	peak_1964	Distal Intergenic	ENSSSCG00000052466	ENSSSCT00000093999	-22850
3777	1	92142001	92143000	*	0.000621411	0.00201573	-30.9783	Hypo-methylated	peak_1965	Intron (ENSSSCT00000035127/ENSSSCG00000004485, intron 15 of 32)	ENSSSCG00000004485	ENSSSCT00000094194	61310
3779	1	92179001	92180000	*	0.00125528	0.00360066	-31.3636	Hypo-methylated	peak_1966	Intron (ENSSSCT00000035127/ENSSSCG00000004485, intron 5 of 32)	ENSSSCG00000004485	ENSSSCT00000094194	24310
3780	1	92229001	92230000	*	3.36739e-06	2.45501e-05	33.4188	Hyper-methylated	peak_1967	Intron (ENSSSCT00000035127/ENSSSCG00000004485, intron 2 of 32)	ENSSSCG00000004485	ENSSSCT00000035127	10700
3784	1	92494001	92495000	*	6.68507e-05	0.000312442	-38.0952	Hypo-methylated	peak_1968	Intron (ENSSSCT00000030573/ENSSSCG00000021383, intron 3 of 4)	ENSSSCG00000021383	ENSSSCT00000030573	10675
3785	1	92503001	92504000	*	0.00225586	0.00582682	35.1613	Hyper-methylated	peak_1969	3' UTR	ENSSSCG00000021383	ENSSSCT00000030573	19675
3787	1	92577001	92578000	*	0.000364194	0.00129427	-34.0909	Hypo-methylated	peak_1970	Distal Intergenic	ENSSSCG00000021383	ENSSSCT00000030573	93675
3788	1	92600001	92601000	*	0.000338007	0.00121594	32.1429	Hyper-methylated	peak_1971	Distal Intergenic	ENSSSCG00000021383	ENSSSCT00000030573	116675
3789	1	92628001	92629000	*	8.53812e-07	7.49419e-06	54.7619	Hyper-methylated	peak_1972	Distal Intergenic	ENSSSCG00000021383	ENSSSCT00000030573	144675
3790	1	92662001	92663000	*	2.33776e-12	8.53615e-11	39.6429	Hyper-methylated	peak_1973	Distal Intergenic	ENSSSCG00000021383	ENSSSCT00000030573	178675
3792	1	92682001	92683000	*	1.44849e-16	1.22828e-14	42.6829	Hyper-methylated	peak_1974	Distal Intergenic	ENSSSCG00000021383	ENSSSCT00000030573	198675
3793	1	92698001	92699000	*	0.00582543	0.0125955	-32.8571	Hypo-methylated	peak_1975	Distal Intergenic	ENSSSCG00000021383	ENSSSCT00000030573	214675
3794	1	92798001	92799000	*	0.000308034	0.00112461	-30.9524	Hypo-methylated	peak_1976	Distal Intergenic	ENSSSCG00000033160	ENSSSCT00000063541	153053
3795	1	92830001	92831000	*	4.85275e-08	6.13478e-07	37.037	Hyper-methylated	peak_1977	Distal Intergenic	ENSSSCG00000033160	ENSSSCT00000063541	121053
3798	1	93437001	93438000	*	3.8976e-05	0.00019813	31.8458	Hyper-methylated	peak_1978	Distal Intergenic	ENSSSCG00000053538	ENSSSCT00000094556	-82546
3801	1	93567001	93568000	*	0.0211707	0.0352693	30.7692	Hyper-methylated	peak_1979	Distal Intergenic	ENSSSCG00000053609	ENSSSCT00000092643	-83183
3802	1	93634001	93635000	*	1.81208e-06	1.43905e-05	38.9368	Hyper-methylated	peak_1980	Distal Intergenic	ENSSSCG00000053609	ENSSSCT00000092643	-16183
3803	1	93669001	93670000	*	0.000740004	0.00232939	-31.7949	Hypo-methylated	peak_1981	Distal Intergenic	ENSSSCG00000053609	ENSSSCT00000092643	17819
3804	1	93677001	93678000	*	0.00901899	0.0178942	-35	Hypo-methylated	peak_1982	Distal Intergenic	ENSSSCG00000053609	ENSSSCT00000092643	25819
3805	1	93688001	93689000	*	0.00440826	0.010058	-32.967	Hypo-methylated	peak_1983	Distal Intergenic	ENSSSCG00000053609	ENSSSCT00000092643	36819
3806	1	93698001	93699000	*	0.00457724	0.0103684	34.6154	Hyper-methylated	peak_1984	Distal Intergenic	ENSSSCG00000053609	ENSSSCT00000092643	46819
3807	1	93699001	93700000	*	0.00391594	0.00914196	-35.7895	Hypo-methylated	peak_1985	Distal Intergenic	ENSSSCG00000053609	ENSSSCT00000092643	47819
3813	1	93826001	93827000	*	0.00332066	0.00799198	36.9048	Hyper-methylated	peak_1986	Distal Intergenic	ENSSSCG00000008882	ENSSSCT00000043292	-41758
3816	1	93851001	93852000	*	0.00438642	0.0100184	-34.492	Hypo-methylated	peak_1987	Distal Intergenic	ENSSSCG00000008882	ENSSSCT00000043292	-16758
3817	1	93861001	93862000	*	2.28249e-06	1.75458e-05	55.4656	Hyper-methylated	peak_1988	Distal Intergenic	ENSSSCG00000008882	ENSSSCT00000043292	-6758
3818	1	93874001	93875000	*	1.67268e-08	2.40525e-07	-31.8296	Hypo-methylated	peak_1989	Distal Intergenic	ENSSSCG00000008882	ENSSSCT00000043292	5244
3821	1	93904001	93905000	*	0.00419974	0.0096741	31.7308	Hyper-methylated	peak_1990	Distal Intergenic	ENSSSCG00000040747	ENSSSCT00000046279	-6017
3822	1	93952001	93953000	*	1.0545e-05	6.51274e-05	49.2308	Hyper-methylated	peak_1991	Distal Intergenic	ENSSSCG00000040747	ENSSSCT00000046279	-54017
3823	1	93979001	93980000	*	1.9063e-05	0.000107968	39.5833	Hyper-methylated	peak_1992	Distal Intergenic	ENSSSCG00000040747	ENSSSCT00000046279	-81017
3824	1	93989001	93990000	*	1.50588e-06	1.22631e-05	50	Hyper-methylated	peak_1993	Distal Intergenic	ENSSSCG00000040747	ENSSSCT00000046279	-91017
3825	1	93994001	93995000	*	1.32999e-12	5.14603e-11	32.1023	Hyper-methylated	peak_1994	Distal Intergenic	ENSSSCG00000040747	ENSSSCT00000046279	-96017
3827	1	94110001	94111000	*	0.00402897	0.00935595	-31.1111	Hypo-methylated	peak_1995	Distal Intergenic	ENSSSCG00000004490	ENSSSCT00000004961	-184851
3828	1	94152001	94153000	*	0.00155254	0.00429144	30	Hyper-methylated	peak_1996	Distal Intergenic	ENSSSCG00000004490	ENSSSCT00000004961	-142851
3830	1	94213001	94214000	*	2.29496e-05	0.000126435	-32.7273	Hypo-methylated	peak_1997	Distal Intergenic	ENSSSCG00000004490	ENSSSCT00000004961	-81851
3831	1	94285001	94286000	*	2.32021e-08	3.21231e-07	34.9972	Hyper-methylated	peak_1998	Distal Intergenic	ENSSSCG00000004490	ENSSSCT00000004961	-9851
[truncated: 57,160 more rows]
