# Supplementary material for: Comprehensive Analysis of Placental DNA Methylation Changes and Fetal Birth Weight in Pigs
Source: Int J Mol Sci. 2024 Jul 13;25(14):7702. doi: 10.3390/ijms25147702 (PMC11276634; doi:10.3390/ijms25147702)
Supplement: Supplementary file 1 [file ijms-25-07702-s001.zip › Supplemental Table/Supplementary Table S6.Identification and functional enrichment analysis of PNGs.xlsx]

## Sheet: PNGs
Additional file 5: Table S5. Identification and functional enrichment analysis of PNGs
ID	name	Type
ENSSSCG00000010746	ADAM12	Hypo-Up
ENSSSCG00000001765	ADAMTS7	Hypo-Up
ENSSSCG00000006651	ADAMTSL4	Hypo-Up
ENSSSCG00000012600	AGTR2	Hypo-Up
ENSSSCG00000047468	AKAP14	Hyper-Down
ENSSSCG00000003217	ASPDH	Hyper-Down
ENSSSCG00000022361	BANK1	Hypo-Up
ENSSSCG00000013761	CC2D1A	Hyper-Down
ENSSSCG00000036178	CCDC167	Hyper-Down
ENSSSCG00000003965	CCDC30	Hyper-Down
ENSSSCG00000011928	CCDC80	Hypo-Up
ENSSSCG00000033262	CD74	Hyper-Down
ENSSSCG00000017143	CEP131	Hyper-Down
ENSSSCG00000039677	CHRNA4	Hypo-Up
ENSSSCG00000013934	CILP2	Hypo-Up
ENSSSCG00000015326	COL1A2	Hypo-Up
ENSSSCG00000011355	COL7A1	Hypo-Up
ENSSSCG00000016625	CTTNBP2	Hypo-Up
ENSSSCG00000024024	CX3CR1	Hypo-Up
ENSSSCG00000016497	DENND2A	Hypo-Up
ENSSSCG00000015036	DIXDC1	Hypo-Up
ENSSSCG00000012375	DLG3	Hypo-Up
ENSSSCG00000037032	DNASE1L1	Hyper-Down
ENSSSCG00000032019	DNASE1L3	Hypo-Up
ENSSSCG00000009975	EMID1	Hypo-Up
ENSSSCG00000040016	EMR4	Hypo-Up
ENSSSCG00000004199	EPB41L2	Hypo-Up
ENSSSCG00000004714	EPB42	Hyper-Down
ENSSSCG00000021072	EPG5	Hypo-Up
ENSSSCG00000003901	FAAH	Hyper-Down
ENSSSCG00000032852	FAM167A	Hypo-Up
ENSSSCG00000010837	FAM177B	Hyper-Down
ENSSSCG00000028571	FAM207A	Hyper-Down
ENSSSCG00000008826	FRYL	Hypo-Up
ENSSSCG00000034943	GDF6	Hypo-Up
ENSSSCG00000001089	GPLD1	Hypo-Up
ENSSSCG00000036844	GPR171	Hyper-Down
ENSSSCG00000038956	HEYL	Hypo-Up
ENSSSCG00000009827	HVCN1	Hypo-Up
ENSSSCG00000003940	HYI	Hyper-Down
ENSSSCG00000008913	IGFBP7	Hypo-Up
ENSSSCG00000028331	IL1R2	Hyper-Down
ENSSSCG00000016916	IL6ST	Hypo-Up
ENSSSCG00000016887	ITGA2	Hypo-Up
ENSSSCG00000011101	ITGB1	Hypo-Up
ENSSSCG00000017306	ITGB3	Hypo-Up
ENSSSCG00000003975	KCNQ4	Hypo-Up
ENSSSCG00000000253	KRT18	Hyper-Down
ENSSSCG00000033854	LGALS1	Hyper-Down
ENSSSCG00000007552	LOC102162791	Hyper-Down
ENSSSCG00000027903	LOC110259328	Hypo-Up
ENSSSCG00000001676	LRRC73	Hyper-Down
ENSSSCG00000013043	MACROD1	Hyper-Down
ENSSSCG00000003913	MAST2	Hyper-Down
ENSSSCG00000007717	METTL27	Hyper-Down
ENSSSCG00000037847	MOB2	Hyper-Down
ENSSSCG00000023255	MOSPD3	Hyper-Down
ENSSSCG00000006469	MRPL24	Hyper-Down
ENSSSCG00000021880	MXRA8	Hypo-Up
ENSSSCG00000001402	NFKBIL1	Hyper-Down
ENSSSCG00000012408	NHSL2	Hypo-Up
ENSSSCG00000012485	NOX1	Hyper-Down
ENSSSCG00000000997	PPP1R3G	Hypo-Up
ENSSSCG00000015329	PPP1R9A	Hypo-Up
ENSSSCG00000011495	PRICKLE2	Hypo-Up
ENSSSCG00000003024	PRR19	Hyper-Down
ENSSSCG00000005252	PTAR1	Hypo-Up
ENSSSCG00000010531	R3HCC1L	Hyper-Down
ENSSSCG00000001866	RCN2	Hypo-Up
ENSSSCG00000014825	RELT	Hypo-Up
ENSSSCG00000035760	RFLNA	Hyper-Down
ENSSSCG00000033509	SAMD11	Hyper-Down
ENSSSCG00000001536	SCUBE3	Hypo-Up
ENSSSCG00000029608	SEC62	Hyper-Down
ENSSSCG00000011440	SEMA3G	Hypo-Up
ENSSSCG00000042767	SERGEF	Hyper-Down
ENSSSCG00000017583	SGCA	Hyper-Down
ENSSSCG00000009833	SH2B3	Hypo-Up
ENSSSCG00000004659	SLC12A1	Hyper-Down
ENSSSCG00000017215	SLC16A5	Hypo-Up
ENSSSCG00000012855	SLC22A18	Hyper-Down
ENSSSCG00000033620	SLC25A10	Hyper-Down
ENSSSCG00000026547	SLC45A3	Hypo-Up
ENSSSCG00000023225	SYN2	Hyper-Down
ENSSSCG00000007709	TBL2	Hypo-Up
ENSSSCG00000022980	TBX4	Hypo-Up
ENSSSCG00000014316	TGFBI	Hypo-Up
ENSSSCG00000012118	TLR8	Hypo-Up
ENSSSCG00000018032	TRPV2	Hyper-Down
ENSSSCG00000013545	TUBB4A	Hyper-Down
ENSSSCG00000018027	TVP23B	Hyper-Down
ENSSSCG00000035264	UBQLN2	Hypo-Up
ENSSSCG00000001821	UNC45A	Hyper-Down
ENSSSCG00000010276	UNC5B	Hypo-Up
ENSSSCG00000013875	USE1	Hyper-Down
ENSSSCG00000013553	VAV1	Hypo-Up
ENSSSCG00000013423	WDR18	Hyper-Down
ENSSSCG00000000466	XPOT	Hyper-Down
ENSSSCG00000037890	ZNF853	Hypo-Up
ENSSSCG00000048993		Hyper-Down
ENSSSCG00000048637		Hyper-Down
ENSSSCG00000021656		Hypo-Up
ENSSSCG00000021222		Hypo-Up
ENSSSCG00000049158		Hypo-Up

## Sheet: GO
Additional file 5: Table S5. Identification and functional enrichment analysis of PNGs
Term	ID	P-Value
regulation of collagen catabolic process	GO:0010710	0.00896
cell-cell fusion	GO:0140253	0.0134
positive regulation of protein localization to plasma membrane	GO:1903078	0.0134
DNA catabolic process	GO:0006308	0.0134
regulation of collagen metabolic process	GO:0010712	0.0134
syncytium formation by plasma membrane fusion	GO:0000768	0.0134
positive regulation of protein localization to cell periphery	GO:1904377	0.0134
myoblast fusion	GO:0007520	0.0134
syncytium formation	GO:0006949	0.0134
myoblast differentiation	GO:0045445	0.0178
positive regulation of protein localization to membrane	GO:1905477	0.0178
cell-matrix adhesion	GO:0007160	0.0223
regulation of protein localization to plasma membrane	GO:1903076	0.0223
myotube differentiation	GO:0014902	0.0223
cell adhesion mediated by integrin	GO:0033627	0.0223
integrin-mediated signaling pathway	GO:0007229	0.0266
regulation of protein localization to cell periphery	GO:1904375	0.0266
cell-substrate adhesion	GO:0031589	0.0266
regulation of protein localization to membrane	GO:1905475	0.031
response to lipoprotein particle	GO:0055094	0.031
cellular response to low-density lipoprotein particle stimulus	GO:0071404	0.031
cellular response to lipoprotein particle stimulus	GO:0071402	0.0354
receptor internalization	GO:0031623	0.0354
extracellular structure organization	GO:0043062	0.0397
external encapsulating structure organization	GO:0045229	0.0397
extracellular matrix organization	GO:0030198	0.0397
nucleobase-containing compound catabolic process	GO:0034655	0.0483
striated muscle cell differentiation	GO:0051146	0.0483

## Sheet: KEGG
Supplementary Table 5. Identification and functional enrichment analysis of PNGs
Term	Database	ID	P-Value	Corrected P-Value	Input
Arrhythmogenic right ventricular cardiomyopathy (ARVC)	KEGG PATHWAY	ssc05412	0.000202976	0.00890405	ITGB1|ITGB3|ITGA2|SGCA
ECM-receptor interaction	KEGG PATHWAY	ssc04512	0.000307224	0.00890405	ITGB1|ITGB3|COL1A2|ITGA2
Hypertrophic cardiomyopathy (HCM)	KEGG PATHWAY	ssc05410	0.000379358	0.00890405	ITGB1|ITGB3|ITGA2|SGCA
Dilated cardiomyopathy (DCM)	KEGG PATHWAY	ssc05414	0.000445203	0.00890405	ITGB1|ITGB3|ITGA2|SGCA
Focal adhesion	KEGG PATHWAY	ssc04510	0.000825352	0.0132056	VAV1|ITGB1|ITGB3|COL1A2|ITGA2
Platelet activation	KEGG PATHWAY	ssc04611	0.00118658	0.0139614	ITGB1|ITGB3|COL1A2|ITGA2
Human papillomavirus infection	KEGG PATHWAY	ssc05165	0.00122163	0.0139614	ITGB1|DLG3|ITGA2|HEYL|ITGB3|COL1A2
Phagosome	KEGG PATHWAY	ssc04145	0.00208847	0.0208847	ITGB1|TUBB4A|ITGB3|ITGA2
Cytokine-cytokine receptor interaction	KEGG PATHWAY	ssc04060	0.00285315	0.0253613	IL1R2|IL6ST|GDF6|CX3CR1|RELT
Hematopoietic cell lineage	KEGG PATHWAY	ssc04640	0.00453593	0.0362875	ITGB3|IL1R2|ITGA2
Proteoglycans in cancer	KEGG PATHWAY	ssc05205	0.00669578	0.0486966	VAV1|ITGB1|ITGB3|ITGA2
Regulation of actin cytoskeleton	KEGG PATHWAY	ssc04810	0.00752453	0.0501636	VAV1|ITGB1|ITGB3|ITGA2
Fluid shear stress and atherosclerosis	KEGG PATHWAY	ssc05418	0.0138811	0.0854225	NOX1|ITGB3|IL1R2
Axon guidance	KEGG PATHWAY	ssc04360	0.0303581	0.173475	UNC5B|ITGB1|SEMA3G
PI3K-Akt signaling pathway	KEGG PATHWAY	ssc04151	0.0357386	0.181965	ITGB1|ITGB3|COL1A2|ITGA2
Viral protein interaction with cytokine and cytokine receptor	KEGG PATHWAY	ssc04061	0.039505	0.181965	CX3CR1|IL6ST
Protein digestion and absorption	KEGG PATHWAY	ssc04974	0.0411825	0.181965	COL1A2|COL7A1
Rap1 signaling pathway	KEGG PATHWAY	ssc04015	0.0437078	0.181965	VAV1|ITGB1|ITGB3
Amoebiasis	KEGG PATHWAY	ssc05146	0.0454913	0.181965	COL1A2|IL1R2
Small cell lung cancer	KEGG PATHWAY	ssc05222	0.0454913	0.181965	ITGB1|ITGA2
