# Supplementary material for: Comprehensive Analysis of Placental DNA Methylation Changes and Fetal Birth Weight in Pigs
Source: Int J Mol Sci. 2024 Jul 13;25(14):7702. doi: 10.3390/ijms25147702 (PMC11276634; doi:10.3390/ijms25147702)
Supplement: Supplementary file 1 [file ijms-25-07702-s001.zip › Supplemental Table/Supplementary Table S7.All primers used in this study.xlsx]

## Sheet: PCR
Additional file 6: Table S6. All primer used in this study
Symbol	Forward Primers(5'-3')	Reverse Primers(5'-3')	Tm(°C)	Gene_ID
CCL19	AGTCACACTACTGGCCCTC	CAGACAGGCAGCAGTCTTC	60	ENSSSCG00000010966
COL1A2	CTCTGGAGAGCCTGGTACTG	TTGACACCAGGATTACCCAC	60	ENSSSCG00000015326
IL1R2	CAATGTCTCTGTGGAGGATGC	AAGCAGATATGGTCTGGCGTG	60	ENSSSCG00000028331
IL22RA1	GGACACCTCAGATCTTCTCC	ATACTGGACACTGTAGATGG	60	ENSSSCG00000038848
IL6ST	GGCAACAGAGAAGTTTGACG	CACAGGAGAATAATCAACGG	60	ENSSSCG00000016916
ITGB1	GTGGATCGTTGATTGGCTGG	TGACACTGTCCATCATTCGG	60	ENSSSCG00000011101
ITGB3	GGCTTCAAAGACAGCCTCAC	AGTCCTTTTCCGAGCACTCA	60	ENSSSCG00000017306
RELT	CGAATTCCTGAGCAGCGGAC	CGCTTAGCCGGACCACATAG	60	ENSSSCG00000014825
SGCA	GAGGCTGGTGCTGTTGATTG	CTCGGTCCAAGGCAGAAGTG	60	ENSSSCG00000017583
VAV1	GAGAGCCATCAGCAAACCTCC	TCCACATAATTGGAGGGGAAC	60	ENSSSCG00000013553
GRK3	GACTTATGCCTTCCATACTC	GATATCCTAACGTGTCCGTG	60	ENSSSCG00000009956

## Sheet: MSP
Supplementary Table 6. All primer used in this study
Symbol	Forward Primers(5'-3')	Reverse Primers(5'-3')
IL1R2-M	TGTGGTTTAGATGATAGTAGTGCGT	TAAAAACATTACCCAACCCGAC
IL1R2-U	TGTGGTTTAGATGATAGTAGTGTGT	ACTTAAAAACATTACCCAACCCAA
ITGB1-M	TTTATCGTGGTATAGTGGTTAACGA	TAAAAATTCCCAAACTAAAAATCGA
ITGB1-U	TTTTTATTGTGGTATAGTGGTTAATGA	AAAAATTCCCAAACTAAAAATCAAA
